# Supplementary material for: Dimension-reduction simplifies the analysis of signal crosstalk in a bacterial quorum sensing pathway
Source: Sci Rep. 2021 Oct 5;11:19719. doi: 10.1038/s41598-021-99169-0 (PMC8492804; doi:10.1038/s41598-021-99169-0)
Supplement: Supplementary file 2 — Supplementary Information 1. [file 41598_2021_99169_MOESM2_ESM.xlsx]

## Sheet: Area
0 nM C8HSL, 0 nM 3OC6 HSL	0 nM C8HSL, 10 nM 3OC6 HSL	0 nM C8HSL, 20 nM 3OC6 HSL	0 nM C8HSL, 30 nM 3OC6 HSL	0 nM C8HSL, 50 nM 3OC6 HSL	0 nM C8HSL, 100 nM 3OC6 HSL	0 nM C8HSL, 200 nM 3OC6 HSL	0 nM C8HSL, 500 nM 3OC6 HSL	10 nM C8HSL, 0 nM 3OC6 HSL	10 nM C8HSL, 10 nM 3OC6 HSL	10 nM C8HSL, 20 nM 3OC6 HSL	10 nM C8HSL, 30 nM 3OC6 HSL	10 nM C8HSL, 50 nM 3OC6 HSL	10 nM C8HSL, 100 nM 3OC6 HSL	10 nM C8HSL, 200 nM 3OC6 HSL	10 nM C8HSL, 500 nM 3OC6 HSL	20 nM C8HSL, 0 nM 3OC6 HSL	20 nM C8HSL, 10 nM 3OC6 HSL	20 nM C8HSL, 20 nM 3OC6 HSL	20 nM C8HSL, 30 nM 3OC6 HSL	20 nM C8HSL, 50 nM 3OC6 HSL	20 nM C8HSL, 100 nM 3OC6 HSL	20 nM C8HSL, 200 nM 3OC6 HSL	20 nM C8HSL, 500 nM 3OC6 HSL	50 nM C8HSL, 0 nM 3OC6 HSL	50 nM C8HSL, 10 nM 3OC6 HSL	50 nM C8HSL, 20 nM 3OC6 HSL	50 nM C8HSL, 30 nM 3OC6 HSL	50 nM C8HSL, 50 nM 3OC6 HSL	50 nM C8HSL, 100 nM 3OC6 HSL	50 nM C8HSL, 200 nM 3OC6 HSL	50 nM C8HSL, 500 nM 3OC6 HSL	100 nM C8HSL, 0 nM 3OC6 HSL	100 nM C8HSL, 10 nM 3OC6 HSL	100 nM C8HSL, 20 nM 3OC6 HSL	100 nM C8HSL, 30 nM 3OC6 HSL	100 nM C8HSL, 50 nM 3OC6 HSL	100 nM C8HSL, 100 nM 3OC6 HSL	100 nM C8HSL, 200 nM 3OC6 HSL	100 nM C8HSL, 500 nM 3OC6 HSL	200 nM C8HSL, 0 nM 3OC6 HSL	200 nM C8HSL, 10 nM 3OC6 HSL	200 nM C8HSL, 20 nM 3OC6 HSL	200 nM C8HSL, 30 nM 3OC6 HSL	200 nM C8HSL, 50 nM 3OC6 HSL	200 nM C8HSL, 100 nM 3OC6 HSL	200 nM C8HSL, 200 nM 3OC6 HSL	200 nM C8HSL, 500 nM 3OC6 HSL	500 nM C8HSL, 0 nM 3OC6 HSL	500 nM C8HSL, 10 nM 3OC6 HSL
26.0001	25.0001	23.9999	20.9999	33	26	23.0001	30.9999	23	30	24.9999	14.9998	27.0001	30.9999	37	21	19.0002	40	20	39	31	28.0001	32.9999	39.9999	35	34	29.0001	33.0001	34.0001	20	34	20	26.9999	31.0001	38.8847	41	26.9999	21	28	31	29	25.9999	19.0001	32	33	35.0004	34.9999	35.9999	24	35
27.1139	28	33.9999	23.0001	30	42	25	30.9999	42.7534	35.0002	26	23	35.9999	27.9998	36	30	22.4375	28.0001	20.0001	29	34.0002	26.0001	31	26	28	38	46	37	28	27	21.9999	25.0001	24	24.9999	45	36	32.0001	16	23	30	30.0004	30.1396	24	24	27.0001	19	29.693	33.0001	27.9998	35
29	26	21	22.0001	21.0001	27.7133	22	28	24.3229	24.0452	38	20	30.0001	25.0001	36	25.0001	23	27.0001	29.0001	33.0001	20.9996	33.8604	30	32	38	35	26	25	1.64882	25.9998	30	29.9999	29.9999	29	38	37.0001	21.0001	20.0001	19.9999	27	30.9999	33.8054	15.0001	33.0001	20	35	32	24.0003	24.9999	28.7818
31	28.9999	22.8498	25	36	23.0001	14	41	43	30.9474	33.9999	26.6628	25	27	27	19.0001	20.0001	20	30.0001	22.0001	39.9999	20.0001	31	29.0001	35.5924	22.0001	27	32.0001	32	26	28	29	26	22.9999	31.0002	32	34	30	27	28	38.0001	18	24.0001	37.0001	19.9997	34	45.0001	25	23.9999	36.9998
27.0001	31.0001	23	24.9998	24	20.9999	26.9999	35.9999	31.0001	33.428	36.0001	32	25.9999	38.0001	28	31	23.0001	36	28	34.0001	24.0001	28.0001	31	19.0002	35.9998	39	1.64882	22.9999	38.8704	18.9998	24.9999	31.8189	37	23	37	41	26	24	27	23.0002	25	38.9999	35.9999	37	27.9998	42.001	32.9998	29.0001	25.0001	48
24	29.0003	21.0001	34.9999	23.0001	38	24	30.0001	30.0001	38.7552	29.0001	30.9999	26	21	33.5452	23.9999	15.0002	29	12	23.9819	23	41.0001	8.00001	33.0001	45	37	31	38	24.0001	25.9999	40	36	36	26	43	29.9999	20.9999	22	28.0001	22	27.0001	26	29.1905	27	25.0001	40	35	19.9999	28.0001	33.0001
25.0001	20	27	30.9998	21	26	24.9999	32	28.0502	24.9999	24	9.1346	29.7534	30.0001	24.0001	20	25	41	28.9999	31	25	29.9998	27.9999	26	27	28.3822	27	26	39	30	10.0002	33.7609	42	27.9999	31.0001	2.99993	36	19.9999	9.00027	20.9999	27.0001	24	18.675	44.9999	26.7906	32	23	29.0001	23	29
32.0001	19	19	37.0001	30	20	32	30.9999	32.0001	36	38.0001	31.9999	39.0001	25	20	23.6726	23	29	19.0002	33.0001	24	43	33	36	31	27.0001	26.9999	33	26	37.6512	31	22.0001	50	31	29.9999	34	25.0002	23	21	22	1.64882	38	22.9999	28	23.9997	34.9995	39	28	21.0001	33.0001
31	20.9999	23	41	22.0002	35.0001	23	28	23.9999	28.9999	37	21	28	8.99999	26	25.2529	29	30.9999	26.0016	27.7603	20.9999	31	22.0001	32.0002	28	37	29	35	35.9999	36	35.0001	27.2581	43.0001	32.1513	33	41.0002	17.9999	29	31	28.0001	23	31.5499	21.0001	28.9999	19	25.0009	30	37.7761	36.0011	36
18.0001	24	32	20.9999	28.3246	32	35	32.0001	34.0004	31	30	25	35	31.0002	33	30.3064	20.9999	29.9999	23	35	22	26.0001	22	30	35.9999	29.9999	27	25.9999	24.0001	30	35	26	38	42	29	21	24.7484	26.9999	19	28	25	39	23	34	24.9998	41	34.2592	18.9998	1.64882	29.0001
22.9998	26.9999	24	30	44	28.9999	24	29	34.8413	28.9999	25.9999	20.0001	41	28.9999	22	25.0006	26.0001	34	21.0001	24.0524	25	29	28	31	1.64882	31	4.09295	43	36.9999	30	31.9998	21	39.0001	21	26	53.0001	33.0002	12.9999	30	24.0002	22	37	37	43	23.0001	30	33.9999	29	34.0001	37.0003
35	37	22.0001	23.9999	30.0001	16	33	23.0001	25	29	8.00007	28	21.9999	26	44	18.0008	35.9998	23.9281	16.9999	27	22.0001	28.7962	11	27.9999	38	39	24.9998	1.64882	25	41	24	30	28.0001	30	29.9999	28.9999	25	28.9403	35	19.9999	28.0001	21.9999	26	30	28.786	31.9999	27	37.0001	29.9999	29.9999
19.0001	29.9999	32.9999	22.9999	25	18	24	25.9999	32	26	26	21	26	26	25.1205	17	32	4.0002	25.0001	27	24.0001	25.9999	30	31	22	39.0001	28	31	28.0001	14.0001	33	37	12	18.0002	31.7559	24	21.9999	26.0001	5.00051	12.9999	32.9999	35.9999	10	29.0001	27.9999	28.0001	29	26.8751	27	26
25.9998	23.9998	24.9999	4	23	19.0001	22.9998	25.9999	31	29	21.0002	24.7115	25	32.0002	28	24	26.9999	22.9998	18.0001	29.0001	20	22	26.9998	33.0001	36	22	24.9999	26	27	30	21.9999	19.0001	41	22.0001	26.9999	29	17	20	22.0009	22	32	25.1587	37	28.0001	29.0001	34	28.0001	25.0001	20.0001	44.8077
35.7038	18.0003	38.0001	17.9999	29	16.9999	18.0001	39	24.0001	22.0001	27.9999	26	27.0001	22.0002	19	18	32	26	29	7.99998	31	24.0001	32	32.0007	33	33.9999	30.9999	35.9998	38.9999	20	37	32	25.9999	23	30.9999	25.9999	29	30.8415	26.0001	26	22.9998	38	29.0001	38	31	9.99986	34.0001	30.1984	39	45
32	32	31	20.9999	27.9998	31	23.9999	29.9999	34.9999	32.0003	34.9999	33	29	33	42	21.1619	28.0001	23	26.9999	28	1.64882	25.9999	32	27	29.0001	23.0001	22	29	42.7721	19.9999	42	18.0001	30	27	27.9999	34	26	23.9999	28	22	21	28	29.9999	33	22.9999	29.3129	30.0001	27.8392	38	29.0001
34.0001	16.0001	33	25.9999	26	20	21	28	20	29.9999	34	25	36.9999	30	21.8028	38	28	31	25.7282	30	17.5437	21.9996	29	35.0001	37	20.0001	27.0001	31	26.9998	25.9999	25	27.7924	28	30	45	35	26	33	32	26	24	30	25.9999	29	1.64882	36.419	34.9999	26.9999	33.0001	37
29	21	26.3346	23	30.9999	34	20	28.9999	35	31.0001	30	19.0001	26	27.758	32.6948	15	35	29.0001	27	17	28	42.9879	27.0001	28.9999	37	25	33	34.0001	19	15.9999	29	23	33	31.0001	38.9999	28	28	22.0001	30	15	14.9999	31	35.0001	28	24.0002	32	24.9998	25	35.0001	30.0001
22.0001	20	23	31.9999	27	28	25.9999	24.0001	29.9999	23	26.0001	19	30	33	25	1.64882	32.9999	34.0001	18.9999	26.9997	25	21.9999	24	26	33	34.0001	23.9998	33	30	45	35	25.7212	37.9999	24	34	22.0001	30	19.0001	30	24	23.9999	24	29.0001	40.0001	28	28.8514	25	29	28	28.0001
21	12	34	20	23.9999	29.9999	26	38	30	32.0001	30.157	24.9998	25	25	31.9999	30.0001	20	40.9999	31	15	22	29	9.68203	28.0001	38.0001	32	37.9999	30	32.0001	22	25	23	27.9789	22.0461	29	30.0002	52	28.0001	22.9999	28.9999	25.9997	28	30	56	30.0001	29.0004	25	37	20	38
17.9999	29.3175	24.9998	35	19	21	33.0002	35.9999	24	26	26.0001	22.9999	43	30.9998	34.0001	31	31	27.9998	23	21.9999	27	21.9999	29	31	37.0001	27.0001	33.9999	32.0001	22.9998	28.9999	20	28.0001	25	34	36	28.0001	19	22.9999	24.0002	22.0001	33	32	21	44	29.0001	26.1399	35.0001	21	27	1.64882
18.9999	27.0001	29.0001	33	24	19	26	25	28	31	22.9998	32	43	26	18.9999	16.0002	25	33	26	31	30	31.9999	32.0001	17.0001	29.9998	24.0001	27	38	30	35.9999	40.9999	26.0001	33	33	31	23.0001	27	23	41	23	17.9999	30.9999	29	30.0502	29.0001	27.0001	33	36.9999	24.7365	38.9999
21	12.9999	29	30.9999	34.0001	23.0001	28	27	1.64882	32.8712	33	20	13	34	28.0001	31	20	36	35.0001	35	22.9999	38	28.9999	31	28	23.5928	25.9999	25.0004	30.9999	28	26	32	22	38.0002	29	30.9999	30.0001	25	24	16.3399	33	28	26.9999	33	25	42.0001	38.0001	23.9999	29.9999	32.0008
29	25.9999	31.0001	25.2018	23	30	32.0001	24.9998	22.9999	22.9999	17.9997	25	32.0001	23.9998	42	24.3125	24.0168	34	31	34	19.9999	25.0001	35.9999	28.9999	30.0001	41	24.1081	23.9999	32.0001	26	35.0001	21.6815	33	31.0001	30	32.0001	15.5015	27	17	21	32.0001	35.9996	24.0001	32	18.0002	37.0001	29.6332	30.9999	35	44.0003
21.9999	23	16	33	22	26	17.9999	33	37	24.0001	27.0001	15.9999	23.0003	21.9999	19	28	23.0001	25	24.0003	31	16	31.0001	26	29.9999	35	38	27.9998	35	22.0001	57	29.9864	17	35	24	12.0001	35.9999	22	41.0001	26.9999	20.9999	26	34.0001	20.0259	34	22.0003	25.0002	30	18	25.0001	32
28.1729	31	31	37.9999	28.8146	9.99992	29.0003	24	36	25.0001	20	24.9999	22	28	28.9998	23	31.9998	31.9999	22.9999	18	31	37	31	42.9999	28.9998	41	28.9999	40.9999	32	36	37	21	34	20	29.9998	26	25	30.0356	24.9999	10.0001	16.9999	26	21.9999	37	29	28	32	21	24	26
22.9999	14	36.9998	29	24.9999	29	27	28.9999	27	32	36	21.9999	31	28.0001	18.9999	19	34	31	20.0002	22.1393	33.0001	24	23	22.9999	25	28.0001	33	30.0001	25	28.0001	41	27.748	35.0204	25.0001	27	33	24.9999	27	23.9999	7.00005	18.0001	37.9998	26	34.7113	33	32	36	18.0001	33	36
24.9999	5.57861	29	21	24	26	19.0001	32.0001	35	24	30.9999	27	34	29.7534	42	22.9999	28	25	19.9999	38	35.0001	24	25	32.0003	34	30.9999	18	27.0001	33	22	44	31.0464	54	28	29.0001	27.9911	29	28.0001	33	7.03141	18.0001	47.8765	19.9999	36.0001	29	22.0001	43	33.0001	35.9999	16.9999
19.9999	20.0001	23.0006	25	19.0002	26	30	40	29.0001	26.9999	37	33.0817	36	29	26	36.3024	20.9999	28.9999	30.0001	32	17.0001	25.0001	30.0001	31	29	35.9999	28.9999	35	26.0001	31.0001	26	20.9999	27.9988	30	34	29	34.0002	21.9998	22	16.0001	17	31.9993	27	44.0008	23.0001	26.9999	27	24	27	40.9999
30	13.0001	33.477	25	21.9999	23.9999	24.7302	34.0002	25.0001	15	29	27	31	28.9999	33	24.7477	3.14215	22	21	26	30.9999	31	27.9999	35	25	19.0001	30.0001	24	21.0001	23	27.9999	29	29	35	36	27	27	29	29.9999	27.0001	20.0001	38.9999	16.0002	25.0003	29.7453	35	47	24	33.9997	25
13	20	29.9999	20.9999	33.0001	33	27	37	24.9999	32.1706	23	16.9999	29.0001	30	32.8307	32	19.0749	35.9999	36.9999	30	23.0001	26	23.0001	23.0001	33.8482	35	21.9999	60.4716	33	23	39	25.0001	29.9262	25.9999	21.582	31	21.9999	21.9992	34	6.99997	24	37.9999	27	33.0001	31	29.7952	27	23.9999	30	30
32	23	19.9999	33	38.9999	31.0001	23.0001	1.64882	28.0001	30.9999	26.9999	24.7569	24.9999	22.0001	37	22	40	32	25.9999	41.0001	31	34	21.0001	33	30	32.0001	27.6993	27	49	2.99984	32.0001	29.0001	29	33	35	30.0001	25.9999	25	26.9998	20.9999	31	27	30	27	24	33	38.5773	36	33	43
21.9999	20	31	29.9999	23	29.0001	22	12.9998	24	30	31.8011	27.9999	43	26	30	22.0001	23.9999	23	19	29	25	23	20.9999	30	28	26.9989	27.9999	27	28.0001	29	21.9999	28	37.7123	18	28.9999	31.9999	23.0002	29.0002	20	24.9999	32.0161	33.0001	30.4792	26	35.0003	25	23	25	25.9999	36.0001
27.0001	15	30.0001	24.9999	22.0001	20.9999	31.0001	23.9998	34.9999	31.0001	33	13.9998	23.001	27	31.4552	21	22	38	29.0001	28.0001	13.0001	27.6311	26	40.9999	34	33	23.9999	32.0001	32.9999	37	29	23	35	26.9999	37	42	25	22.9999	25	19.9999	29.0001	25	32	28	22	34.9999	22.9999	33.0001	32.0002	49.8432
28.0001	25.0005	26	36	21	26	24	26.0001	27.0001	20	44	18.0001	29.0001	31.9998	37	21.0001	26.0001	33	35.0511	22	39.9999	20.0001	26.9999	27.9999	23	35	24.9999	26	31	23.9999	28	28	20.9998	26.9999	33	21.9998	21	20.9999	24.0001	20	32	22.9766	31.9999	34.9998	43.0001	35	28	27	28.0001	36.0001
33	28.9998	24	25.9998	21.0001	28	26	32.9999	19	29	31.0001	22	26	39.0003	21	25	12	26.9999	27	38.0002	18.0001	26.0001	32.9999	27	24.7511	24	32.9072	29	32	24.027	41	32	26.0004	31	37.9998	28.0001	26.0001	22	25.0002	21	19	36	38.9999	36.9999	22.6945	24	24	30	23	39.0001
21	26	20.9802	26.0001	20.9999	16.0001	43	36.0002	33	30.0002	30	21.0001	22.0001	23.0001	22	19.0002	47.0221	21.0002	37	29	32	29	20.9999	26.9999	28	34.0001	26.3543	19	20	21.9999	38.0001	31	1.64882	19	36	37	25.788	52.0001	28	22	37	32	19.9999	39	1.64882	24	44	28.7073	23	31.9999
29.7179	21.6986	30.0001	19	22	23.9999	27.9999	20.9999	25.0001	28.9999	35.0001	21.0002	22.0001	27.0001	30	31.0001	29.9998	22.9999	31	30.9999	28	29.0001	22.0003	35	26.9999	35	21	28.9999	24	30	35	26.0001	30.95	23	43.9999	31.0001	22	32.0001	21.0001	22.9999	36.0002	30	25.0002	29.9999	25	36.0001	35	25.0001	36	28.0001
28	24	33	37.0001	36.0001	25.9999	27	30.9999	31	24	34.9999	24.9999	30.9999	23.4439	27.9999	32	23	30	27	24	31.9999	21.9999	28.0001	31.0002	24.9963	28	38	34.9999	36	27.9999	24.0002	27	44.9998	20	40	30	29	20	27	27.9999	19	36.867	28	39	21.9308	21.9999	28	31.9999	34.4602	26.9997
23.9999	28	28.0208	19.9999	21.9999	23	37	40	28.0001	30	36	24	39.9998	24.0001	25	18.9999	21	46	26.9999	22.0001	31	27.0001	21.0001	27.9999	28	29	38.9646	21.0002	23.9999	36	35	33	29.0001	29.9999	27	33	20.0001	27.9999	17	20.7403	25	17	29.0001	37	30.8259	33	20.685	35.9998	37	28
24.0001	21	23	44	27.9999	25.9999	36	38	27	37	30.9998	19.0001	34	33	34	26	30.0001	23.0001	15.9999	22	8.00006	27	19.0001	36	45.7035	24	36	31.9999	28.7012	39.9999	25.5126	34.0002	24.0001	31.0001	34.0001	28.9999	24	40	28	1.64882	23	27	39	30.9999	27	24	26.9999	29.9999	26	30
21.9999	24	30.9998	36	21	32	17	40.9999	24.9999	37	33	21	23.0002	22	25	21	21.0002	33	24.9997	22.9999	18.0001	20.9999	31	28	27.9999	30.6721	24.9999	38	32.9998	36.9999	22	3.99992	40	25.0005	39	26.0001	23	20.0001	24.0002	19.9999	20.9999	24	30.9999	37.9997	34	39	21.9018	30.9999	26.9999	40
22	20	30	22.0001	23	20	26	37	36	25	30	28.9999	29.9998	32.8891	37.0001	25.9999	29.25	38.0001	24.0003	30.8097	20.2975	41	35	33	36	42	33.7394	22.9999	22.9999	32	40.9999	20.7258	27	25.9993	20	21	24	21.0001	21.9999	29	34	30	27.0002	33.0001	32.0001	33	30.0166	21.9998	24	29
24.0001	19	32	29.0001	34	26.9999	22.9999	43	31	29.7507	29.0002	24.0001	31	27.9999	24	1.64882	37	30.0001	30.9999	39	16	28	37	36	35.7377	35	35	38	28.0001	25.9999	26.9999	22	25.6828	34.9999	34	35	37	22	21	31.0001	38	43.9999	33.0001	32.0001	31	29	35.9999	35	28	29
30.0001	20.0001	4.54678	17.9999	27.0573	26	26.0248	31	28	28	21	25.0001	32	21.9999	26.0001	21.9999	21	24.0001	19.0002	40	23.9999	26	31	28.0001	16.1645	1.64882	24.9999	33.0001	29	28.9999	39	26	25	24.0001	26.9999	29.0001	25	22	23	38	30	32.9999	28.0001	22.0001	23	30.9999	35	24.9998	25	31
30.1067	22	34.0003	27	32.9998	19	27	27.9999	28	27	39	25.0001	37.9999	31.0001	28.7238	20	27.9998	27	39.9999	43.0001	39	4.89158	19.9999	24	37	30.0001	28.9998	28.0001	23	29	29.9999	31	22	32.0001	8.99996	29	29	22	23	27.0001	33	26.0001	30	44	23	24	40	29	44	17
29	25.0001	16	23	25.0001	27.0001	32	31.9998	33	24	23.0001	20	27.0001	35.8573	45.0001	9.99996	1.64882	39	22.0001	1.64882	28.0001	36.9999	15.9999	21.7007	28.9999	32.9999	41	15.0001	26.9999	21	24	38	30.0001	26	24	39	25.9999	28	23	29	24.0001	27.0001	23.0001	38.9999	39.9999	28.0001	33.9998	20	40	28
1.64882	22	35	27	32	21.9998	25	32	28	28.0001	35	23.0001	32.7732	21.9999	34	30	10.9999	22	1.64882	39	34.0001	20.0001	24.9999	19	35.9999	29	29	35.518	39	28.0001	31	26	17	29	32.9998	25	25.0001	19.0001	32	1.64882	27.0002	23.0001	22.9999	26.9998	33	29.7164	38	32.9996	21.9999	38
25	22	28	26.0001	22.9998	32	21.9999	23.0002	25.9999	28.0001	26	25.0663	37.9999	25	41.9999	23.0967	37	36	28	23.0002	21.9999	19	27.9999	7.99954	35	31	26	32	29.0001	24	16.9999	32.712	29.9999	32	33	29	22.9999	20	13.9998	25.0001	22	22	19	26.0001	30.9379	22.9999	38.0001	25.9998	27.9999	28.1787
45	21	34	31	21.0001	26	30	28.0001	29	30	25	1.64882	35	32	29.9979	22	22	43	39	40	21.0002	27.9999	39.9999	20.9999	29	26.0001	24.9999	33.9999	30.9998	28	28	32	27.0001	29.0914	35.0001	29	24	32	21.0001	30	20	25	33	24.9998	19.0001	31	35	27	24.0001	39
31	27.0001	24.0001	18	36.9999	24	33.9999	35.7861	30.9999	28.0001	32.9999	23	35.9999	29	26	21.0002	35.9998	37	26	27	27.9999	22	28	26.0001	35.0503	43.9999	8.0001	32	22	5.87824	32	39.0002	31	35	38.0002	27	19.9999	30.0001	24	22	31.9998	24.0001	26	44	22	25	35.0001	27.0004	24	27.9999
24.0001	24.7537	27	34	22	23.0001	39.9999	8.00015	30	27	35.9999	19.0002	26	28.1242	31.9999	17.9999	28.7275	30	41	33.0001	19.814	25.0001	28	31	38.8627	36	25	25	40	35.8081	29	35	25	29	27.9999	38.9999	21.9999	27.0001	29.0001	19	29.7076	30.0001	27.0003	33.0001	36.3904	36	33.9999	3.32509	28.0001	32
24.0002	19	20	22.0001	20	20	27	28	34.9999	25.0001	31	27	28.0001	29.0001	36	27.9998	31	1.64882	24	20	21	24	34	26	25	32	24.0001	25	31.0001	1.64882	29	15.0001	41.0001	36.8184	37	39	30	22.9999	23	16.0002	22.9999	31	35.0001	27.0001	27	34	21.0001	33	24.0001	30.4792
29	28.0002	26	17.9999	34.0001	29.0001	24.9998	26	31.0001	29	27.0001	17.9999	19	28	27.9999	22.0002	22	21	22	30	26	22	22.4793	28	29	21	38	35	34	16.9997	26.9999	27	34	27.0679	39	32	29.9997	18	32	45.9999	18	38	22	26.9999	26.0001	25	32	35.0001	3.54557	26.0002
31	18	18	29	19	27	36.9999	34.9993	29.984	26	25	16.9999	38.8672	28	26	19	29	28.9999	26.0001	27	25.9996	33	22	32	27.9999	25.9999	27.9999	31.0001	28.0001	29.7118	36	1.64882	28.0001	22	34	5.70004	24	25	31.0001	19	35.9992	33.8666	23	29	19	25.0001	23	22.9998	28	29
15	19.0001	25.9999	31	23.0001	23.9999	22	27	26.0003	16.2386	30	39.0001	35	30.9998	27	20	33.0001	32	16	25.0002	1.64882	31.9999	28.7542	33	24	28	20	34.0001	39	28.0003	37	32.0757	39.9577	25	21.9999	31.9999	29.9999	24	29	25	20	36	24	35.0001	24.1406	34.6206	29.9999	29.9999	16	32.9999
33	25.012	22	21	28.9999	13	34	27	36	24.0001	31	22	22.9999	31	25.0002	20	19	31	18.9999	29	23.0001	26	24.0003	26.9999	34.0002	27	28	36	37	35	28.9999	27	18.0001	20.9999	41	32	32	7.00003	21.0001	24	1.64882	22	18	32.9999	24.9999	32.0648	34.7992	21.0001	40.0001	37
25	17.0094	31.0001	26.0001	21.8023	22	26.9999	22	27	27.9999	29.9999	20.2849	32	40.0851	1.64882	26	24.0387	31	28	39	12.6241	23.9999	26.9999	23	24	43	26	33	25	40	23.9999	19.9999	37	31.9999	30	24	28.9998	23.9999	27.0001	25.9999	36	36.0001	27	34.0001	17.9999	24.0001	27.9999	19.0001	13	27.9997
26.9999	21.6209	23.6694	22	32.0001	26	29.9999	27	39	23	26.0001	32.0001	26	35	39	21.0001	29	27	21.9991	32	1.64882	26.9999	24.0001	26.0867	33.0001	26	39	36.9999	31.701	31.7983	26	20	39.0001	35	37	29	27	20	40.8712	14.9999	30.0002	31.9998	35	24	31	24	24.0001	27	23.9999	36
30	23	27	27.5321	28.0188	32.8454	27	24.9999	43	29	32	30.0172	35	22	31	29.9232	26.9999	30.9999	17	29	20.0001	36.9999	31	30.0001	29	28	43	36	31.1388	19.9999	24.9999	30	37	34	29	23	29.0001	36	21	20	26.6918	29.0001	37.0583	26	23	30.0001	47	24.0013	22.0001	36
22	19.9999	26.0001	29.0001	32.1192	32.9999	29	28.9999	37	32	35.0575	25.0011	25	23	24.0001	14	23.0001	31	17.9999	30.0001	24.0001	29	1.64882	34.0001	28	23	30	26	25.9999	38	42.9999	22	25	36.0001	30	27.0001	18.9999	20.9999	33	25	28	19.0005	26	28	26	30.9999	30	26	27	34
31.9999	27	23	24	23.9999	21	27.9999	23	35	26	27	22.9997	25	22.9998	33.9999	21.9999	25	21.9999	29	25.3212	23.0001	33	24.0002	32	24	29.0001	35.0001	24.0363	27.9998	39	31.0006	44	20	28	37	37.9999	20.9999	24	24	25	27.0001	20	26	31	13	34	39	36.9999	23.0001	31
25.9999	20	24	33.9999	22.0001	21.0001	22	27	38	24	29.0002	16	37	32.0002	27.0001	23	22	27.0001	27	26	24	26	25.9998	34	28.0002	32	26	33.0664	15.9999	29	29.0002	26.0001	19	24.0001	34	34	30.9999	30	24.0002	23.0001	20	29.0001	21.0001	32	26.0001	35	42	37	28	37.9995
22.0001	28.9999	24.506	29	24	27	32	29.0002	29.0001	26	37	21.9999	44.9999	35	19	23.9999	21	23.0002	14.0001	26	34	26	24.9999	29.0001	29.0001	1.64882	36.9999	28.0001	32.9998	1.64882	35	24.9999	21	27	26.6799	27	1.64882	30.9999	20.9999	25.9999	28.9999	26	28.4379	41	28	23.9999	41.0001	19.0001	32.9999	33
20.0001	23	26.0001	30	24.9999	26	26.9999	36.8789	37.0001	22.0001	20.0001	20	32	22.9999	24.9999	16.9998	28	35	23.0001	30	29.9999	19.0001	34	30	30.0001	27.0002	35	28	36.0002	28.0001	29.0001	32	34	31	37	38	34.9999	33.0001	28	23.9998	20.9999	27	26	28.9999	20	34.0001	30.9999	22	24	28
27	19.0001	29.9999	24	34.9998	22.9999	20	27.9998	34	27	32	31	34	30.9999	37.9996	27.9999	24.0002	21	32	28.0001	30.9999	23	33	30.0762	41	26.0001	30.0001	35	25	32	22	32.0001	35	26	41.0001	34	25	23	21.0001	18.9999	24	25	25.0001	32.7916	23	24	30.5954	24	26.0002	31.9999
21.0002	28	55.4579	32	21.9999	28	6.00009	30.9999	35.9999	39	32	27	34.0001	35	29	18.9999	22	34	25	26	24	29	25	25.9999	38.0001	23	32	28	23.6792	37.0009	31.7299	26	32.3529	40	31.0001	30.9996	23	28	34.6609	22	23	40	20	37	21.0001	28	45.9999	20.6461	26	22.0002
14	25.0002	29	32.9999	21.9998	22	24.9999	31	25.9999	32.9998	20.9999	31	29.8944	20.9999	29.0001	17.6713	24.9999	35.9999	24	1.64882	25.0001	33.9999	13	24	22.0001	30	22	27	50	24	32	20	22	31	21.9999	24.0001	21.9999	29.0001	21.0001	33.9999	24	18.9999	34	35	24	28	26	22.0009	32.0001	36
26.9999	23.9999	1.64882	24.0001	13.9999	24.0002	17.9999	16	29.0001	27	18.0001	34.9999	26	36.9999	33.0001	18	23	29	1.64882	30.0001	18	19.9999	28	24	21.0001	25.9997	34.0002	35	27.0001	26	34	31	40	25.9999	38	37	14.9999	33	28	21.9999	22.9999	31	16.9999	29.9999	26.0001	28	36.0002	27	32	25.0002
23	24.9999	29	26.0002	21.0001	28.7583	27.0005	26.9999	34.0001	33.0001	28.0001	26.0002	25	30.0001	31	28.0001	18	32.0001	19	25	35	20	19.9998	33.9999	36.0002	23	30	41	26.0001	27.9999	29.0001	31	23	32.9999	24	34.9999	1.64882	20.0001	22	22.9999	31.6063	28	22.0001	25	18.0001	35.9999	34.0002	23.6666	25	22
29.7208	29.0074	28	35.0001	22	28.0003	33	29	35	24.0002	31.9999	24.9999	22	26	24	17.0001	36	38.9998	28.9999	21	29	29.9999	21	35.0001	26.9999	26	21	25.7212	35	25.9997	28	26	29	22	31.0001	39.9999	39	34.0001	22.0001	31	29.0001	34	22.0001	19.9998	30	30	31	12.0001	34	42
29	26.9999	27.0003	29	29.0001	30	36	28.9999	29.0001	25	30	28	33	33	47	30	34	40.2223	21	24.0001	22.0001	19	43.8479	16.4617	21	23	19.9999	34	28	30	30.0001	24.9999	36.9239	20	27.0001	22	24.9999	18	31	34	24	33	36.9996	26.9999	17	31.0001	26.9999	34	30.0001	40
31.9999	21.9999	25.9999	25.0001	25.9999	24.9998	24	29.0001	25.0001	18.0008	35	19	24.9999	17	35	24.9999	40	32	19.0002	34.9999	21.0001	24	32.0002	24.3863	33	39	35	27	31	24.9999	25	31	37	23	29	43	33	48	37.0002	33.0001	20	25.9999	32.9999	10	26.9999	30.9998	28.1205	34	33	29
20.9337	31.9998	32.9999	26.9999	29.9999	25.0002	28	31	29	27.0001	24.9998	23.9999	33	26.0003	25.3192	21	31	23	36.9999	28	31.7089	24.9999	30.0001	30	21	28.9999	28	33.0001	31	39.0003	28.9999	22	26	30.0001	38	34.0001	38	34	22.9998	43.9999	28	29.0001	22	26	9.23974	32.9999	40	29	30.0001	27.9999
25	22	18.0002	25.0001	24.0002	1.64882	22	25.9999	26.9999	35.9999	33.9999	18	19.9999	21.0003	10.8951	26	19.0001	38.9999	31	29.9999	24	22.0001	22.9211	23.0003	32	36	37.0001	49	31.9998	36	24	16	29.9999	23	27	26	37.2376	19	33	28	25.9998	36	27.0001	37.9999	24	31	23	26	29.0001	30.9999
25	23.2134	20.0003	25.9999	28.9999	26	31.839	23.7235	35.9999	33	26.2725	35	23.0001	33	22	21	32	29.9999	23.0001	24.0002	23.9999	34.0001	33.9999	39.0001	26.3691	32	30.0001	25.9999	36.0001	27.9999	42	24	47.0001	33	37	27.6993	27.1146	36	30.0003	23	28.9999	30	23	28.9571	34.0001	37	36	28.9997	38	23.9999
25	23	16.0001	27.9999	27	24	33	21	44	13.0003	36	26	26.9999	14	21.9999	22.9999	17.0002	39	23.0001	25.0001	30	33.7235	30.9999	31.9607	36	23	20	38.0001	24	23	16.0001	20	21	24	32.0001	26.9999	19.9999	23	17.9999	28	11	38	31.0002	32	24.0448	30	32.0794	24.9999	33.0002	34
22	18.9999	36.0001	21.0529	20	19	29	20.9999	25.9999	25	30	6.99983	26	21	23.0001	19	22.9999	32	26.9999	33.0001	29	34.0001	31.0001	1.64882	28.9999	24	32.0001	30.0001	31	24.9998	28	19	21	21	27	29	25.9999	28	17.9998	23	26.6791	20	27.9998	19	1.64882	34.9998	28.9999	28.9996	35	36.9999
33	36.9999	23.9998	30.0088	19	29.0001	31.0001	24.7805	33	13	27	24.0001	32	30	36.0016	32.0001	14	33	22.0001	26.0001	27	29	28	38	28.9999	29	29.0002	37.9999	33.9117	29	34.9997	29	33.9999	36	29.7628	24	31	37	24.0001	18.9998	33	39.0001	22	29.9999	20.0002	29	21.9999	35	27.0002	39.9999
24	21.0001	34	19	21	11.1724	17.0004	34.9999	24	32.9999	27.9999	17.9997	22	26.9998	29.0001	25	23	24	23.9999	22	31	27.9999	38.0001	25	27	1.64882	19.9999	36	31	35.8374	38.8249	21	31	4.99996	27	31	21	18	21.9989	31	28	30	21.9999	28	20.0002	28	12	27	39.9999	32
26.9999	34.0002	22	33.0002	21.9999	17.0001	28	36	27	20.9998	30	23.0001	26.9999	20.9999	28	25	28.0002	28.9999	26	31.9999	33	31.9999	27.9999	26	29	36.9999	23.9999	33.9134	32	31.9999	35.9999	24	34.0001	33.9999	26.0001	35	34	23.0001	27.0001	34	23.0001	32	24	43	34.0001	27	37.9999	31	35	15.9999
26.0001	32	35	23.9999	35	25.9999	26	30.9999	30	34	31.9998	35	22	32	23.9999	21	31	27.0002	26	17.9999	30.0001	29	13	26.0001	28	22.0001	35	29.0002	29	32	34.8214	28	35.0001	32	29.0001	23	29.0001	41	30.9999	42.0001	27	26.0001	35	39.9999	31	33	25.9998	37	27.0001	25
18	21.0002	37.0001	29.9999	32.0002	25	40	27.9998	31.9999	33	22.9999	18	37.0001	37	37.9999	28	29.0001	32	22	21.9999	32	27	23.9999	26	21	28.9999	30.8593	41.8972	31	23	27.0001	26.9999	28.9999	7.99999	33	28.0001	26	29.2546	34	27.9998	38.9999	35	22	27.0001	29	28.0001	37.0002	25	42.9999	28
30.9999	22	38	28.0001	20.0001	27.0001	35	21	27.9997	26.9999	25	31	30	29.0001	16.9999	17.9999	31.9993	32	21	24.7396	25.9999	29	30.0001	25.9999	35	36	34	29.0001	31.0001	24	23	28	32	38.0001	36.9999	31	31	23	25.9998	23.9999	31.9999	27.9999	23	29.0224	28.9999	32	24	30	28	27.0001
27	19	28	30	23	27	27	25	20.9999	31	24	35	22	31.0001	34.0001	25.0001	33.9998	30	28	26	24	25.9253	20	28	37.9999	36.9999	29.7264	29.0001	35	25	39	35.0001	28.0001	15.9999	31	41.9234	22.0001	23	31.0001	28.9999	31	36.0002	28	36.0002	22.0001	36.1205	39	33	31	39
22.042	22	28	30	29	31	15	24.8556	39	31.9998	30.9999	31.9827	24.0001	20	29.0001	23.0001	36.8675	26.0001	29.0005	5.99994	26.9998	23.9999	22.0001	29.0001	37.9999	20.0001	22.9999	34	32.9999	30	31.9999	34	33.9999	35.0002	28	34	32.0001	25	31.0001	29.1876	23.0002	28	33	31	30.6592	36	25	29	28	27
30.9999	38	27.9999	23	25.0003	26	32	30	30	29	32	22.9999	27.9999	25.9999	28	24.0001	32	29	27	24	17.0001	8.99985	20.5722	26.0001	3.00021	31	29.9998	32.0001	32	32	14	25	30.0006	26	34	33	41	25.9999	28.9999	20.0002	34.9999	27.9737	25.0001	38	35.0001	38	24.0005	30.0001	33.9999	28
21	20.9999	32.0001	29.8465	17	31.9999	14	24.9999	31.0007	20	35	37	25	20	29.0001	17.9999	30.9999	26.0001	25	24	21.0001	29	25.0001	30.0002	24.9999	28	21.9999	26.9999	31.0002	14.9998	43	35	28	19.0001	38	37	24	18.0001	19.0001	33	27	29.0001	33	41.0001	22	23.9998	28	37.9998	34	44
23	22.9999	38	19.9999	14	30.9999	30.9999	34	32.0001	28.0001	23	30.9999	31.0001	22.9998	25	25.0001	33	22.9996	1.64882	21	22	31.9999	29.9999	24.0002	32.6256	23	27.9999	27	25	1.64882	37.0001	29.0001	35	25.9998	30.807	28	29	21	38	22.0001	34.9999	38	24.0003	34	23	38.8605	32	29.6684	22.0002	29.0001
28	29.1485	32	32.9999	22.9999	36.7142	19	22	29	25.9999	29	28.0001	27.9999	33	25	22.9999	33	26.8007	27.0001	22	24.9999	24	21	33.9999	39	22.0001	31	28	37	19.0001	28.3397	19	33	19.9999	26	28	33	26	26	20.0001	33	38.9999	23	32	31	32.0001	42.0001	26	34	31
16	18	31.0002	22	22.869	26	23.0001	24	30.929	30.7964	30	21	40.0001	37	32	29.9998	29	31.0002	31	32	22.0001	32	28	23	13.9999	24.9998	23.9999	32.0001	31	24	35.9997	20	29.9999	23.5397	32.0001	27	38	25.0001	26.9998	1.64882	24.6936	23	29	30.0001	18.3066	31.1366	26	12.4721	25	40.0001
21	20	28.8184	25.9999	35.0001	28	26.9999	25	38	22	30.9232	20.0001	34	30.9999	45	22.9999	28	31.9998	22.9998	22.9998	30	31	27	25.4136	24.0001	39.0001	33	27.0001	31	24.0001	31	25	27.0001	25	37	31	23	30.0001	21.9999	20	16	26.9998	28.9999	29	18	38.5788	30.0001	26.9999	28	38
26	20	23	23.0001	39	32	18.0001	33.0001	22.9999	27	34	15.9999	27	22.9999	27.9999	13.0531	30	21	24.0001	24	30	33	32	39.9999	37.0001	36.9999	23	29	38	26.0001	44	23	25.0001	36	36.9998	30	26.0001	19.9999	33	22	29	33.0002	30	25	12.9999	27.9999	34.7663	20	38	30.9999
21	22.9996	33.9999	29.0001	34	23	24.9999	27.9998	31.0001	26	26	17	24.0001	34	24.7054	29.9999	23	27	23	39.0015	27.0621	24	38.0001	30	37	30.9998	30	25	29	28.9999	31	28.9999	20.9999	26	26.0001	27.0001	32	23	31	28	25.0001	25	22	32	26	30.0001	28	32	20	21.9999
22.9999	22	26	24.0001	31.9999	31	16	27.0001	35.9989	28.9998	36	24	44	33	24.9999	23.0002	28.2953	26	29.9999	28.0001	26.0002	29	30.0001	18	25.0001	30.9999	23	40	40.8309	33	23.9987	33.9999	31.0001	27.0001	29	28.9999	35	26	30.9998	28.0002	20	21	29.9999	32	28.9998	27.7122	27.0003	21	29	30
18.0001	20	20.9999	24.9998	31.8657	26.0001	31.9998	33	30	28.0001	21	22.9416	33	31	19.9999	19.9999	25.9999	32.9729	32	29	20.9999	27	33	34	37.0001	39	33.9531	27.9999	30.9999	28	28.9999	27	28.9999	16	34.9998	29.3898	27	31	26	29	32.9999	29	27	36.9999	18.0004	29	40	23.0001	24.0001	7.0001
20.9998	14	21.0001	22.0002	35	40	36	28	26.0001	38.0002	31	31.2219	41	26	33	9.99995	25	24.7644	24.3125	26	22	24.9999	28	35	33	33.0001	22	37	33	23.9999	25	26.0001	32	35	27	32.9999	28.0001	31	28.9999	19.9999	34.0002	36.0001	22.0001	28	18.0001	35.0001	26	17.0001	22	33
15.0001	23	34.9999	21	26	24.9999	32.0002	35	5.45496	34.9999	25.9999	23.9999	38.9999	28	16.0002	21	22	28.0001	21.0001	34	18	23.0001	29.0001	16.0824	39	25	24	24	30	26.0001	24	20	40	29	31	25.0399	21	27.0001	21	31.9999	24.9999	25	26.0001	35	18.0001	33.9998	21.1863	30	28	41
17	18.0002	29.9999	23	38	25	30.7785	24.9999	29.8955	38	34	23	24	24.0001	20.9664	27.9339	40	24	33	36.0001	31	22	20	33	32	26	45	29	30.7884	19.0001	30.0002	20.0001	26.0001	23.0001	35	38	24.0001	18.9999	26.9999	23.9999	26	32.9999	36	30.0001	21	30.9998	24	25	36	32
25.0001	27.0001	23	27.9999	28.0001	21.9995	24	23.0002	36	39.9999	28.0001	21	32	23	36.0001	17.0001	24	37.9999	1.64882	27	19.9999	35	22.9999	38.9999	36.0001	34	29.9997	31	31.0002	26	26.0002	27.9999	41.0001	34	37	28.9999	20.9999	19.0001	49.0001	33.0001	35.9999	34	31.1166	34	27.1718	34.0001	22.0267	23	28	33.9999
19	11.9999	15.9999	19	22	17.0001	28.9999	26	34	35	28.0001	18	22	25	20.7634	22.9999	33	20	25.0001	36	37.694	22.6343	22.9999	32	33.0001	37	24.9999	35.0001	25	24.0001	27	44.8367	28.1972	32.0001	32	23.0001	21.0001	31	23.9999	25.9999	18.9999	32.9998	18.0001	41	32	30	29.0001	20.0001	25.9996	30
20	32	31.0001	20.9999	33.9999	21.9999	20.0001	1.64882	31.9999	31	25.0001	30	45.0017	24	33	22	28	35	24	28.0001	30.9997	28	24.9999	29	39.0001	35.0001	16.0001	29.0002	32.0001	31	35.9999	21	32.0279	32	31	36	30.0089	20	39.9998	25	21	38.9999	29.9229	46	20	26.0003	33.9999	22	33.0003	35.8294
23.2032	17	27	24.9999	28	31	31	25	24	23.0001	37	34	30.9999	32.9999	27.0006	19.9999	22	17	1.64882	24	32.0001	34	30.824	29	27	24.0001	34	25.0001	27.2311	30	26	31	19.0001	23	30	28	26	32	22	20.595	30	34	30.0001	31.9999	19.0001	27.9999	24.9995	35	20.9999	25
27	15.9999	30.0001	34.9999	35	22.0001	26.9999	21	35	25.0001	23.0001	19.9999	37	36.0001	22	27.0354	19.0001	26	14	23	28.9999	25	40	27	29.0001	24.9999	30	32	26.9999	26	22	29	30.0001	33.9999	38	24	29.0002	40.8575	37.0001	20.9999	31	32	32	32.0001	25	23.7569	35.8022	21	29	27
34.9999	31.9998	31.0001	5.0706	21.9999	23.0513	22	33.9992	25.909	32	38.9998	28	31	30	42	1.64882	22	20	25.9999	24	26.0001	24	24.0001	28	25.0001	30	27.9999	29	34	22	34.0001	28	28	27.9999	32	36	33	24.6985	27	1.64882	32	23.0001	37.8262	34.0001	20	31.9998	21.9998	20.9999	25	26
27.0552	19.9999	23	18.9999	30	25	25	38	30.9998	30	29.9999	19.0002	20	21.1343	33.3621	1.64882	29	31.0002	34.0001	20	23.0001	22.6276	22	30.4104	25.9999	28	23.9999	35.0001	31.0001	32	32	23.0002	33	24.9999	34	15.9999	26.7952	24.9999	31.9999	24.0001	24	29.939	21.0002	26	19.9544	35.0155	36	34	26.0001	39
34.9999	24.0001	34.9999	22.0001	31.9998	26	26.0001	37	24.9999	24	22.8282	33	34.0001	26.0001	23	4.54678	25.9999	22	22	22	27.0001	39	26.0001	31.9999	35	24	30.9999	32.0001	23	43	26	29	33	36.9998	25.0587	35	33	29.9999	30	21.0001	22.9999	28.9999	29	31	15.0001	32	29	35.0001	32	17.0005
19.61	23.6792	30	9.00003	29	25	19.0001	24.9998	30	26	21	21	30	32.9999	31	25.0001	22.9998	26.9999	20.9999	26.0001	30	23	26	33	25.0001	31	19.9999	26	23	33.0001	24	35.0001	26	32	18.0001	28.0001	36	30	25.0001	36	14.0001	36.9999	29.0002	27.0001	24	34	23.0001	28.4896	35	31
21	22	26.0001	30	31	28	30	23.9999	30	29.0001	30	32.0002	23.9999	25	27	19.0001	29	19.7517	29	25	25	27.9994	29	23.2001	25	27.81	26	30	20.9999	29	26.0001	27.0001	22.0001	32	27	36	32	26	7.99991	24.9998	26	28	26	32.9999	26.9999	26	32	23.0002	22.9998	27
23.9999	28	21	24.9999	28.9999	21.9999	30.9999	21.9999	42.9999	30	26	13	31	16.9998	26.3171	14.5478	25	19	26.0001	22.0001	22	22	34	25	29	27.9998	31	25.0008	32.9999	26	24.0001	24	25.0002	36	24	34.0002	25.9998	16.0001	29.9999	33	19	31	25.9999	34	21	35	36.9999	39.0001	32	12.0001
31.0001	25.0001	31.0001	26	28	22	31	22.0001	38.0001	30	34.0001	21	27	22	26.0001	24.0002	29	30	21	29.9999	27.9998	27.9999	29.9999	20.9999	39	25.0001	38.0001	31.9999	39.9999	24	12	34	27.7138	31	24.9999	36	25	24	24	27	30.0002	35	34.9998	31.9994	30	36.8379	33.6997	32	23.9999	34.9998
20	23	20	30	24	28	30	26	38	23.9999	23	18.0002	25	25.0002	36	20.0001	23.0004	31.0002	26.0001	23	39.0002	27	21.0655	30.0001	36	41	23	24	27	31	24.0001	19	36.9883	29.0002	33	31.9999	30	19.9999	29.0002	26	43	29.9999	38	37	25.9998	28	27.0006	24.0001	19.0002	29.0001
31	29.0001	30.0001	26.0001	21.9998	20	32	23.9999	35	28	22	35	34.9999	22.0002	32.9558	13.9996	27	23.9999	20.9999	20.0003	44	26	24.9997	28.0001	44	33	27.9999	29.0001	9.00012	24	30	34	28.0162	18.9999	35	27.0001	40	32.9999	23.9998	31	21	33.9868	36.3056	32.0001	25	37.3618	34.9954	34	23	32
21.6628	13.9999	29	26	19	24.9999	20.9999	30	31	1.64882	33	44.7704	37	20.5666	32	20	28.0001	26.3051	31.7807	17.9999	37.9999	26	31.9999	27	26	21	21.0002	32	26.9998	34	24	30.9999	37	28	30	30	28	25.0001	28	28.5201	27.0629	23	24.0001	44.9999	16.9999	30	37.566	31	31.0001	19.9999
22	17.9999	29.9999	21.0002	23	20	1.64882	30	17	27	25.0001	30.9999	22.618	24.0001	19.0001	22.0001	32.9999	30	34	26.9999	24.9999	28	27.0001	27.0001	27.0001	36	45.0001	25	32	22.9999	20	33	33	40	32	26.9999	36.0001	23	30	19	32	28.0001	30.0001	35.0001	27	32.2647	27	32.9999	29	39
26	17.0001	33.0002	17	28.0001	29.9999	15.9999	25.9999	26	29.0001	22.9999	16.9999	24	38	31.8557	24	19.9999	26	22.0001	23	17.0001	17.9999	24.0004	23.9999	24.0001	31.0001	29.0003	27	33	23.9999	25.9999	26	36	33	29.0005	37.0001	19.0001	25.9999	23	25	27	36.0001	25.0001	39	21.0001	36	27.9819	24.0001	25.9999	37
35	17.9999	33.0003	18	29.0001	26.9999	27.2581	32.9999	34	31	21	24.9999	38.0001	19.6487	1.64882	30.0001	18	35.0002	31.9999	18.0001	26.0001	20	20.0001	23.0001	30	41	24	15.0002	31.9998	32.9999	41.9401	31	28.0001	36	32	37.0002	20	19	23	25.9999	25.9999	35	29	29	23.0001	25.0001	1.64882	25.6487	22	37
38	20	26	21.9999	26	23.9999	22	26	16	36.0024	28.0001	1.64882	19.0004	27	18.2507	32	22.9999	29	24.0007	33.9998	23.6489	42	28	19.9999	34	33.9999	22.9999	29.9999	31	18.0001	31	32	28	36	26.0001	25	39	27	34.0025	21	22	27	27.1225	32.8889	18	27.0001	24.6537	26.0001	10	39
8.99984	30	24	25.0002	29	23.9999	28.0002	31	31.0001	26	16.9999	22.0001	27.9999	16.0001	15.9599	24.9999	27	31	18	28.9999	30	21.9999	35	24	21.9999	21	24	29	28	33.9999	30.9999	27.9999	28.0001	35.9999	28.9999	26	20.9999	20.0001	28	1.64882	30.0001	26	22.0001	36.0001	26	42	33.2123	25	19	31
29.9999	27	20	20	23.3568	30	25.9999	27.0001	27	22.9766	5.99995	19	23.9999	25	33.0661	19.0001	26.0003	25.0001	17	34	35.0001	21.9998	27	29	32.8466	25	21.9716	29.9999	38	25.9999	38.9999	34.0001	35	37.9999	33.9999	29.9999	25	22	21	33	16.1485	32.0001	22.0001	40	28	38.0142	26	24	32.0002	38
17	24.9998	32	38.0001	29.9999	32	22	23.0003	35	21.9999	23	22	25	28.9999	40	17.9998	34	28.0001	25.0001	35.9999	27	26.9994	21	23.0001	30.9999	26	1.64882	35	33.0001	23	31	38.0001	27.9999	29.9999	35	30	17.0001	36.0001	19.9999	25	28.9998	35	20.0002	38	28.9374	30.9999	32	33.0002	22	38
23	14	25	17.9999	22.0001	35	27	34	28	27	32.0001	19.0217	22	24	28	21	24.0002	30	24.9999	24	19.9999	24	32.0002	32.0001	23	28	51	29.0001	30.0001	38.9998	35.9997	27	36	26	23.9998	26	27	24.0001	1.64882	31.0002	23.6435	22.9999	20.0001	37.9999	31.0003	28	26	27	30	42
25.5535	15	33	20	27.3883	27.0001	24.9999	25	23.0004	29.9999	21	40	28.9999	18	20	20.9749	21	31.0002	40	25.788	24.0001	19.0001	30.9999	26.0002	34	29	32.0001	33.9999	34	26	32.8385	29	27	31.0001	43	26.0001	21	24	19	20.0002	5.45496	25.0001	28	27.748	27.0001	27	28.9999	22	22.9999	31.9999
18.0001	13.0001	32	22	33.9997	30.9999	21	30.0001	30.9999	25	27	26.0001	26	17.63	22.0001	17.1512	21	24.6585	37	26.0001	18.9999	30	29	25	29	36	27.0001	33.9999	30.9999	22.0001	29.9996	26	24.5383	22.9999	28	39.2959	21.0003	33	18.0001	4.001	20.9999	27	26.9999	30.0001	24	23	31	17.9998	11.6122	38
19	20	26	15.4687	22.0001	33	23.0001	20	30	18	25.9999	36	23.9999	30.0001	33	25	28.7625	29	26.0001	20	24	23.9996	23.0001	33	34	39	24.1037	26.9998	7.0008	26.0001	25	21	33.0001	31	30	24.0001	44	22	29	30.127	21	26.9999	15.9364	36	24	22	25.0001	25	26.9999	35.9999
24	19	23	23.9996	22.0001	28.0001	24.9999	1.64882	32	36	25	36.86	32	27	30	16.6148	21.9996	36	26	30	26	28	31	24.0004	37	35.9999	28.9419	28	32.0001	30	28	22.0001	28	24.9999	23	36	17.9999	42	33	33.9998	26	25.0002	23.9999	42	20	26	23.4594	29.9999	20.0001	4.25628
13	30	33	30.9999	24	33	26.9999	35	24.9998	34	21	21.1863	32	17.9996	29	19	22.0002	31.9999	36.0001	28	25	18.9999	22.9999	33	26	34	33	22.9999	35.8328	24.0001	20.9999	32	32.0001	26.0002	22	31	35	23	28.9999	22	19	32	19	30	29	28.0001	37.0002	16.9999	28	26
20.7273	18	28.7264	32	20	37.0001	33	32	23	30	20.0002	25.0001	28	31	25	18.9999	24.0001	40.0001	24.6924	32	22	24.0001	22.9999	26.9994	32.0001	31.0001	33.9999	31.9999	26	26	35.9911	24	37.9999	32	36.85	24	30	35.8763	31.0001	29	28	24.9999	24	25.9999	21.0002	23.6666	25	22	27	28.1403
16.9998	27.0621	33	8.99995	23.0001	23.9998	37	28.0002	36	32.0001	35	21	34.8614	15.0001	34.0001	5.40267	34.0002	29	22	23	21.0001	32	25	31	17.9999	33	22.9999	26	21.0001	27	31	25.9998	24.9998	26	26.9999	37	25	16.9999	35	25.9999	27.9998	32	24.0001	35.9999	29.9999	26	23.0568	15.0003	32	35.7965
27	4.14505	27.1209	33.9999	24.0001	27.9999	29	32	33	24.0003	30	34	27	1.64882	42	18.9999	17	26.9999	22	1.64882	25.9997	28.0001	28.0001	26	28.9999	40	25	27.5158	29.9998	41	30	28.0001	32	27.0001	28	24.1594	24.9999	17.0001	25	21	31.0001	29	23	21	31.9999	31.9999	31.0003	28	22	40
17	20.9999	32.0002	35.9999	17.9999	22.0001	34	36.0001	32	27	35	33.8264	40.9998	17	21.0001	22.0001	22	34	24	9.0001	21	30.9999	30	38	32	26	24.2969	34.9999	27	22	22	30	23	38.3107	28	27	42	20.9999	20.9999	35	30	22.9999	17.9999	23.0001	29	16	28.0001	30	27.0001	24
5.00016	21	22	23.0001	20.9999	23.9999	29	12	28.9999	24.0001	28.0001	27.0001	28.9999	26	34.9999	17.9999	22	19.9999	26.9999	14.9999	25.6629	23	33	27.0131	30.9999	20	22.9999	27	32	23.9999	25.54	20.0593	36	25	29.9999	27	26	18.0002	24.2534	17.0001	24.0001	24	19	39	21	20	27.0001	35.0001	31.0002	40
21	24	27.9999	19	31	29	22	30.0001	34	34.0002	27	32.7167	39	24	36	26	22.9998	27.0001	19	19.0001	23.0001	27	25	33	32	25.0001	19	26	24.9999	35	21	18	27.0001	22.9999	25	38	17.0038	22	29	34.9999	25.0001	25.9999	22.0001	31	12	24.9999	37.0001	24	22	29
21	30.0003	26.0002	22.0001	19	30	31.0001	26	29.9998	21.0001	19.9999	34	22.9999	25	37.9999	29	31.0001	25	30.0136	19	24	30	38.9999	23.9999	28.0001	37	24.9999	23	19.0001	20	1.64882	20	28.0001	29.9999	22	30.0002	19	14.0001	25	33	32	25	20	27	37.0001	28	35.0001	22.9999	24.9999	35
27	25.9997	24.7484	28	20.0001	26	38	26	28.0001	24.0001	26.9999	31	31	18	10	16.9999	26.6871	14.0001	29	32.9999	26.0001	22.0001	22.0001	28.0102	26.0002	31.9999	20	43.9999	24.9999	26	30.9811	29.9999	25.0001	22	31.7922	30.9999	25	19	17.0001	24.0001	26	20	23.0001	28	16.0001	26	18	1.64882	21	25.9999
27	22.0001	26	30.0001	30.9999	29.9999	24.9999	24	22.0001	22	24	26	29.9999	16.9999	25.9999	18.0001	20	28	22	28	23.1074	20.2813	19.0002	30.9999	31	39	17.9999	28	30	43.5407	23.0002	28.0001	34	21.9999	18	35.0001	31	22.0001	35	23	19.0002	41.0001	22.9999	39.0001	35.0003	34	25.0001	24	33	31.9999
33	22	25.0002	22.9999	22.9999	35.1313	27	29.9999	31	37.0001	32	15.9998	31	18	37	33.0001	32.9999	35	17.9462	24	31.0007	36.0001	18.0001	24	16.0001	29.0001	35.9999	26	34	25.0001	39	18	31	20.9999	39	31	15	31	18.9999	24	29.0001	28.9999	18	22.9999	23.0003	31.9999	35	10.9999	26.0001	35.9999
25	29	24.807	25	25	36	3.89492	33.0003	29.9999	29	23	27.9999	33	20.0001	28.9999	21.0001	29	22.9108	22.0001	23.9999	23.0001	33.0001	24	24	34.8218	26.9999	30	25.9999	26	22	23	30	28.0001	24.0002	25	39	28	19.0001	25.9999	20	25.9999	23.0001	20.9999	35.0001	26	25.9999	24.7702	31	19	37
27	25	22	22.0002	18	19	28	27.9999	30	30	36	23	26.9998	32.9999	20.9999	21.0001	21.9999	35.0001	1.64882	30	22.9999	17.9999	28.0001	21.9999	31	20.0001	25	39	1.64882	36.8062	27.0001	22	32.0002	11	31	28.9999	21	28.0003	41	18	37.0001	31.0001	22	43.0001	20.0001	24	30.9999	30.8678	28	32
31	21.0002	31	22	20.0001	18	33.0001	19.9998	40.0002	28.8189	34.0001	22	27.9999	29	18.0644	21.0001	46	38	20.0006	20.9998	25	33.0002	26.0002	26.0001	25	24	42.9999	37	40.0001	13	30	19.0001	25	30	24.3068	24	28	30	23	21.0001	23	29	21	31.0001	18	35	24	23	32.0001	27.9627
25.0556	18	23	30	18	24	28	28	21.0001	12.0001	21	16.9999	34	21	25	19.0001	29	29.9999	1.64882	22.9999	22.1265	22.9999	28.9999	29	31	24	20.74	34.0001	32	19.9999	6.00006	24.0002	26.0001	22	41.8281	27	31	27	21	20	17.0001	30	29	28	27.0002	32.0001	25.0001	30.1971	21	23.0001
29.0001	23.0001	30.0001	27.9999	22	34	35	25.0001	24	29.6028	30	21	27.0002	25	29.9267	26	23	31.9999	21.0002	19.9999	29.9999	17	35.0003	28	27.2581	28.0001	28	30	28.9999	24.0001	25.0001	23	35.9999	23.9012	28	24.4913	26	24.9999	38.9275	25.0001	25	36	25.9999	24.9999	20.1721	34	24	25.9999	27.3383	37.9087
20.0001	25.9731	30.0002	31	23	26	29	24.0003	31	26.0002	25.134	29.9999	34	31.0001	26.0001	23.0002	15	40.0001	18.9999	16.0001	31.9999	23	32	27	25.0001	31.9999	27	22.9999	35.0011	25.0001	23	14	26.9998	29.9999	38.9998	26	34.0001	27.9999	31.9999	22	17.9999	24	28	30	24	27	20.6634	32.9999	32.0001	28.9999
30.0001	32	24	24.9999	24.5187	25.9999	34	19	32	27.9999	26.9999	34.0001	27	25.0001	27.0002	6.99992	26.0001	29	26.0002	25.1777	15.0001	19.0001	22.9999	22	26.9999	27.0001	41	24	23.9999	34	35	23.0001	29	33	22.0001	28	28.0001	17.9999	17	27.9999	22.9999	22	25	28.9998	22.0001	31	1.64882	29.6798	25.0001	35.9999
19.979	24.0002	18	31.9999	21	26	27.0001	28	23.9999	23	31.0002	43	26	25.9999	25.6628	23	35.0001	22	20.682	18.9999	17.9999	28.0001	38	37	26.0001	21	26.0001	28	27	25	33	19	34.0001	45	28	34	29	19.0001	37	27.9999	19.7099	30.0001	24	24	21.0001	22.0001	26.0001	16.0001	21	32.0065
23	23	23.9999	29.9999	20	19	31.0056	22.9995	31.9999	23	32	20	26	30	21	18.0001	29	21	20.9999	33	18	19.9998	30	25	11.0001	31.0001	30	24.0001	25.9808	34	16.3593	20	15	22.0001	31	25.0002	18.9999	25.0001	27	34	24	27	28.0001	33	25	24.9995	36	27.758	27	1.64882
28.0496	27	23.9998	28.2639	24	23	39	38	27.1327	23.0568	23	26.0001	32	24.098	31	35.9999	35	26	25.0001	25.0002	24.9999	28	28	29	28	23	29.9998	5.74626	27	32.0001	25.9999	33	25	21.9999	36	31	33	29.9999	33.0001	25	19	27	21.1592	37.9999	26.6622	26.9999	31.9121	21	26	33.0001
19	27.9999	36.0001	26	21.0001	27.8456	26.0001	28.0001	31	25	22	31.0001	33.9999	27	31	20.0001	24	32.9999	28	28.9999	33	17	29	25	25	42.9999	30.0002	37	23	28.9999	25	27.0001	21.9999	26	25	27	22.9999	21	33	29.0416	19	22.9998	36	29	22	13	26.9999	30.9999	24	30
12	17.5676	26.9998	28.0001	32.9999	19	31.9999	24.9999	23	25	24	35.0001	29	24.9999	21	18.9999	29	34	27	25	25	2.99992	22.6652	35	28.9999	23.9996	18.9999	23	22.9998	27.0001	32.8891	11.3623	15.9999	15.9999	31.0001	37	17.0001	27	23	5.70004	29.9999	30.9999	28.044	26.9999	35	27	30.0001	24	29.9998	25
26.9999	20.9999	23	25	19	26.9999	8.83161	30.8678	25	28.0001	25	25.7212	27.0001	22	30.9997	30.0001	31.9999	29.7254	28	24	22.2392	26.0001	24.0001	27	31	27.9999	34	36.0001	26.0003	30	28	22.9998	26	24.0295	33	35	33.9998	28.9998	34	24.7484	19	22.9999	25.9999	30.0001	28	38	22.9999	23	22	31
22	28	30	23	30.9999	20	21.9999	27	30.9999	36.0004	26.9998	38	21.9999	28	29	22	23	35	27	22	32	23	34	35	17	29	33.9999	25	31	23	28.6816	18	35.0001	31	23	26.0001	24.0001	20.9999	30	21.0001	21.5615	29.9707	24	34	16.9999	30	20	23.0003	28	41
23	16	30	18.9999	21	26.6674	23.9999	28.0001	27	23.9999	32	30.6172	27.9999	21.0001	25	26.0002	33.0418	38	1.64882	30.0001	20	32	38	36.9999	27.9999	21.0001	1.64882	24	21	26	30	18.0001	21.9998	12.9998	41	32.9996	32.9999	28	29	22.9998	19	20.0001	25.9999	30	22	30.9974	29	37.9998	32	30.0001
25.9998	19	21.3085	30.0001	18	25	24.0003	26	34	29	19.9998	22.0001	32.0001	25.0001	31.9999	15.0004	24.9998	38	25.9999	18.9998	28	22	24.0001	24.9999	45	27	32.0002	28	28.0001	23	37.0001	17	25.0001	40	1.64882	24.9999	22	24.0001	25.0001	40	15	35	24.9999	29.0001	30	26.9999	31.0001	25.003	29.9999	37
17	25.0001	27.9999	29.8214	23	22.9999	30	1.64882	29	35	28	24.9999	29	22.0001	21.0916	34	29.0001	30	33	23.9999	23.6792	24.9999	21.0001	23	25	23	30.0002	36.9999	17.9502	27.9738	19.0001	23	33	32	1.64882	33.8829	22.9997	19.9999	25	19.9999	17.9999	30	25	22.9999	30.9992	28.0001	25.9999	19.4578	8.99999	26.0001
17	18	26	26.9998	29	21.0001	29.9999	26.9999	27.0001	28.9998	30	29	36	25.0004	29.9999	18.9999	28.0006	21	31.0001	28	18	27	28	22.9999	25	24.9999	32	36	29	22.0042	37.9999	22	21.0002	26.0001	26.0001	30.0001	28.0001	30	24.0001	30	27.0001	26	28.0267	34	32.9999	16.806	19.3989	1.64882	21.0001	33
24.0001	15.0001	26.0001	35.0001	23.9999	24.0001	21.982	25.0002	33.9998	25.8042	26.0001	19.0004	31.7958	19.9999	18	34	35	23.0001	20.9998	25	25	23.0002	30.9998	21.9999	29	28.0001	36.7494	27.0001	1.64882	21	23	31	26.0001	32	22.9999	25	24.0001	32	19	19	27.9998	41	19.9999	28.8537	22	24.9999	18	24	18.9999	23
23	25	24	20	33.0001	32	25	26.9999	31	22	31	22.0001	23	27.4346	32.9731	14.9999	37.9999	30	20.0001	20	39.0001	27	28	37	33	39.0001	27	25	22	14.9999	7.1077	19	26.9999	30.0001	24.0001	29.9999	36.9997	21.9999	15.0001	24.0001	23	32	24.0001	28	28	26.996	30	24.1648	25.9999	27
16	24	28	13	30	25.0001	37	29.2844	33.9999	30	26.0001	21.9996	17.9999	19	34	13.9998	37	33	13.9999	32.9999	27.9999	25.9999	37	30.9999	22	18	26.0002	26.9999	31.0001	37	30	22.0001	41	32	25.9998	33	24	20.9999	37	26	33	25	27.9999	25.0001	32.0001	23	25	30	24.9999	27
19	22	30	32	29.0763	12.4796	27.0001	17	28.1551	27.0479	22.9999	31	33.9999	31	37	17.0001	22	32.8625	18.9999	30	21	22	25.0001	31	36	28.8945	22	23	38	41	20.9999	29.9999	25	25	27.0001	38	19.0004	16	21	21	28.9999	29.9999	23	15	27	23.9999	27	27	25	26.7471
22.9999	28.0001	23.9999	30	34	27	23.7062	28.0002	25	29.0001	28	22	33	19	21	19	27	24	32	1.64882	20	25.0001	27	36.9998	29	20.9999	23.9999	20.0001	25	18	24	20	28	22.9999	24.9999	39.0001	22.0003	27.0001	26	34	34.9999	28.9999	33	28	29	34	40.9999	28	36.0001	35
32	31.0001	26.9999	23.9999	27.0001	25	27.9999	22	21	26.9144	10.6211	11.0001	37.0001	20.0536	32	18.0002	31	24.9999	21	23.9999	28	27	35	25.9779	27	24.2783	21.0001	29.073	31	20.9999	30.0002	23	29.0002	25.9999	32	28	31	15	24	25.6461	18.0001	38	21.9995	30.9999	19.0001	26.9999	31	25	34	27
20	31	28	28.9999	23.0001	21.0001	18	11	26	37	19	24.0001	29.9999	22.735	20	28.4739	23	26	25	25.9999	32	23	23.9999	26.0001	19.9999	37	22.618	27.9999	20	33.0001	36	20.0001	28.9998	22.9998	46	32.6037	26	25.0001	8.1124	26.9999	29	20	29	34.9999	22.1149	24	30	19	32	27.9998
33	31	22.9999	28	36	29	27.0002	20.0001	25.9999	27.848	27	27.9999	33	23.9999	29.9999	18.9999	29	40	25	26.0001	24.9998	33	20.0003	28.9999	21.0576	33.9998	31.0001	22	40	21	24.9999	24.0001	37.9998	27.4538	24	31	22.0001	21	21.0001	19	3.51403	29.9999	23.0001	25.0001	25	30	37.9999	24	33	30.0001
22.8954	29	30	24.0002	26.9999	33	22.0001	31.0011	25	29.9999	26	23.0001	44.0001	19	19.0001	22.0001	23.9999	13.0001	29.9998	27.0001	21	30.8538	35	23	27	22	20	25	29	33.9999	26	19.0001	32	29	39.0001	29.0001	23.9999	19	22	20	21	31.0001	20.0589	33.0001	30.9996	24	35	20.9999	32.9999	22.9999
33	25	25	32	20	21.9999	22	24.0001	27.0001	25.0001	23.0001	24.0002	31	18.0002	37	19	26.9999	28	22	34.9999	29	12.0001	24	29	25.0811	28	26.0891	41.9999	32.9999	26.0001	29.0001	25	22	34	44	24	33.9998	34	26.0002	31	38	25.0001	25.9999	33.0001	26.9999	31	28	24.0001	22.9999	33.9999
21.9999	19.0001	23.0001	26	1.64882	31	29	30	21.9999	23.0001	36.0001	20.9999	23	18	31	24.7484	21.0001	21.0001	29	24	18	38	29	27	35	1.64882	28.9999	29.0001	27.0001	23	35	22	34	22	31.9999	36	25.6986	27	33.9999	34.7482	18.0002	31	23	27	24.9998	26.9999	28.9999	29	31	28.9999
30	33	27.0001	30.0001	18.0016	22	26	28	28	22	32	26	24	25.0001	31.1426	21	39	35	32.9999	25	22.0001	22	37.0001	30.9999	14	34.9999	24	26.0001	32	34	41.9999	23.9997	36.9999	20.9996	37	33.0001	28.0002	22	27	29.0001	25	38	18	25	22.0001	29.4002	27.9999	22	25.55	6.00001
28.9999	27	36.9993	33	25	31	26.9999	27.9999	26	33	24	23.0002	20.0002	15	21	39	23	30	26.0001	27	12	23.9999	38.9998	27.9998	23.0001	23	26.9998	27	33	20	33	21.9999	27.9999	20.0004	25	26	21.9999	27.9999	22	19.0001	23	27	31	20	20	27	29.1813	21.9999	32	26.9999
27	25.0001	24	26	24	27.9999	28	29	22	34	22.0001	25	22.9999	21.0001	24.9999	22.9998	20	24	21	21.9997	27.7391	24	28	29.0001	29	31.9999	30.0001	38.0002	33.9999	42.5848	25	22	30.96	21.5797	32.9235	34.9999	35	31	21	15	44	30.9998	20.9999	25	7.06111	29.7301	29	20.0986	22.0001	31
21.0001	31	34.0004	18	19.9999	30.5212	21.0001	28.9999	29	27	33.0001	24	22.9999	23	28.0001	23.9996	26.0001	27	18	39.8856	19	24.0001	25	23	22.9668	32	27.0002	27.9999	28.9999	24.0001	33	28	28.9999	36	29.9999	35	27	16	35	25.9999	29.0001	32	24.0001	32	18.9999	31	27.1099	25.1622	33	35.9999
34	20.9998	30	27	33	25.9999	33.0001	23.0001	24.2994	20.9999	22	21	32	24.0001	1.64882	16.0001	25	28.9999	25.0008	19	21.9998	18	7.00008	28	26	27.9999	27	27	24	25.9999	30	18	34	25	34	20.0001	26	22	26	22.9999	20	26.9997	34	26	28.0001	30.0001	37	27.0001	35.9998	35.9999
23.9999	31.0003	39.063	17	29	22	13.6366	21.9999	24.0002	26	29	19.0001	38	26	26.4047	22.9999	35	31	25.0001	31.0001	24	26	30.0001	30	24.0001	33.0001	23	34.0001	33.9999	30	23.0001	23	29	25.0001	21.9999	32.9999	23	21	32	20.0001	22	40	21	34	17	30.0005	23	29.9999	32	29
25	21	23	24	36	33	21.0001	26	40	28	30.0001	15.0001	27	13.7347	32.0003	27	28	23	21.0001	21	25.0001	23	20	35	40	21.9998	19	31	39	19.0002	15.7848	30.0003	32	30.9999	30.9999	28	25	15.9328	22.0001	22.9998	26.0001	30	25	31.0001	29.0436	33	20	31	32	28
17.9999	14	31	19.9998	19.0002	14	24	28	37	33	27	18	22.9999	27.9999	20.7044	22	32	32.0001	31	30	33.0004	27	26	26.0001	32	27.9999	22.9999	30	23	21	20	24	28	35	27	26	22	26	29	21	22.9999	34	22	29.9999	32	23.9999	29	26.0284	28.1696	24
30.8144	28.0001	35.0001	34	21.8392	23	24.0001	32	27.0847	23	31	24.0002	29	34	26.9999	25	27.0001	16.9999	25.0001	25.0001	24	30	27	23.9999	6.00001	19	27	29.0001	33	24.0004	21.9999	30.9999	13.9146	19	33	18.9999	23	15	16	27.0001	27.0621	34	26	26.9997	19	29	40.9999	21	28.9998	29
27	24.9999	24.9999	23	30	23	20	25.9999	33.9999	27.9766	26	20.9999	37.9999	25.0005	31.9999	32.5948	32.9999	34.0001	19.0001	25.9999	37	26.8074	34	24.9999	31	33.0001	25.4066	34	31	27	27	20.9999	20.0001	21.9999	35.9999	37.9999	33.0001	37.0001	25.0001	27.0001	32.0001	31	22.0002	27.0002	22.0001	25	32	21	38.0001	25
21	19	30	30.9999	21	33	30.9999	27	23.9999	25.9999	24.9998	17.995	25.0001	23.6521	28	19	30.0001	23	18	36	33	32.6608	18.9998	31	28	33	23.5396	25.0001	24.9999	26.0001	25	25	33	20.7245	36	30.9999	24.1855	18	18	26.1933	20.9999	38.9999	29.0002	32.0001	15.9999	32	27.9999	27	25.9999	38
25	31.0001	29	35	28.9999	24.9999	21	34	24	33.0001	19.0001	33	39	20.9999	27.7065	17.9999	31.0001	29	19.9999	20.9999	23	21.0002	21	27.9999	38.958	31.0001	39	38	23	21.0003	28	17.9999	29.4535	28	25.9999	34	18.9999	18.9999	38	26.9999	35	30	30.1496	36.0002	25.1856	16.4624	29	22	26	28.044
25	27	27	25.0002	22.9999	20.9999	27.9999	26	30	41	22	22	24.0001	25.1189	24.9991	18.0001	33	21.9999	26.0001	19.6729	35	26	34.0001	29.0001	32	14.0001	19	25	26	30	21	28.9999	28	23.9999	38	29.9998	34.9998	29.9999	39.9999	22.9999	20	41.0001	29.0001	23.9998	26.0002	37	23.9998	28	22	34
27	22.112	23	22.0001	14.0001	23.0001	31	23.9999	22	35.0001	35	20	38	21.9999	22.0002	23.3349	31.9999	26	17	28.9999	18.0001	33	29.0001	28	23	37.0001	23.0001	32	27.9999	21	22.1177	23	31	25	27	40	33	20	25	22	29.9973	30.4125	19.9999	30	28	24	30	28	34.0001	25
32.0279	21.0001	42	26.062	23.1595	30	22	25	31	22.0002	29	18	31	25.9999	25	28.0001	26	33.0001	23.9999	32	23	32.9998	34.0001	28.9999	27	32	23.0001	22	23	35	26.0001	19.0001	34	19.9999	30	33	29	21.0001	23	20	36	31	27.0001	24.9999	24.0004	40	30	27	28.0001	29.0001
24	28.7136	1.64882	22.0001	28.0001	23.9998	31.0001	20.9999	25.0001	36	26	31	22	17.9587	24	24.9999	26	32	14	14.0005	34	22.0001	25.9999	28.9999	31	24	32	26	34.9998	34.9999	32.9998	21	33.0001	36.9999	31	32.0001	28.0001	26.614	18.9999	34	18.9993	23.0003	21.9999	35.9999	27.9999	38	36	28	30.9999	34
32.0001	17	20.9999	20	19.9999	30.9999	1.64882	28	23.0003	32	22	22	22.9999	21.9999	39	18.0001	28	30	32	19.4681	38.9987	20	15.9998	28	31	28.0001	27.0001	28	23.0001	25.9999	26	21	26.7675	25	36	26.0001	30	32.0001	19.0001	17.9999	20.9999	22.9999	25.0001	23.0001	17	23	37	26.9999	31	26.9999
29.9999	21	18.9999	26.9999	31	22.9999	12	22.9999	36	22	21.015	21.9999	31.9997	30.0001	27.9999	28	30	35.9998	22	27.0002	29.9999	19.1569	26	29.9996	26	28.0001	22.9999	22.9999	33	35.0001	21	42	32	37	27.0001	27	23	18.0002	27.9999	30	11	37.0001	28.0001	29.0001	22	33	22	23	34	32
21.0001	16	25.6332	21	21	23	7.73648	19.9999	26	26	23.0001	24	20	23	16.8025	19.9999	25.9999	26	1.64882	36.9999	21	22.0001	28	36.9999	23.0001	24.1037	1.64882	27	22	22	29	32.0001	33	26	32.9999	34	27	26	33.0001	21.0001	31.0001	29.92	21.1592	32	31.0002	37	42.0001	26.0001	28.0001	38
25	26	30	20	26	22	30	21.9999	24.9999	32.9998	34.0106	1.64882	28.0001	22	34	22.9999	23.0002	20	27	31.9999	20.9999	26.7388	40.0001	34.0001	33	22.0001	32	28	29.9999	20	16	18.9999	25	33	23.9997	26	22.9999	29.0001	33	25	23	38	18.0001	40	29.7937	25.0001	36	27	31	28
22.8376	16.0006	26.4821	29	28.9999	32.0001	19.9999	34.9999	30.0001	28	22.0001	21	29	22.9998	19	18	31.9998	34	26	42.9999	27.0001	27	26	32.9999	29.9999	37	22.0001	32	28	26	26	32.0001	32	25	26	32.9999	24.9997	28	15	24.0003	19	39	24	31.9999	16	33	25.0001	26.9999	27	29.0224
22.0001	18.9999	26	19.9999	19	26	16.0001	31.0001	30.0001	26	32	20	29.0001	20.0001	30	21	22.9999	26	28.0001	29	26	21.0001	21.0001	27.0001	22	27.0005	21.9999	30	26	26.9999	19	24.9999	31.0001	31	19.9999	27	20.9999	24	32.0001	16.9999	36.0001	27	25	34.9999	30.9999	29	38	35.0001	20.9999	21.0001
26	22.0001	20	21.9997	28.0002	1.64882	17	22	28.0001	22.0001	31	33	29	32	24.9999	18	21.9999	40	22	31	29.0001	18.0001	20	24.7841	28.9999	26	28	22	18	34	25.0001	28.0001	25	25.0001	29.2245	28	21	28	19	24.0001	28	41	35.9999	33	17.0001	27	29.9224	31.0001	33	30
47.6759	30	30	27.0002	22.0001	29.0004	27	30	26	24	31	24.9999	31	19.0001	28	29	27	21.9999	32.9999	24	26	5.00004	28	32	36	23	24	35.153	26.9999	23	31	24	30.7613	23	32.0001	25.0001	34.0001	22.0001	25	18	27.0001	31.0005	31.9999	34.0001	28.0001	34	32.6869	28.0235	33	24
28.0001	24.9999	21	26.9999	28	30	28	36.9998	21	21.0001	31.9999	23	29.0001	42	1.64882	29	30.0001	24.6068	19.0001	24	33	30	25	30	22.1176	31.0001	24.0001	35	1.64882	34	24.9999	40	24.0001	29	28	36.9999	38	21	27.0001	27	21	25.54	19.0001	31	21.0001	30	26	31.9999	25	26
24.0001	28	26	32.2165	19.9999	28	37	29	31	21	33	1.64882	42	17	14.9999	24	25.9999	25	24	33	24	26	37	25	21.9999	30	23.0002	32	24	42	33.9999	21.0001	34.9997	30	25.0001	31	40.0002	19	28	28	20.5744	30.0001	33	30.0001	40.6601	31	25.0001	23	26.0001	31.0002
31.9999	23.9999	28	32	21	20	34	23.9999	30	19	22	13.0001	21.0001	28	34.9999	21	29.0001	22.9999	36	20	22	33	30	35	26.0001	16	26	31	24	18	24	22	26.9997	26.9999	29	29	23	44	27.9999	10.0925	19	35	28.9998	30	26.9999	27.0001	21	19.9782	31.9999	29.3449
34	30	24.0001	25.0005	23.246	34	23	25	34	31	32.8687	30	39	22	23	18	24.7484	34	25	15.9999	3.20445	30	28.9999	34.0001	31.9999	24.0002	23.9999	30	21.9999	29	23	19	32.9999	35	31	31.0001	17.9999	19.9999	11.2717	28.9999	19	23	22	25.0001	24.0001	27.9999	34.3278	26.8582	28.9999	29
23.0001	27.7073	23	33	28	27.9998	23	32	21	34.0001	28	27.9999	27	19.9998	32	21	31	31	28	36	18	27	26.9999	40.1816	24	30.9999	22.9999	28	24.0003	12.9998	36	20	30	28	29	38.9999	29	19	17.6331	22	28.9829	23	24	28	14	28	23.9316	36.0001	28.9999	36
25.0001	14	32	25	23	25.7404	30	3.00008	37	35.9999	26	21.0001	24	23	33.9999	22	29.9764	20	13.0001	36.9999	15	29.7484	24.0001	21	32	34.1383	21	24	36	24.9999	34	26.0001	24	29	24	42.9999	18.9999	31.9999	15	13	18	27.0001	23.8046	41.0001	28	33.0001	31	29.9999	33.9999	1.64882
31.9999	25.0001	34	21	24.9997	31.0001	35	24.8995	28	34	31	24.0003	33.0001	38	29.1924	20.0002	31	27.9999	7.6041	24.0001	28	32.9999	24	37	36	21.0001	24.9999	27.0006	29.9861	27	18	23.9797	26	25.0001	26	27	35	16.9999	26.0508	36.9999	19	26.9998	33	27.0003	20.9999	19	30.0002	21	23	22.0006
24	30	26	23.0001	29	23	18	20	30.0003	27	37.0002	29.9999	32	28	24	18.9998	23	1.64882	23	21.486	20.0001	26	30.0001	23	38	30.0001	20.9999	35	37.9999	28	31.9999	2.87862	26.0001	34	26	30	19.0001	26.0007	30	25.9999	24	40.0001	21	40	21	41	32.7417	32.9999	22.0001	39
32.9999	27.9012	21.9998	20.0001	21.9999	24	20.0002	1.64882	24	33	28	35	24	24.0001	43	12	32.0001	25	18	27.928	23	24.0001	26	22.9996	40	28	20.0001	25.137	28.9999	30	24.0002	42	38	33	27	35	38	16	29	30.5894	23.0001	21	28.0001	32.0001	21.9998	25.9999	25.3909	35.0002	32.9999	22.0001
24.9999	21.0001	25	22	28.9999	37.0001	29	33	31	29.0001	27.0001	25.0002	20	22	25.0001	22.0001	32.0001	21	31.9999	22.0001	27	1.64882	39.9999	30.0001	24	29	17	20.9999	36.9999	19.9999	7.00002	19.0001	24	33	25.0002	28	27	20.9999	25	24.7841	29.7254	23	22	33	21	36.0001	32.9999	16	24.0001	35
30	24.9999	30	31	31	33.0002	22	30	29	22	25.0001	27	27	23	31.0001	10.0001	19	28.9999	17.9999	29.0001	26	22.7322	31	31	21.7021	25.9999	19	32	39.0001	33.0001	27	30	27	34	36	34	21.9999	20	21	21.9999	29	33.0001	19	37	27	23.9999	34	25	32	44
20.9999	16.9999	28.4976	27	24.9999	20	33	33.9998	28.9998	30.0001	24.0001	25.9998	37	23	22	28	36	26	25.0001	25.0001	22	26	21.0001	27	22	36	37	34	41.0001	24	24	20	36.0001	25	31.9999	29	20	22	16.9999	23	30.0001	34.0001	12	28.9998	30.9999	22.8017	26.7684	25.0002	28	27
19.0001	18.9999	25	27.0001	39	27	26.0001	40.8391	35	33	17.9999	23.9999	28.9998	16.9999	24	24	22	37	27	28	18.0001	26.9996	23.9998	29.9999	28	33.0001	26.9999	26.9999	22.9999	27	35	20.9999	31.0001	28.0002	37.9998	34	19.0001	13	9.99993	23	30	26	28.8196	32.9999	24.9999	23.9999	30	31	29.9999	34
14.9999	29.9999	22	24	42.0001	18	31	28.0001	37.9999	31.8296	26	18.0005	28.9999	30	26	28.9999	25	31.0001	20.0123	21	22.9998	32.9999	22	34	28.7088	23	20	27.9999	23.0001	21.0001	24.9999	22	37.0001	28.9999	26.9997	35.9997	24	15	24.9998	28	22	24.0001	26	37.0006	26.0001	24.9999	30	33.0001	36.9999	28
34.9999	24.0001	20.9985	33.9999	30	27	20.0001	36	39	34	21	27.9999	32	20	22.9997	17.9999	42	25	27.2382	18.9998	32.7406	21	26.9998	28	33.0001	29	25	24.9999	32.0001	29.9999	29.0001	24.9997	23.0001	22.0001	34	29.9999	9.00007	31	34.0001	23.9999	31	25	35.0001	42.9345	23.675	31	29.0001	27	32.9998	38
25.0001	18	27.0001	34	34	26	27	30.8051	28.9999	29	28	16	29	24	39	15	36	7.21515	33.8974	19.9998	21.0001	29	27	28	28.0001	26	19.9999	35.9998	20.0001	24.9999	26	26	35.0001	26	26.9999	28.0002	20	17	9.00008	21	31.9999	1.64882	28.9999	30.9999	29	29.0001	26	22	33	34
24	28	24	50.0001	25	17	34.0001	32.7161	21.2752	22	24	29	28	28	27	15.9999	16.6274	32.9999	20.6448	19	34	23.9998	32.0002	28.6929	30.7362	22.9999	24	36	29.0001	34.9999	13.9999	23.1927	22	26	30.9999	29	25.9999	23.9999	28	29.9999	24	22.0001	29.0001	25	33	20	38	32	36.0001	34
36	16.0002	24	21	23	19	32	29	25.9998	40.7755	30	14.9999	26.0001	35.9999	35.9998	32	21.9999	25	24.0001	33.9999	27.0004	31.2129	25.9999	25.9999	28	31	30.9999	29	27.9999	20.0001	35	33	33.9999	7.16387	28	33	56.0448	19.0001	27	27.9999	21.9999	25	19.0004	28	27	22	18	31	20	36
22	18	27.723	1.64882	31.0001	24	21	23	35.9999	34	32.6699	32	30.0001	24.9999	26	25	20.0001	24	35.0001	21.0001	25	26.9999	26.0001	36	26.9998	28.0001	26	32	37	23.0001	25	21	25	21.0001	28.0001	36	22	18	34	33	22.9999	33.9999	37.0017	36	24	22	32	20	28.7309	28.9999
32.9999	25	34	16.0001	18.9999	17.6102	30	21.9999	12.0002	21	32.9999	28	24	29	35.9999	7.00015	36.0001	44.0001	34	32	27	35	26.0001	26	26.9999	33	38.0001	28	23	21	38.9997	30.9999	20	31	49	32.8388	31	15	28	30.0001	29	34.0001	17	35	27	36	11	32	27.0001	24.9999
35.0001	21.0935	27.9999	33	25	20.9999	25	28	30.9999	1.64882	24.0001	20.0004	33.0006	16.9999	32	19	30	29	26.7245	33	29	52	22	29	22	29	23.9999	34	30	25.0001	1.64882	31.9999	31.0003	26.0003	30	36	27	18	27	36.9999	29.9999	36	30	7.00005	26	42	27	21	28.0001	35
28	22	32	31.0001	29.7734	21	31	40	33.9998	29.7164	27.9999	31	30	23.6941	30	30	25.9999	21	23	29	20	33.0001	25	32	29	38	47	26.9999	31	22.9998	31	29.9999	38	17.6066	17	28.9999	11.9998	23	27.9999	19	33.0002	25	34	29	33	28.9999	24	31	31	33.9999
21.0001	33.0001	17.9999	27.9999	31	25	24.7909	35.8284	34	21.0001	25.0001	5.95186	28.9999	26.0001	31.9999	30	34	23	22.9999	23.9996	19.9999	28	21	33	31	34.0001	25	32	30.9999	22	27.0001	26.6018	31	27.9999	41.0001	41.0001	23	25	30	19	29.0001	27.9999	19	38.9999	31.0001	28	26.9998	37.9998	24	33.8138
40.9999	26.0002	25.9999	19.9999	28.9995	27	26	35	29.0001	25.0001	26.0001	23	23.0001	21	22	24	25	26.9999	34.0001	32	16.0002	23	32.0002	27	28.7665	22.9999	29.8002	27	29.9999	21.9999	32.9999	31	24.9998	22.9999	35	40.7688	18.0001	16.0005	25	21.8469	31	29	24.0001	39	29.3671	25.9998	23	25	22.9999	33
32.547	23	25	19.9999	26	34	24.9999	30	31.0001	32	39	21	32	25.0001	24	26	25	23.0002	22	29	19	23.9999	24	32.9999	37.9999	21	25.9999	35.0001	30.0001	27.9999	18	31.0001	24.9999	26.9999	40.8591	28	25	24	39	24	22.0001	28.9999	26	37	23.0001	25	19.0001	17	27	33.9999
25.0001	25	26.9999	26	26	19.9999	23	35	27.0001	34	35	20	26.9999	23	33.784	25.9999	34	21.0002	26.0001	30.9998	26	34	24	26	31.0002	37.9999	25.9999	33.0001	22.9999	23	24.7176	27.9998	27.9999	18	28.0001	27	16	31	33	22.9999	20.9999	33	26.9999	32	24.0001	18	22.9998	34	33	25
21.9999	22.9999	29	28	22	21	33.0001	27.0001	33.776	24.0626	30.0006	30	34	22.9999	30.0001	27.0001	24	37	24	32	28	28.9999	21	31.6164	40.0003	26.9999	28	8.00011	18.9999	30.0001	20.0001	22.9998	24	31.9999	34.9998	35	18.0001	22.9999	34.9998	23	22	27.9999	27.8004	31	15	34.0002	33.0001	26	29	34.0001
28.9999	23	28	26	31.9999	25.9998	24	31	31.9999	29.9999	30.0001	22.9999	35.9999	21	35	24	30	27	24	22.9997	33	28.0001	26.9999	26	29.9999	28.9999	21.7052	35	27	21.9999	30.0002	28	36.0001	22.0001	32	29.9998	18	26.0001	30	26	32	39	25.9999	26	33	35	27	23.9999	27	33
30	9	26	22.0001	20.9802	30.0002	33.9999	39	42	27.1133	4.00001	21	35.0001	23	37	32	23.0001	23	29	22	28.9999	25.9999	26.0001	32.9999	27.7924	26	22	31	24	32	24.9999	22.9999	27.0002	25.0001	36.9999	41	26	25	29.0001	26	25.0001	31	25	27	29	37	40	43.0001	33	31
25	32	32.0001	28.9999	23.0003	22.9997	26.0003	34	33.0001	24	27.9999	23	39	25.9999	26.0001	24.0003	20	41	37	36	33.9999	29	32.0001	26.0001	2.56297	32.9999	21.7273	23	37.9999	28	40.0001	28.9999	39	31.0001	34	29	25.9999	19.0001	27.9999	20	22.9998	30	36	26.9999	29	32.0001	37.0006	39.0001	32	25.0001
29.9999	23.9999	23.0001	22	20	23.0005	20.9998	38	26	35	27	28	23	23.9998	32	21	26.9994	31.0015	26.9999	21.9997	25.0002	30	31	30.2376	32	33	39.9999	16	42	23	14	33.0001	37	1.64882	1.64882	42	23.0001	24	22	40.9999	22.9999	27	24.9999	31.0001	21	53.0001	33	25.9998	24.0001	33.8423
20.9999	22.9999	30	5.99989	28.9999	20.9999	26.9999	27	24.9998	27	21.0001	23	32	35.0001	32.9999	23	35	20.9997	21	19	31	32	30.0014	24.9998	28	41	21.0001	43	27.0001	21	13	37	34	27.0002	33.9999	36.8267	31	21	36	31	22.0001	2.99992	38	26	25.3366	27.9999	39	25.9999	32	38
29.652	17.0003	32	28.9998	32.1513	22	26	29	36.9999	38	23.0001	25.9997	22.9999	30.0001	29	25	29.0001	39	24.2013	25.9999	24.9998	30	31	27	32	33.0001	28	27.9998	27.9997	19	27.9999	33	38	24	43.7763	26	23	21.0001	20	29	27	28.9999	32.0001	1.64882	36	28	30.1121	31.9999	29.9997	45.0002
27	27	36	29	28.0001	18.0001	24.9998	19	33.9999	39	34	24.0002	20.9999	39.0162	27	26	19.9999	24.0001	30	25.1137	18	25	25	29.0002	28.0001	34	17	43.6294	22	22.9998	21.0001	21.9999	43.0002	31	30.0001	33	38.0001	21	26.0001	24	21	32	22	27.0001	29.0001	30	39.0001	32	33	34
29	28	30.9999	27.0001	28.6114	22	24	27	33	29.4657	25.0001	21	40	40.9999	32	25	23.0001	24	20.0001	20	24	29	32.0001	27	39	1.64882	26	46.9999	33.9999	28.9999	27.0001	25.0001	28	27.2239	28	43	28	27.0001	40.0001	21	17.0001	3.3296	23	23.9998	33	38	35.9999	35	25.0003	31.9999
20	16.9999	23	33.9999	28.698	30	33.0002	30.9999	28	25	17	23.9999	29	24.0001	23	25	36	40	30.4897	24.0001	33.0005	20	23	25.9999	23	25	22	30.0001	41.9998	23	27	26.0001	36.0001	24.5334	43	21	24.0001	32.9998	27.5808	26	24	30.0001	29	37.0001	25	27	32	26.9999	24	30
31.597	22	23.0001	37.0001	26.9999	22.0001	31	21.9999	29	23	28	29	26	29.0006	22	20	44	28.0003	24.9999	40.9477	1.64882	23	29	22.8927	36.0001	37	29	32	34	29	20	23.0001	30	1.64882	28	35	29.9998	23.0001	26	35.9999	28.8754	27.0001	26.9997	25	31	26	34	36.0001	31	30
35	34	40	23.0002	23.0001	21.9999	25.0001	32.9999	30	35	24.9999	29	31	28.9916	25	19.9999	31	34.9999	24	25.0001	31	32	31.9999	32.0003	21.0002	37.9999	26.0001	8.05788	31	19.0001	30.9999	28	36.0001	23.9998	25.9999	35	37.0004	21.9999	32	21.0001	26.0002	23	36.9999	33	26	1.64882	25	39	32.0001	27.0002
30	1.64882	35	22	37.9751	26	29	39	29	24	27	24	22	20.0001	38.9999	17.9998	26	24.9999	27.0001	35	34	35	36.9999	17	31.0001	34	23.0001	23	35	31	22.0001	23.0001	24	32	34	30	36	24.9999	28	23	22	13	36.9999	26	28.9998	22	36.7044	22.9999	47	38.9999
26.0001	25.9999	32	19.9998	23	37	5.19291	27.0002	27.0001	30	26.0001	28.0001	26.0001	23	29.5329	11	37	27	23.8215	28	27	25.0001	29.0001	30	23	26	38	42.0001	33	22	40.0001	22.0001	26.9999	34.0001	26.0001	28	23	24.9999	31.9999	26.0002	22.0001	9.00005	23.9999	26.0001	27.1736	22.0001	36	31	23	31.0003
38.9999	33	24.9999	35.0001	37	21	21	26	42	29	37	30	25.9998	30.0001	37.8756	27	42.8665	24.0001	29.9999	23	22.9998	24	31	26.4821	36	31.9999	21	36.9999	31	33.9998	23.0003	28	42.0002	33.0001	26	26.0001	29	27.0001	33.9998	48.9999	19.9999	33	20.0003	39.0001	38.4781	30	27	30	28.0001	31
27.9999	19.0001	45	22	20	25	31	33	26.7235	32.0001	29	32	20.9999	21.9999	34	28.0001	27	22	27	28.0001	23.0001	4.00029	22	28.9999	25.0001	17.9998	37	35	26	19.0001	32	19.0001	29.9999	31	28	25.9999	32	26	18	26.9999	25	24	35	35.9999	29	25.0002	27	40	32.9999	1.64882
29	21.0001	33	25.0002	33	29.3818	20.9999	33.9997	32.9999	31.9998	36	27.9999	33	25.0001	26.0001	19.9999	31	22	18	22	13	21.0001	36	28.9999	27.9998	38.0001	24.5639	29	29.0002	23	31.9827	22	25.0001	21	28.9999	41.9999	21.9999	19.9999	21.9999	25.9998	21	22	27.0004	3.89492	31.9999	28.8329	29	21	29.0001	35.0001
26.7552	24	33	27.9998	30.0002	22	11	37.0001	32.0001	37.0146	29.0001	32.0001	27	31	34	15.9999	40.7578	30.0001	23.9999	33.0001	22.9999	23.9999	27	28	26	34	26.9999	41.0001	1.64882	26.5311	29.0002	29.0002	28.0002	32.0001	48	34.9998	41.9489	30.0001	26.1635	26.9999	25	25.0001	32.0001	34	25	32.002	28	29.0001	37	31.0001
30	22	30.0001	25.9999	19.0001	28	27.0001	26	24.9999	32.9999	22	38	32	30.022	21.0001	18	35	30	36	23.9999	21.9999	22.869	30	24.0001	29.0003	29.9999	18	35	40.0001	24.0002	30	32.0001	24.9999	35.8644	33.9998	36	30	33.0001	15	22	29	39.0001	24	42.9997	30	42	32	5.6057	31	28.0001
29	23	37	26.9997	22	29.9999	22.9999	26.0001	30	38	34.0001	22	14	23.0001	31	21.7675	27.0002	20.9999	32.9999	25.0002	1.64882	33	19	25.9999	27	39	32	29.9999	32	21.0001	24	31.9999	26.9891	33.664	24.9999	32	29	33	28	45	27.0001	41	34	27	25.9999	38.8584	36	22.9018	30	29.0001
31.0001	26	23.9999	24.9998	22.9999	25	31	27	25	34.9999	40.8729	27.6993	19	40.0019	35	22.0001	24	1.64882	22	39	47	30.0001	31.0001	31.0002	23.9999	21	31.7396	31	29	24.0001	35	27	26.9998	25.0001	29.0001	40.9999	30	26	34	24.9999	19.9999	31.0001	25.1956	29.0001	27.9998	30.9999	28	26	21	41
30	18.9999	30	26.0001	34	23	19.9999	34	27	22.9999	32.0001	15.4269	30	23.9999	29.9997	23.0001	32	34	31	30	1.64882	27.7474	10.2984	36	27	24	15.0001	25	21	29.0001	25.0001	25	29	33	31.0001	24	34	40.9999	34	14	26.0951	26	19.9999	21	25	35.962	31	26.1618	24.9999	25
21.1189	19.9999	35.0001	25.0001	27	27	14	22	28	39.0001	28	19.0001	27	25.6844	32	29.9996	18	36	35.0001	24.0001	23.9998	28	22.9999	28	26	25.0001	20.2606	29	33	19.0001	30.0001	19.0001	40.0001	22	30	29	1.64882	17.9999	26.9999	20.0001	23	26	35.9997	31.9999	27.0448	26	44	33	31.0001	34
21.0001	20.9999	25	21.9998	32.7787	1.64882	12	22	32	33.9999	27	24.0539	37	32	30.9999	22.9998	24	26	25	30.9999	32	25.9999	23	34.5794	33	31	22	27	28.0001	29.124	35	16.9999	40.9999	34	34	33	1.64882	37	22	26.0001	29	27.0001	33	26	30.9999	28	27.9999	33	19.9999	42
15	20.9998	26.7749	23	24	33.0001	24.0001	33.9999	33.0001	28.0001	27.9999	31	39	20	15	22.9999	30	35	31	25	25	31	32	16	38.9999	24	32	29.9999	33	18.9999	37.0001	27.0001	23	33.8299	29	40	33	21	29	25.9999	34	30.828	19.9998	31	28.0001	35	33	26.9999	33.0001	32
35.9998	21.0001	17	19.9999	28.0001	28	27	25	24.0001	32.9999	28.9998	14.138	25	26.9999	27	15.0679	12.9999	27	27	34.0001	24	37.7906	33.0001	22.0001	27	24.9998	20.0001	40.9999	39.9999	27	33.0001	36.0001	35	30.0001	29	37	1.64882	21	38.0002	26	33.9999	29	44.0003	35	17	38.9999	25	28.9999	33	27
19	19	31.0001	28.0001	27	26	16.9998	23	25.9999	39	26.9999	31	22.0001	33	35	23.0002	30	34.8503	30.7633	26.9999	21.0001	30	39	30.9999	24.0002	35	22	32.0001	21.9999	25	21.0001	1.64882	36	34.9999	37.0001	36.0001	28	30.9999	29	22.9999	27.9999	21	27.9999	36.9999	21.9999	33	20	30.9999	24.9999	35.0001
29.0001	20.0003	23	31.9999	37	6.22242	31.5023	23	28	29.2267	29	22.0001	30	37.0001	35.0818	26.0001	24.0001	29	28	29.1798	22	28	1.64882	30	27	25	20.9999	29.0001	20.0001	24	37.9998	1.64882	37.724	22	18	26.9999	1.64882	43	24.9999	29.9683	20.9998	35	38.0001	25.9999	19	33.0822	26	25	20	30
26	28	29.9999	22.9999	31.0001	31	35	21.9999	33	28	29	18.0002	37	40.8158	33.9999	18.226	26	22	34	23.7503	1.64882	24.0002	13	34.9998	23	27	34.9999	41.907	33.0001	24.9996	41.9999	1.64882	25	40	29	39	28	1.64882	15.9999	21.9999	20	26	24	27	23.8799	38	35	20	33	35.9999
20	31	34.9999	19	29	30	28	26.0001	24	24.9999	27	7.00007	24	29.9998	33	18	25	32.9921	28.0002	29	36	21.9999	40.9998	37.9999	23	27.9999	26.0001	40	28	33	30.0001	24.9999	34.9997	22.9999	35.0001	37.9999	25	31	27.9999	19.9999	28	31.9999	28	30.0001	21	29	20.0001	38.9998	25.7744	25.0001
24.9999	26	32.0001	38	21.9998	15.9998	32.4164	22	3.14215	39	32	38.0001	26.9999	26	21	20	32	30	35	33	19	21	33	29	25	23.9999	23	28	29	30.0002	29	32.9998	19	23	35.9999	32.9999	20	14	33	34	32.9999	37	21.9999	36.8472	33.9999	37.8452	23	25.0009	19.9999	27
25.9999	27	34	32	28.9999	1.64882	22	31	31	26	30.0001	27	29	24.0001	8.66396	19.0002	34.8475	40	26	32	29.9999	23.0003	29	31.9999	27	14	35	31	35.0002	32.0001	37	17	31	20.9999	27	41.9999	34	33.0003	32.0001	13	12	33.0001	27	30.0898	31.9999	34	44.9999	34.9996	25	41.0001
27	31.0001	25	32.9999	38	23.0001	23.8554	21.0001	33	32	27	20	39.9993	23	30.9999	22.1542	28.9999	44.114	26	34	23	36	27	21	27	31	24.9999	41.6449	32.0001	19.0001	29	28.0001	32.0001	28	40	27	33.0001	30.9999	30	24	19	32	32	30.9999	26	29	47.6261	34	20	46.0001
33.0001	25	30	26	30.0001	24	26.0001	31	29.7301	37.6648	23	9.99996	38	26.9999	27	23.0001	39	26.9999	26.0001	38	26	26	25.9999	24.0001	25.9999	24	14.9999	29.8114	11	27.3426	25.9998	16	31	24	43	33	24	22.9999	33.0001	31.9999	37.9999	24	30.0418	41	27	9.99985	37	21	26.9997	30
23	20	24	27.0058	21.9999	30.9999	19.0001	34	38.9999	27	24.0001	36.0001	32	22.9999	23.2816	19	32.9998	29.9999	32.9999	37.0002	24	33.0001	22	40	38.9611	30.0002	26.9997	37	28.9998	26	26	31.9999	38	32	29	32	20	28.0001	28.6832	15	27	31.9999	22.0001	30.0002	19.9998	36	35	28.9999	24	25.9999
19	17	39	20.9999	19.9999	28	27.9999	28.0001	25	35	23	25.0002	39	37	32.0002	23	23.0001	26	20	5.99994	24.0001	25	25	24.0001	33	29	41	30.9999	36	29	24	28	18	19	33.0001	28.9999	30.8422	18.0001	23.0001	25	24	28.0001	23.0002	33.9999	20.9999	11.0002	41.0001	34	34	33
29	22.9999	24	36.0003	25.9999	23.9999	32	29	42	34	24.9999	23	31	27.0001	23	19	23.9999	23	27.0003	22	17.9999	39	28	23	33.9998	40	29.9999	29	14.9998	29	32	20.9999	34.0001	26.0001	28	26.7505	23.0001	28.0001	29	20.9999	28	26.0001	31.0001	37.9999	29.9672	27	37.7794	20.9999	38	35
36.0001	20	28.0001	33.0001	8.00006	20.0001	29	22	36	24	22.0001	12.9999	36.0001	27	32.0001	25	12.1799	19	37	25.9999	41.0001	19.9998	17.9999	26	34	17	29	39	30.9998	20.0001	27.9999	39.9999	27.9999	28.9999	29.0001	25.9999	34.9999	47	1.64882	13.0001	20.9985	25.0001	9.99997	29.0002	15	21.6422	35.0001	31.9999	31	33
25	28	32.7733	27.9999	22	29.0001	26.9999	22.7322	24.9998	25.0001	29.9999	36	35	22	28	12.2177	23	19	20	26	18.9999	34	36.0001	37.0001	29.0001	33	20	34	28	28.9999	32	19	27.0001	32	31	27	23	29.0597	32.8372	19	42	27	27.0001	1.64882	23	31	35.9999	25.0001	22	33.0002
26	30	31.9999	19.9998	32.0001	20.0001	22	26.9999	38	28	29	17	26	27.9999	32.9999	18.0001	26	23.0001	18.0001	22	28.0001	29	30.0001	33	28.9999	35	35	27.9999	33	28.0001	25	25	38	21.9999	31.9999	38	28.0001	25	27.0001	28	29	18.9999	36.9999	31	29	27.9999	26	24	28	36
18.0001	20	28.0001	21	26	27	21	5.00009	32.9999	34.9999	33.0001	36.9058	33	25	30	24	29.0001	34.9998	29.0001	38.0002	28	31	25	28.9998	22	31.0001	27	26	38	26.9999	44.0001	1.64882	33	22.6096	29.0001	29	32.9999	19.0001	27.7293	24.9999	23.0001	31	40	33	19.0002	15.9999	24.6265	30.9998	31	31.0001
27.8059	25.0147	21	19.9999	27.0001	23.9999	12.0002	22.0001	37	32.0001	29	20.9999	40	26.0001	40	25.9997	36	27.9999	28.9999	31.0001	36	23.0006	24	18.9999	25.5347	40	22.9999	31	27	35.0142	27.0001	22	34	30	35.9999	18.0001	28	22	33.0001	24.0001	29	36.0001	26	34	28.9999	20.9999	25.9999	30	27	25.0001
24	19.9999	34	24	21	38	31	37	32.9999	38	19.0001	25.9999	30.0001	28.9999	35.1334	22.0002	23.9999	29.175	21	22	37.0001	29	24	31	24.0003	25	25	34.9999	29.2184	11	32.9999	27	34	19.0001	4.05711	27	26.0001	14	21.9999	31	34	21.9999	26.9999	38.9999	25.1385	29	38	21.0001	32	31.0002
20	30	33	29	29	32.0001	13.9999	35.9999	27	26.9999	30.9999	25.0001	21.9999	34	25.9999	30	36	35.9999	20.0001	27	24.9999	24.7569	27	34	21.9999	22	34	37	28	24	20	26	25.9999	23.9999	17.0001	1.64882	32	28.044	25.2683	18	22	26	28	26	19.9999	30	30.0001	33.0001	28.0001	31.9995
23.0001	23.9998	23	26.9999	23	28.0002	33	30	39	32	30.0001	23	31.9999	27	42.8609	26	23.0001	32.0005	1.64882	24	27	32	30.0001	26.9999	29.9998	11	21.9999	40.0001	31	25	27.9999	21.0002	29	30.9999	36.9999	41.0001	38.0001	22	23.0002	21	26	25.9999	24	21	22.0001	26.9999	32	27.9999	33	44
19.0001	27.9996	36.0001	30	31	25.9999	25	40.8657	17	31	34.0001	33	34	28	29.2647	18.6615	22	35.0001	31.187	30	16	22.9999	35.0001	31	25.9999	42	26.9999	29	29.0001	30	24	24.9999	32.0001	29.2314	26	37	22.7882	22	34.0001	30	21	23.1074	28.0005	47	24	37	35	22.6045	33	38
31	31	27	23	22	29.9999	34	25	32.402	29	20	16.0001	19.9999	34.9998	20.9999	18.6594	29.7176	32	20.0001	35	30	21.9999	28.0001	27.9999	30.459	27	33	32	30	26.9999	32	28	39	25	31	42	25	25	24.0001	30.1177	32.9999	26.0001	24.0001	36	24	21	37.7286	31	27.9998	41
17	27	36	27.9999	29	31.0001	21	29.0001	40	24.9999	24.9999	18	33	41.5561	18	16.9998	34.0001	28	35	22.0001	25	23	22	34	21.1762	26	30.1496	35	36	36	39.9999	14	20.9999	25	38	37	34.9766	33	30.9999	27.0001	21.9998	23	24.0002	1.64882	22.9998	25.0001	29	22.0006	32.0001	30.9999
24	17	28.0003	26.9999	21.0001	21	26	36	38	33	33	30.8748	27	27.001	33	25	32	3.97671	19.0001	25.9999	32	27	24	30.7937	27.9999	6	17.9998	39	27	25.0001	20.9999	27	31	42.9902	21.9998	23	22.9999	19	13	29.0001	24.9774	28.0001	20.0001	31	27	21	21.0005	29	33	23
35	27.9999	30	21	1.64882	24.9998	25.9997	22	33	36.9999	34	33	33	33	26.0003	17	24	27	23	28	32	36.9999	23.0001	26	32	35	25	34.0001	30	29.0001	1.64882	26.0003	34	22.0001	35.796	28.0001	24.9999	32	24	37	22	25.1842	37.9997	5.00009	25	31.0001	27.0001	25.9998	35	36
19	25.0001	32.0001	21	22.9998	22.0001	30.0001	25.0001	22	21.0003	23.9998	13.5842	24.9999	24	28.0001	25.5126	35	21.9999	24.0002	29	27	31.9999	26	29	29	36	28.7895	34.7788	26	28.9999	5.80479	31	34.9999	26	41	32.9999	32	19.9999	26.9999	29	26.6841	32.9999	22.9996	35.0001	20.9999	34	45.0001	30	19.9999	35
27	29	27	26	27	33	21.0001	33.9999	33	20	35	26	22.0001	27.9999	28	19.099	25	27.0031	26	26.9999	25.0001	42	30	39.0001	35	32	18	27.8425	27.0003	21.9999	15	28	23	31.0001	30	38	26.0001	23.0001	30	27.0001	27	41.9999	29	38	22.9999	33.0002	42	26	28.9998	33.0002
30.9999	22	27.9999	23.0001	24	24	22	29.0001	35.9999	23.9998	36.0001	26.7947	22.9999	28	24.0001	25	25	25.9996	29	25.9999	19	26.0001	31.0001	27	33	37.0001	26	24.0001	30	29	41	22.9999	34.0003	39.6996	37	37.999	19	26	30	22.9998	21.9999	26	23.9999	28	19.9999	33	32	21	23	34.0274
23.9999	24	24	18.9999	35	25	27.0001	32	32	27.0001	26	28	39.9999	31.0001	21.0108	21.0001	22	40	25.0001	18	28	26	24	30.9997	31	45	27	35	29.9999	24	32	18	25.9996	35.0001	31	25	21.9272	21.9999	16.0001	25	35.9999	28	23.9999	27.0001	21.0001	31	29.7262	28	39	37.0001
22	34	24	23	23.9999	34	20	44	31.0001	31.9999	25	31	32	26.0001	41.0001	18.7584	31.1681	40	30.9999	31.0001	21	30	31	28.9193	24	20	31	30	34.9999	32	29	18.9999	40.737	25	28	28.9999	32	24	17.0001	20	21.0001	21	27.9999	35.0083	35	24	34.9999	26.0002	28	26.9999
13	23	24.9999	35	31.9999	27.4419	25.9999	25.0001	22.9999	39.9995	35.0001	17	27.0002	28	30	29	23.9999	21.9999	34.9999	37	25.0001	6.00019	33	22.0003	35.0002	39.0002	26.9999	38	8.6219	28	37.0447	22.0001	31.0001	38	33	28	26	27.0001	18	32.9542	31	30	28.0001	38.0001	26.0001	26	37.0001	33	32	32
19	24	20	23	35.9999	14.9999	35	33	24.0001	34.9999	38.0001	18	29.0001	39.0001	26	21.0108	33	27.0001	29.9999	31	31.0001	34	23	27.0005	18	29.0001	21.9999	31.9997	29.9999	23.9999	38	21	42.9997	20	37	36	26.7354	29	20.0001	33.0001	25	31	33	25	25	28.4634	33.0001	25	33.9999	30.9999
17	27	23.3305	33.1974	32.9998	18	20	32.0001	29.7366	34	41.9996	27	33	21	35	18	29.0002	35	26.0001	25	33	25.0001	16.9999	32	30.0001	22.9999	25.3886	29.9999	31	20	20	20	27.0002	33	30.0001	32.0001	32.9999	26	23.0002	31	36	27.0001	18	31.3531	33.0001	32.9999	35	28	27	45
30.0001	28.9999	35	31.9999	26	19.9999	34	25.9999	30	32.9999	28	30	32.9999	15	21	15.9999	23.0001	42	35.9999	30	26	30.9999	31	25.9999	6.00004	10	23.0001	24.9999	21.9999	25.9999	31.7521	32	25	34	26	30	19.0002	23.5154	29	25.9999	29	30	23	27.0001	24.0002	34.9999	39.0001	30	30.9999	26.9999
24	18	17	19.9999	27.9998	34	25.9999	24.9999	5.40267	26	35	32	26.9999	24	35.0001	1.64882	20	31.0001	36.0001	36	22	33.9999	27	35	29.9999	28	21	39.0001	16	22.0001	31.0001	26.0003	25.0001	34	36	31	38	34.0001	27.0009	30	31.9999	26	16	37	29	9.99999	35.2592	24	31	29
26.0003	18.9998	40	23.0001	27	25.0002	37	21.9999	28	23.0001	30	35	26	27.0001	21	5.33426	37	24.9998	25.8438	31.9232	22.0001	31.9999	32	26.7328	33	18.0002	32	30	33.5343	18.9999	5.23102	28.1341	26.0001	30.9999	32.9999	27.9998	39	27	21	28.0001	25	30	21	39	17	25	27	28.9999	32	36
18.9999	24	29.963	25.9901	17	26.9999	26	43	36.0001	18.0001	37.0001	15	31.9999	32.9998	32	29	46	41.9999	26	32.9999	23	32.9999	30	25.9999	29	30.0001	19	24	31	22.0001	19.0001	24.9579	36.0001	30	23.0002	24	23	35.9999	4.25366	31.016	20	38	24	60.1973	22.9999	10.2294	39	23.0001	37	42
37	19.9998	27	20	26.0001	19	15.9999	25.0001	29	28	23.9999	7.11275	25.9999	29	30.6902	16	25.9999	22.9999	21	30.0001	35	24	29.0001	25	24	38	29	29	30.9019	26	27	25.4013	28.9999	27	34	24.9999	6.00001	24.0001	22.0001	29	26.0002	25	12	27.0001	27	34.0001	35	23	29.0001	32.0001
29.0001	30.001	26.9998	26	18.9998	18	22.9999	24	29.9999	30.0001	27.0001	18.4095	34.9999	29	30.0001	21.9999	26.0001	28	28.9999	27	22.3254	25.9999	24	39	27	42	32	40.0002	29.3455	30.0001	27	21.0001	34	23	28.9998	37.0001	28	18.0001	21.9999	25.0004	26.0001	27.0001	30	33.0001	29	22.0002	32.0001	30	21.0001	34.0001
34.0001	24.9999	32	22.9999	28.0001	23	17	19.6009	26	26.3622	33	21.0001	24.9999	35.9999	42	22	28.9999	30	32.0001	18	33	24	28.0005	36	36	34.0001	24.0001	35.9999	31.0001	26	33.9999	25	25.0001	27	24.0001	30	31.0002	20.7044	25.0001	26.0001	21.0001	30.0001	27	31	22.9999	29.9999	29.9999	33.0001	23.0001	44
29.0001	24.9999	21	19.9999	30	27	42.0002	31.0001	32	26	24	25	25	38	24	19.0001	34	22	28	34	1.64882	26	33	23	23.9999	40.9999	22.9998	32.0001	37.9996	33	29	23	26	36.9999	36	39	29	24.0001	27	23	17.0001	17.9999	35.0001	25.1319	21.9998	25	32.9998	19	28.0001	33
31.0001	20	24.0001	34	33.9999	11.9999	26.0001	20	32	34.0001	27.6374	33	31	29.0001	25.0001	32	21.0001	20	31.8833	24	34	21	26.0001	28	38.0001	33.9239	29	35	36.0001	37	32	22.0001	28.0001	25	23.9999	30.9999	28	30	26.0001	24.0003	20.9999	23.9996	35	33	25.0001	28	28.9999	26	28	28
22.9999	20	36	22	31.9999	23.9999	23.0003	32.0001	31	42	34	25.9999	33.0001	24.9999	26	31	28.0001	38	23	25.9999	19.9999	23.9994	34.9999	25	33.9999	24.9999	27.0001	22.9999	40.0001	24.9999	28.9999	16.0894	28.9999	33	23.0001	32.0001	29.0001	29	38	27.7008	25.0001	41.9999	19.9999	37	29.9999	1.64882	29	23	36	43
20.0492	22	33	20	32	19	19	24.9999	44	36	31	20	26	37.9999	23.9999	5.45343	25.9999	26	22	38	26	27	31.9998	28	29	25.0001	29	24.9997	23	36	33	33.9999	23	29.9999	27	37	23.0001	25.1494	29.673	19.0001	21.0001	42.0001	33	39	26.9999	24.8228	36	34	25.0001	32
30	22.0001	36	33.0001	24	20	28	29	23.9999	22.735	24	24.1039	24.0001	45.9999	26.9999	22	24.9999	30.7646	26	27.0001	23.0001	28	4.0001	20	24	32.9998	33.0001	29	30.0001	27	21	23	22.0001	38	33	37	24	25	23	32.9999	29	28.8568	27.0001	30.9999	31	34	27.9997	23	35.0001	41
20.0001	25	28	34	19	35.2395	38	33.9999	26	36	25.9999	24	38.0001	26.0001	33	19	27	22.9999	22	27	26	29.0001	30	25.0001	26.9999	33.9999	22	38.9999	37	27	33	26	33.0001	36.0001	23.0002	28.7319	37.0002	28	20.9999	44	21	31.9999	25	33	40.8836	26	36.0001	30.0001	22	29.9999
17.0001	23.9999	24	24.0001	31	27	31.0001	31.9999	30.8466	22	32	29	29	32	19.0001	21.9999	44	29.9999	26	40	24.0001	22	37	32.8387	29.9999	30.9999	27.9276	44	27	20	23.9999	40	31.0001	22.9998	43.9999	38	30	17	23.0001	23.0001	25.0001	32.0002	23	36	27.0002	1.64882	35.0001	40	20	38.0001
17.0001	22	24.9999	23	28	32.0001	23	24	44	41.9998	23.9999	16	24.9999	31.0002	35.0001	10.0001	28	18	20	38	29	24.9997	24.9998	25.9998	29.0001	18	4.14198	33.9998	24	25.0008	27.7008	21.0001	35	23	32.9998	37	31.9999	23.9999	32	21.7052	27.9999	29	27.9999	24.0001	34	21.9999	28	22	25	46
23	18.9999	34	27	38.9997	26.0001	1.64882	27.447	24	31	24	28.9999	37.0001	33.9999	29	20.9999	28.0004	22	29.0001	30	18.0001	23.0001	26.0001	24.0003	34.0001	32.9999	28	24.0001	26.9999	46.9183	23	26.0001	37	41	34.9999	29.0001	33	10	30	33.9998	33.9995	27.0005	30.0001	44	20.9999	19.0001	38.8207	30.9999	33	29.9999
15	16.9998	27	27.9999	31	16	23.9999	19	31.0001	38.9999	26.9548	23.9998	23	37.9999	28	32.9999	32	24	24.0001	34	25.0001	29.001	28.9999	30.9999	36.0001	26.5665	29	35	27.9998	25	20.0001	20	32	23	44.0001	31	21	27	24	31.8318	30	29	34	28.0001	33.0001	31.9998	27.0001	19	32	33.0002
20.0001	30	26	21	28	23	34.0003	30	24	20.0001	26.0001	32.0001	34	19.9999	34	23.9999	24.9999	1.64882	22.9999	41	34	32	27	31.9999	28.9999	29	23	28.0001	11.0001	23.9999	40.9998	22	30	33	31	38	20.8369	16	21	30	25.9999	24.9999	33	28	21.9998	27.9999	30	33	36.9999	31.9999
15	22.0001	21.0001	22.9998	20.0002	22	36.8538	26	32	32	30	30	23	30.0001	28	23	21	27.0001	36	39	27	25	31	30.6501	24	32	23.9173	32	30.9999	27.1166	33.0001	18	23.0001	36.9999	34	47	25	20	18	28.0387	24.9999	44	34	42.0004	26.9998	35.9999	28	23	31	38.0002
22.0001	23.0001	1.64882	31.9999	36	1.64882	30	43	37.0001	21	23	22.0001	26	32	26	25.0001	22	44	37	31	20.9999	31.7391	30	35	25	24.0001	29	26	32.0001	20.0001	29	29.0001	33.9995	32.9999	26	27	34.0001	26.9999	21.9999	33.0001	32.0001	43	30.9999	29.9999	16	27.0779	27.9997	24.988	31.9999	31
9.78637	25.9999	31	24.9999	26.0003	25.0003	25	35.0003	22	37.9999	27.0001	12.9999	34	22	22	21.7373	24	32.0001	22.9999	34	25	26.0001	40.9998	41.0001	14	35	41.0001	31	29	25	25.9999	14	35	19.9999	28	39.0001	25	27	27.0002	29.0001	24	39	36	39	33.9999	22.0001	39	30.0002	23.9999	30.0001
24.0116	21.0003	25	21.0003	21	31.0001	25	35	38	22.9999	31	23	26	32	13.0005	22	30.9999	26.0001	21.9999	33	22.0001	28	23	40	24	26.9999	27.9999	39	48.0001	21	29.9999	29.0001	27.5992	25.0001	36	41	33	24.9999	23.0001	22	17	29.9999	26.0001	25.9999	26.9999	23.8854	31.0001	26.0001	28	41
16.2473	23.9999	27.0001	22.9997	21.9999	38.0001	25	28.9999	30	38	26.0001	21.0001	27	8.99999	25	21	31.9999	26	22	24.9999	23	34	24	33	28	34	33.9999	36	40	22.0004	34.9999	17.9998	30.0001	35.9999	25	32	33.9999	29	31.9998	26.8152	32	27	24.9999	30	24.011	27	33.0002	33	5.26156	30
18	16.0001	28	28.9999	31	21	33	24.0001	32	32.0001	26.9997	30	23.9999	25	28	21.0001	24	33	24.9999	27	26	20.0395	27	32.7343	40	25.9999	31	24.9999	29	23	34	20.9999	28.0336	31.0001	36	29	26.9997	24.0001	29.0001	26	32.0001	37.9999	26.9999	33.9999	29.7384	27	30	31	35	33
24	21.9999	25.0014	22.9999	31	26.838	35	24.0001	36	33	32.9998	14	36	39	25.0006	21.9829	20.0001	35.0001	27.9999	29.1652	27	34	24.9998	28	35	20.9997	4.00005	30	32.0001	22	29	28	39	35.9999	36.9999	28.9999	16.9998	23.9999	20.9999	32	22.0001	31	20	34	37	26.9336	35.0122	31.0001	28	36.9999
28.0001	21.0001	29	20.9999	22.0001	25.9998	29	23	34.0001	38.9999	34	27	28.0001	22.7641	23	19.0001	23.9999	20.9999	24	4.00001	22.9459	26.0001	18.0001	26.0001	30.3091	36	32	22	22.9999	24.9999	29.0001	25	28.0001	33	29.9999	40	22	25.2629	29	26	24	43	17	30	34.9999	36	25.1061	37	29	33
22.9997	25	23	27	30	21	27	47.0001	26.9999	29	26.0001	32	33	34.9999	27	17.0001	24.0927	33.0001	17.9998	24	27	26	28	31.0001	32	30.9998	14	22.9999	27	26	35	22.0001	25	23.0003	31	47	35	17	35	29.0001	22	29	34	4.73872	19	33.0002	30	26.9999	31.0001	32
16.0001	17	28	35.0001	28	28.7902	25.6084	33	33	29.6437	20	26.9995	22.9999	22	29	19	30	26	24.0001	28.0001	38	27.9999	21.9999	35	26	39.0001	32	32.0002	38.4337	31.9999	24	21	20.9999	31.9999	36.9999	40.9537	23.9999	20.0003	33	28	35	24.9999	27	38.9999	28	26.0001	49	29	32.9999	26.9999
22.0001	24.2139	27	25.0001	31	1.64882	34	35	22	37	27	26	39.0001	20.9998	32	25.0001	38.8902	26.9999	14.9999	29.9999	22.9997	29	29	29	31.9996	29	23	34	37	30.1496	29.9999	32.9998	28.0001	23	27	30	31	27.9999	31	26.0001	3.63537	1.64882	22.0003	29.9999	23.9846	27	43.0001	23.9996	32.0001	29
19.0928	24	27	28	22.9998	18	15.0001	28.9999	30	30.0001	35.0001	19.0002	34	24	25.9999	20	32.017	21	21.0001	27.9998	31	23.0001	25	22.9999	31.9999	27	33.9999	32	31	32.0001	26.0001	25	23.9999	26	33	28	34	25.9999	40.1382	13	27.0002	34	25.0001	29.9999	15	28	35.0001	26	28	34.0001
25	25	34.0001	25.0001	34	21.9999	24	39	25	30.0002	35	19.9998	34.0001	30.0843	32	33.0001	30	32.9999	26.9999	32	30	23.9998	33	35	24.9999	30.9999	22	25	35	24.0001	26	27	37.0001	38	30.0001	31	22.0001	20	26	24.9999	29	30.0006	23.9999	37.41	34	29.1296	30	31	33	40
28.0001	23.9999	19.9028	29	26	29	40	24	41.0002	23.0001	41	31	23	26	23	20	22.9998	25	18	25.0002	34.0001	25	24	24.9999	20.9999	25.9999	36	28	31.0001	33.9999	29.0001	21	32.7669	29	23	27.0001	31.0001	22.9998	31	17.0001	34	41.9097	30.0001	29.9699	20.9999	29.0001	28.9998	31.0001	33.9999	34
1.64882	26.9999	29.0001	21	31	22	26	23.0001	26	24.9999	29	20	20.9996	32	28.9999	15.0001	17.9999	21	28.0001	32.9999	24.9999	18	31	24.9999	27.9999	12.9999	24	32	34	32.0001	32	35.4945	26	24	24.9999	24.0001	16.9998	19	34	44	31.0001	50	35	33	22.0001	25	40.0001	26	19	28.9999
30	21.0003	20	30	18	21	26.9999	20.0001	31.9999	33	22.0001	33	28.0001	27	20.9999	25.9999	22.0002	28.6362	27	34	30	30	22.0001	37	32.9999	37	35	45	34	26	31	25.9462	25	30	36.9999	35	26	13	28.9999	26	26	18	36	29.9999	33	34	43.9997	1.64882	23.0001	41
26.9998	14.9999	18	16.9999	26	20.0001	24.0001	38	27	31	32	24.6997	28.0001	34	19	16	24	21.0002	30	25.9999	27.0003	20	31	28	31	33.9999	36	27	28.698	21.0001	17	28.9999	32	22.0002	25	27.0001	34	23.0003	27.9999	19	19.9998	29	33	27	16.0001	33.0002	28	27	26.9999	42
22	26	23.0001	27.2364	42	19.0001	27	45.0001	34	22.0001	23.9999	21	25.6833	21.0001	26.0668	18.9999	25.9999	34.0002	17	35.9999	25.0008	22.0001	29	27.9999	26	25.9999	33.0002	30	31.0001	16.9999	36.7307	23	25.0001	39	38	25.9999	28	37	29	21	1.64882	28	26.186	37.0003	19.9999	41.8706	30.9999	27	23.0001	31
15	18	25.8887	32.9998	31.0001	22	24	28	26.9999	40	35.0001	27	24.9999	29	21	24.9831	23.9999	30.8111	22	20.2606	19.0001	30	30	36.9999	45	33.9999	34.0002	27	20.0002	18.9999	24	13	37.0003	30	39.9999	31.0001	25	17	26.9999	31.0003	24	32	26.9999	36.0001	20.2089	30.9999	36.0567	25	28.9998	34
16	21.9999	30.9999	20.9985	17	24.9999	32	31.0001	27	26.9167	34	25	29	26	22.0001	27	29.0001	21	21.9998	35	28.9998	28	23	27	26	28	17.0001	25.0001	27.0001	36.9999	33	17	31	28	24.0001	29	30.9999	22	21	1.64882	24.9999	28	26	38	24	29.0002	21.9999	25	22	41
16.9996	26	34	19.9999	27.0001	22	27.0001	25	19.9999	32	21	24	41.9998	24	44.1616	23.9999	25.0001	20.0001	15.9999	26	30.0001	33	24.9999	34	26	27	26	27	32.9998	20.7233	31	25.0001	23	38	26.9997	29	25	29	25	18.9324	28	22	19.0001	26	37	29.9759	27.6974	27	28	37.9999
32.0001	21	29.9999	27.0001	24	27	31	37.9999	34.0001	22	25.8869	26.9999	23	32	20.9999	10	22.9997	24.9999	27.9999	30	30.9999	23	22.0001	38.0001	1.64882	28.9999	32.9999	36.0001	36.6541	23.9999	24.0001	22	34	34	27	37	32.9999	24	23	24.0001	22.9999	27	27.9999	43.9541	20.0001	33	29.0001	33	33.0001	33.9999
33	23.9999	34.4244	30	30	20.0001	31	28	14	36	34	36	30	25.9999	28	41.0001	36	19	36	1.64882	25	29.9999	29.9999	37	26.0002	27	27	36.0001	34	34.0001	28	23	16.6274	22	29	45.9998	29.9236	27.0001	29.0001	25	22	37	28	37.8142	23.0001	32	25.9778	29	23	24
25.9999	24	23.0001	22	20	22.9998	27.0001	29	36	24	38	37	25.0001	21.9999	29.9997	15	33	21.9999	21.4551	1.64882	32	33	25.0002	36.2222	25	25	39	29.0001	33	34	23.9999	36.0001	50	26	20	20.9999	24	27	28.0001	30	28.8618	34	23	33.0001	26	37	36.2505	21.9999	31.0003	39
25.0917	21	24	28.9917	20	21.9999	24.0001	29.9999	27	22	30	22	24	29.0002	21.6594	21.6854	25.9999	26	31	23.5315	24	1.64882	29.0001	19.9998	28.9999	31.0001	27	27.0003	27	21.4695	26.0001	17.9999	26.7245	12	33.0002	34.9999	21	22	30	23	19.0001	21	20.9999	38	26.0001	42	15	21	29.9999	39
16.0001	21.9999	27	27	29	25.9999	26	33.0001	24	35	30	37.0001	29	20	23.0001	22.0001	24	37.0002	29	26	12.5661	18	20	19.0001	27.0002	20.9999	32.0043	40	19.9999	24	21.9999	33	32.8349	28.9999	37.9999	24.609	23.7633	22.9999	18.0001	19.9999	23.9999	22	25	35	23.0003	20.0001	25.4829	25	21.9999	26.6799
27.9999	22.0001	32.0001	18	21	21.4756	25.9722	16	27	32.9999	30.8811	22	20.9999	25	18.7306	23	31	18.0001	30.9999	35	27.9999	30.0001	32.0003	27.9999	30.9999	19	33	45	24	31.0001	30	19.0002	33.0001	26	38	25	39	22	29.9999	24.0001	20	26.9999	28.0001	35	30	37.9999	35	20.0005	22	27.9999
18	18	28.0001	17.683	28.0001	23.0001	35.0001	27	30.9593	31	27	22.9999	24	22	26	20.9999	28.1756	33	19	25	31	24.0001	20	40	31.9999	31.9999	37	30.6985	31	23	27.0001	17.9999	23.9999	27.0001	32	33.9999	30.0003	22	23	32	21.9999	22.0001	22.9999	33	21	28.1551	32	32	22.0004	38
24.9996	27	19	18.0001	19.0001	23.9998	29	33.0001	38	31	22	33.0001	1.64882	23.9999	28	21.9999	22	22.0001	23.0007	21.0002	22.9999	25	24	27	35.0001	21	27.9999	7.00009	27.9997	25	39	25	15	26	27.9998	34	32	18	33.0003	27.9999	18.0001	32	29.0003	43	25	28	29.0001	25	26	40
29	19.9999	26.0001	21	1.64882	18.0001	26.0001	30	40	23.9999	23.9999	20	27	24	25.9999	27	35	27	21.0001	34	26	23.9999	32	23	24	6.00002	21.0234	38	23.0001	30	32	30.9999	34.9055	20	34.0002	23	11.0001	28.9999	23	35	21	25.9998	30.0125	21.9999	23.0001	27.0001	33.9999	23	38.0001	23.9999
29	22.9999	38	23	35	25	24	43	36	23.9999	23	29	34.9999	26.0001	22.0002	28	24.9999	26	5.26156	33.0003	22.0001	27	24.0002	43	24	37.9996	51.0002	43	31.0002	25	25	17	38	34	30	30	36.8862	29	23.0006	23	20	27	32.9999	37	35.9999	32.9999	23.9999	23	23.0001	19.0001
14	24	32	22.0001	28.9999	28	34	27.6801	33	32	31.0001	17.7193	25.9999	22.0001	21.9999	16.0897	24.9999	30.854	21.0001	33.9999	28	19	1.64882	30	37	30	31	37	32.9999	24.9999	23	17	31	26.9999	34	26	36	24.0001	24	20	17	1.64882	23.9999	43	20	28.9997	25	32	27.9999	28.4643
33.0001	18	24	30.0001	30.1795	21	16.9999	30.9999	38.0001	20.0001	31.9999	34	43	31.0737	20.9999	13	25.0003	26.9999	24.0001	26	17	31	23.9999	29	6.99996	27.0001	38.9999	24.0617	29	22.9999	29	15.9999	20.0001	27	28	28	22	19.0001	28.0001	27	32	26.9999	28.9999	28	27.0001	26.9999	28	15	27.9998	30.0001
19.0001	22.0001	25.9999	29	21.0001	19.9997	30.9999	25	34	24.0001	23.9998	25.0001	26.9975	34	26.0096	19	21.0001	28	27.0001	27	19	9.55004	1.64882	27.0004	26.9999	35.9999	24.9999	23.6776	6.00001	22	40	17.0001	33	26	27	33.9999	22	25	39	22	24	22	23	25.9999	29.0001	23.0001	29.9999	29	21.9999	29.0003
26	16	1.64882	28	18	26.9999	31	32	38.9998	25.0001	27	19	32	19.0001	28	23	30.0001	31	21.0001	34	22.9999	34.7355	1.64882	32.9999	35	25	27.9999	36.0001	28.0001	29	21.9999	24	37.0001	29.9999	28	35	41.9999	23.9999	24.9999	25.9999	22	28	30.0001	28.9999	20.9999	28	41.9999	19	35.9999	34
20	23.0001	18.9646	32	19.0001	22.9999	24.9999	28	21	27.0573	25.0002	19	26	21	36	28.9999	32.0001	33	28	26.0001	27	20.9999	22.0001	33	24	25.0001	30	34	35	24.0001	28	25	33.0002	24.0001	28	26.9999	25.9999	22	28.0001	28.0003	27.9999	26.9999	29	18.0632	18	34.0001	33	15.0001	36	31
20	19.0001	37.0001	28.9999	23	32	26.0001	32.5869	28	21.9231	26.0001	21	41	28	29	23.9999	24.9999	33.9998	29	35	27.0001	20.0001	30.0001	24.7243	22.9997	35	31	22	33.9999	35	28.7605	24	27	10.9774	26.0001	29.0002	22.0002	28	18.0001	24	27.0001	22	22.9999	40.9999	16.9404	31	19.5771	23.9998	24.9999	29
37.9999	22	26	21	29.9998	26	28	36	31.0001	27	25	32.0002	29.0001	21	37	22	15	34	5.71207	32	25	25	28.0001	25.9999	21	27	44	37.9999	33	39.9999	28	20.0001	32.0001	26	26.0003	14.9999	19	1.64882	35	30	31	31.0001	34	27.9998	23.0001	22	35	32	28.9999	33
30.0001	13	18.9999	21.9998	23	25	49.2571	20.0001	24.9999	22	33	17	30.0001	33.9999	30.0001	20	32	30.0001	21.0009	30.0001	25	31.9999	28.9998	35	26.9999	31	1.64882	26	36.0002	33.0001	34	21	40.9999	27	31	26	25.0001	29	27	27	29	20	23	24.8753	27.0002	28.1688	21	22.9999	32.737	28
27.0002	19	23.9921	21.9999	23	25	33.0001	23.0001	38.0001	23.9999	20.0001	20.8599	26.9999	21	23	22.9999	26.9999	30.9999	24.0001	24	19	26.0001	22	22	24.9999	26	27	44.0001	26	22.0002	25.0001	23	34.0002	23	35.9999	37.884	23	17.9999	36	27.0001	27.0001	39.9999	22	26	32.0002	32	27.0001	33	22.0001	34.0001
22.9999	34.9998	27.9999	20.8599	28	34	22	26.0001	22.9997	29	23.0002	29.0002	27	26	27	19.0001	30	24.9998	30.0001	22.9999	33	29	19.9999	28.0002	29	20	26	23.0001	44	24.9999	41	17.0001	23	30	33	41	30	22	19.9999	21.9999	24.9603	22	24	29	26	34	20.0001	1.64882	26	27.9998
25	28	23.4594	18.9999	22.0001	25	26	23.9999	33	26	27	16.9999	27.9998	30	22.0003	15.0001	23.0001	15.0001	33.9999	21.6854	27.9999	24	32	24	29	25.9995	28	33	29.0001	39.9097	21.0001	25	26.0001	26.9998	33	33	42.0001	18	24	39	22.9999	28	25.9999	25	18	25	25	23.3727	23.0001	29.9999
25.0001	22.0001	25.9999	21	27.0001	20.9596	33	25	23.0001	26.0001	5.00001	21	21	27	23.9999	22	28	25.9999	24.0001	24	23	24	26	29	26.9999	24.9999	30	25	35	28	23	21.0001	28.9999	23	23.9999	25.0001	35.0001	23	24.0001	32.0001	27	24.0002	37	27.9999	17	30	28	28.9999	29	36
38	27	26	19	24.9999	19	30	30	29	30	20.9999	20	27.9999	23	29.9999	27.0001	32	30	29.9999	25.9999	36	25.9997	29	34.9999	44	31	30.0001	30	32	29	26	20	27.0001	28.0001	32.9999	24	33	27.0002	23	28.0001	30.9998	30.809	26.9999	29.9999	22	32	12.1652	21.0001	35	32
22	31.3105	30	22.0001	25	36	18	34	39.9999	30	31	23.0001	31	25.9999	28.9999	23.0001	31	28.1759	21	27.0003	19	9.95535	34	29	31.0001	27.9998	30.9999	34	23	22.0002	28.1551	21	31	22.0001	6.00059	27	15	31	26	25.9999	22.9999	22.6658	18.0001	28.9999	20	36.0007	32.6723	23.0001	29	35
27.0001	33	33	23	23.9999	26.9999	23	22	34	30	31	26	32.9999	22.0001	31.0004	16	23	26	21.0001	29	24.9999	33.8607	31.9999	27	24.9999	23	23.9999	35.9999	34.9997	23	31.0002	32.0001	24.9999	23	11	32.0001	29.0001	1.64882	19	39.9999	29	25	24.9999	35.0001	23	26.3939	32.9999	27	33.9998	36.9999
35.9997	26.9999	42	27.0001	17.9999	25	20.9999	21	26.9999	21	21.9999	24.0002	31	22.0001	19	32.9999	24	18.9999	22.9999	18	29.0002	25.9999	32	29	30.9999	27	37	27.9999	35.0001	33.0001	21.9998	25	29	17.9994	1.64882	25	30	33	31	29.9999	21.0001	27.0001	19.0003	27	31.0081	22.9999	27.0003	24	26.0001	31.0001
28	24.0001	19.0001	23	24.0001	19.3164	24	20	24.9999	28	33.0001	21.0237	29.9999	27	22	27.0001	35	21	30.0001	23	30	2.99984	23	45	27	26	26.9998	30	24	28.0001	34	25	24.5054	27.0003	24.9999	31.0001	25	23	23.0001	29	20.9998	17	21	25.1165	24	26	30.9999	8.00024	18.9999	24
21	23.9999	35	30	21.0001	26	29.0001	26.0001	23.9999	25	33.9999	28.9999	29	22	24.0017	22	30	29	17.9999	28.0002	20	16.9999	23	23	26.9999	28.0001	31	17	26	51.5366	28.0001	32.9999	23.9999	19.9999	28	29.0001	33.9999	23.9999	31	21	18.9999	34	26.9251	38	24	24.9999	23	35	25	28
15.9999	27.0001	25.9999	22.9996	25	24.0001	32.9999	25	27.0001	26.0001	29.0001	26.9999	15	15	22	21	23	19.9998	24.0001	27	20	18.0001	28.0001	1.64882	40	23.9999	30	35	33.0001	26.0001	32	28.0162	38	26	26.9999	24	17.9999	16.9999	29.0001	30.0001	24	12.9999	21	13.1812	32.9999	33.3665	20.9999	32	19	27
33	24.0001	30	18.0001	26	30	26.9999	23.9999	26.9897	22	31.0001	16	26	19	34.8158	19	26	15.9999	31	33.0001	21.0002	31	20.9999	21	28	29.9999	34	29	24.9999	29.4718	21.0185	24	26	31	26.9999	23.9999	32.842	25.9999	21.0001	22	35.0001	27.9999	32.9999	4.99996	20	24.0001	25.2096	24.9999	31.0001	30
20	27	32.9999	19.9999	20	24	42	22.0002	22.0001	27.0002	38	21	25	20.9999	31	25.0002	32	28.0001	23.0002	22	42.0001	28	23.0001	24	41	23	27.0003	24	26.0001	21	42.0002	28	27	27.0001	35	32.9999	29.0003	24	27	31.9998	28	24.9999	21	30	25.9997	22.9999	37.7791	24	19.0001	42
29	23	23.5825	17.9999	25.6686	22.0001	35.0001	29.9999	23.9999	30	24	20.9999	21.9998	32.9999	29.284	25.9999	21.9999	27.8215	21.0001	23	21	30	39	19.9999	25.0001	29	23.0001	26	29.0001	33.8059	32	16	19	35.0001	29	28.0001	35.0001	6.99991	20	30	22.0001	35	21.9999	26.0005	18.9635	20.0001	31.0001	26.9999	31.8622	26.3997
25	29	29.0002	20.9999	26.0001	18.0002	23	25.0008	29	28	28.0002	22	22	31.0001	20	29.9998	32	24	1.64882	26	31.0001	23.0001	32.0002	27.0001	34.0001	38	27	27	32.0001	37.0004	32	22.0392	25.9998	28	25	43.9079	29.6905	24.9999	23.0021	28	20	24.0004	33	44.9999	19	40	27.7492	24.0001	32.0001	37
17.0002	29.0001	28.9999	20	23.5431	39.0001	31.0005	31.0002	34	28.9137	26.0924	25	28	38	29.9999	30.9999	27.0001	33	11	34.9996	23.9999	29	30	24.0001	32.9999	32.7633	14	29	26	36.0001	22.9999	18	27.9999	23	28	25.9999	25.5979	27.0002	26	32	20.9999	1.64882	31	27.9999	19.0003	26.7833	33	23.0002	23.0001	29
30	26.9999	27	20.0414	20.9996	27	19.9999	41.0001	28.0001	26.0001	29.9999	25.0001	45.9998	42.9999	20.9999	24.0003	30.0001	31	24.0001	20.9998	31.0001	22.0001	24.9999	23.0001	26	28.0002	28.9999	26	27	28	22.0002	31.0001	29	24.6744	33.9998	25	23	19	29	27	27.9999	25.0001	29	37	31	30	21	29	20.9999	26
25	15	20.0001	17	20	16	6.00054	19	23	28.9999	24.9998	28	24	29.0007	22.9999	26	29	32.2894	19	33	26	23.9999	30	24	31	23	20.7701	35.0123	30.9999	32	29	20.9999	35.9999	26	15	32.9999	30.2205	20.0001	18	22	15.4063	29.9998	22.7456	29.0002	18	12.9999	28	29	29	44
20	29	8.00004	15	32	19	26.9999	33	31	32	28	22	32	19.9997	25.0003	14.0001	26	30.9252	18.9999	29	26.9998	30.9999	24.9999	17	34	27	4.14506	26.5228	36.9999	34	34.2542	22.0001	37.0001	25.0001	26	28	33.9999	21	34.0001	42	23.0001	1.64882	24.9999	32	18.9999	26	30	26	27	37.0001
29.0001	26	24	23	33.0001	23.9998	39	24.0001	30	35	25	1.64882	25	23.0001	22.0002	29.9759	14.0001	25	22.0001	30	20	27	33	26	25	29	28	27.9997	26	19	37	29.9998	34.9999	34.0003	26.9998	30	23.8447	6.99997	17.2555	29.9999	20	26	28	25.0001	19.0001	25	28.9999	25	31.0001	22
24.0001	19.9999	20.0002	25.0001	30	25.0002	25	32	26.9999	30.0005	25	23	24.9999	29	39.8856	26	30.9999	29	28	21.9999	20.0259	29	32.9999	11.0001	21.9999	38	27.8155	25.0001	33	27	23	19	35	27.986	44	29.7301	34.0001	18	16	23.4594	28	36	31.0001	28.0001	24.0001	22	30.9997	19	33.0002	29
24.9999	24	21.9999	20	30	46.9998	23	29.3305	34	30	38.0002	23	25.9999	20	33.1189	19	32	32.9998	26.9999	31.0001	32	21.9999	33.0001	20.9999	35	9	33	24	21.0001	27.9285	36	18.0001	27.0002	17	34	37	23.9999	23.0002	31	17.9999	14.9999	32	36	27.9999	31	36.9999	22.9999	20	29.0004	33
29	21.0001	27	29	25.0001	23	23.9999	25.9999	22	24	29.0001	25	23	18.0001	31	23.9999	28.0001	22	17.9999	32	26	24.0001	29.9999	20.9999	25	23.0001	38.0001	21.9998	27	22	27.9998	29.0002	26.9999	20	27.0002	29	32	32	35.0002	28.9998	28.9999	32	30.9999	8.00001	20	33.0046	24	23.0001	25	32.7923
27.1414	27.9999	32	28.9999	20	18	14.0002	18	30.9999	29	23.9999	21.9999	23	25	24	21.9999	23	18.9998	25.0647	34	26.1261	24	31	34.7339	33	31.8048	31	33	24	30.9999	22.9999	23	22.0347	21	32	25	20	30	28.0001	40	26.2172	34	20	33.0002	30.9999	29	33	18.4822	26	15
20.9999	28	31.6686	23	28	24	16	29.9995	26	33.9999	21	21.9999	33	25	29.9998	17	31.9999	31.9999	33.9999	33	28.0001	19	25.0002	25.0001	17	15.9999	29.9998	35	35	23.0001	29	24.0001	36.4666	23.9996	34	37	26	23	16.0001	20.9999	16.9999	29.9999	24	28	17.0001	26	33	24.0175	26	30
31.0001	17	29.9999	23.9999	33.8669	20	27	28.9999	32.9999	21.7161	25.9999	39.0001	22.9999	19.9487	27.2018	18.9999	26	31.0001	30	21.9999	30.1673	14	26.0001	25.0001	26	26.9997	31.0004	37.0001	26.9999	24	32	17	26.0001	22	20	28.0001	22.0001	15	26	27.9999	33	31.0001	27	35	26	36	20	36	32	27.0001
30.9999	19	26.0001	20.0001	24.9999	21.0001	22.9998	25	27	29.0001	28.0004	23	32.0001	39.0001	19	30	30.9999	24	27.0789	24.9999	28	32	25	24.0001	30	27.9999	23.9999	38.9998	25.0001	23	23	20.0003	40.0001	35	28	24.0001	37	19	27	24.0001	23.9998	41	28	31	17	37	38	29.9999	22.0001	26.0001
28.0001	19.0001	27.9999	27.0001	27.9999	25	28	33	32	21.0001	24	30.5158	23.0349	18.9999	37	32.9999	34.0001	21	29	24.0001	30	32.9999	19.9999	24	28	23	23.9999	44	28.9999	15	30	17	22.9999	28	26.0001	28	35.0001	28.9999	35.9998	28.0001	22	35.9999	27.5537	27.9999	36	26.0734	24.9999	25	31	40.0001
22	26	33	30	21	27.9999	23	21	38.9999	21	27	26	32	27.9999	24	24.0001	32	23	24	18.9287	31.0001	36	30	25.0001	32.0001	34	33	28.0001	34	25	32	13.0001	24.9999	23.0002	33.0001	29	23.9999	14.0001	20.9999	32	15	32.9999	16	34.0002	32	30	26	17.9999	28.9999	28
30.9998	28	21.0001	23	20	26	31.0574	24.0001	27.0006	28	31	34.0518	33.7099	33	29	30.0326	33	26	22.0003	28.9998	14.0001	14.0002	22	21	26	30	35.3896	28	37	16.7002	27	25	29	23	22	17.9995	25	19.0221	33	29	1.64882	25.9999	21.9999	25	20	30	33.0178	23	35	37.0001
30.0002	19	34.0001	17	20.9998	24	33.9999	23	28.9999	22.6668	26.0001	33	27.9999	38	24	24.1406	29.9999	25	19	37.0001	19	22	25.9702	25.0001	29.9999	23	24	25.0001	1.64882	31	34	21	34.9999	19.0004	34.0001	30.0001	30	36.9999	28	25	11	29	31	30	29	29	39	23	31.9999	28
20.9999	25.0001	29.4719	25	20.0004	24	28	25.0001	35	27.0001	31	39	25	18	23.9998	24.422	28	33.9924	22.0001	30.0001	23	27	25.9998	27.9999	28	25.0001	32	33.9999	37	23	24.9999	21.2849	30	33	36	27.1726	26	13	30.0002	25.9999	15.0001	19.0001	9.00016	34.0001	25	29	29	25	29	23
21.9999	37.0001	24.9997	23.9998	21.9998	23	22	25	32.0001	24	25	28.0001	34.0001	29	24	24	21.0001	18.0002	18	30.9999	29.9999	23	28.0001	28.0001	32.9999	27	32.9999	34	11.0001	24	28	7.00007	29.9999	31	29.9999	31.0575	20.9999	30.799	24	29	22	22	25.9999	32	29	28	21	27.9999	28	36
22	29	18.0001	29.9999	22	24	24.8839	24	25	25.0002	24	42	19.0001	24	31.6335	28	21.9999	33	23	23	27	21	33.0001	35	32.0001	29	27	26	1.64882	26.9999	28	25.0001	32	31	34.0001	35.8476	21	18.0001	32.9999	25.9999	25.9998	26	25.9907	24	19	26	25	33	20.0001	34
32	29.0001	26.0001	22.9999	17	29.6395	24	23.0002	26	30.0001	33.0001	28.9998	22	17	25	31	24.9999	31.7299	25.0001	22.1616	23.9999	21	25.0001	30.9999	22	29	36.0001	35	29.9997	19.9999	32	29.0004	27	19.9999	25	29.0001	17.9999	24.0001	34.6282	27	25.7334	30.0001	25	29.9999	23	27.4323	32.9999	25.0001	33.9999	31.9998
33	22.9999	25	21	30	27	36.0001	24.0001	32	25	22.9999	32.0001	32.0001	18.0002	24.0611	18	26	31	20	29.2498	20.0001	27	26.9999	31	23.0001	41	27.661	32.0296	24.0001	15.9999	27.0001	23.9999	34.9999	20.9998	23	28	25.0191	24.0001	41.9999	22.9999	26	28	23.9998	25	30	23.9997	31	24	21	32
22	33.0699	34.0001	27	26.0001	21.9999	21	27.9999	27	29.0002	25.9999	21	26.0001	30	26.9999	17.0001	24.0001	26.9999	1.64882	26.9999	23	20	29.9999	25.4552	24	21	22	31	35.9999	25.9999	32.9998	20.9998	20.9999	28.7493	38	28.9999	23.9998	22	29	36.9999	30	20	18.9999	39.9999	34.9999	9.00054	31.0105	17	29	39
27.9999	21.8576	33	28	25.0002	27	23	27.9999	39	29	33	26.9999	19.9999	29.0001	34.7582	20	30	18.9999	14.0001	29	16	24.7224	1.64882	29	44.0001	21	34.0001	34	22	21	26	20	24	38	29	27.7041	28	17	26.0002	31.0001	27	31	26	34	28	30.9998	22	30.9999	26.0001	31.0003
29.9999	19	29.9998	28.9999	24.9998	22	22.0001	5.99993	23.9999	18.0002	20	31.0001	26.9998	31	19.9999	28	27.0001	34.9998	27.0001	24.9999	13.0001	24.0001	19	27	34.9999	28.0002	35	19	36	23.0003	22.0002	25	26.9975	38	27	28	27.0001	21.0001	29.9999	14	27.0001	24.7644	25	25.5117	24	30.9999	24	26.9999	27.0001	34
25	22	31.0269	23.9999	30	16	29	31.9999	21.9999	39	22.0001	36	32	36	19.6287	33	26	27	22.0001	19	24	24.0001	8.00006	32	29	28	21.0001	24	28.9999	26	21.9998	31.0002	42	27.7634	30.9999	21	24	20	26	41.0001	20.9999	23.9999	17	20.8604	29.9999	30.0001	32	26	25.9998	29
22.0001	20.0922	33.4049	30.0001	31	27	33	19.9999	23.9999	33	26	30.0001	25.9999	26.9999	22.0576	23	28	13.3654	32	29	1.64882	21.9999	34	28	29.5377	32	22.9999	44	34	24.9999	25	16.9999	30.0001	30.0003	28.0001	38	28.9999	16	25	28	23	29.0003	30	27	25.1856	31	27.4644	31	25.9999	42.9999
19	20.9999	35	14.0001	24.9999	25	28	24	25	24	28.9514	24	20.9999	40	33.8126	28	25.9999	22	1.64882	31	21.0001	22.9999	17	32	38.0001	28.9999	29	29	34	24	40.0001	24.9999	35.9999	20	34	31.0001	29.0001	30	32	30	20.0001	24.0001	20.0922	28.7886	35	26.145	30.9999	28	28.0001	28
30.0133	34.9997	31	15.0001	32	18	20.9999	22.0001	25	39.0001	26	31.9999	20.9999	23	30	21	22	15.9999	20.0103	26	33.0003	24	27	27	28.9999	17.9999	6.99999	25	32.0002	24.9126	28	21	40	19.0002	26	24.0001	26.6664	14	33.9999	22.0001	22	32	32	26.9557	27	30.0001	34	36.9998	31.0001	28.0001
25	24	19.9999	25.9999	25	30.3911	36.9999	24.0001	30.9996	23	22	25	25.0001	31	15	20	31	40	22.9999	30	19.9999	25	4.96213	18.9999	24.9999	27	1.64882	28.0001	26.9999	26.0145	24.9999	16	25.9999	27.0001	1.64882	55.7364	26.9999	11	29.7582	20	15	36	24.0001	31.0001	26	29.9999	38	26.9999	30	37
21	28.9999	30.9999	20.9999	26.0001	37.9998	22	16.606	37	33	26	25	29.7301	21	26.9999	20.9998	35	1.64882	24.0001	33	14.9998	23	28	35	31.9999	23	34.0001	29.9999	40	28.9766	34.9171	19	26.1053	30	34.0001	21.9999	24.9997	21	36	30	21	34.0001	29	10.9999	22.0001	28.0001	23.3568	24	28.0001	31.0516
23.0001	26	24	27	22	18.0001	23	24.9998	29.9999	28	23	27.9999	30	22.9999	22	27.0001	28.9999	27.593	27	23	25.3341	23	27	44	25.9999	23	26.9997	32	22.0002	22	28.0001	15	37.5056	23.9999	25	26	29.0001	19.9999	25	21	29.9998	38	31.0005	37	19.9999	23.9876	11.0002	32	18.0001	22
26	31	27.0002	28.9999	21.9999	24	26	31	24	33	24.9998	26	26	29.0341	23	24.9999	22.9999	21	26	24	22.9999	22.0001	26	1.64882	26	36	17	27.0001	22.128	27	33	26.9999	37	26	42	26	26	34.0001	32.0001	21	26	24.0001	27	37.0001	19.9997	35.0001	30.0001	28.0001	31.9999	33.0001
24.9999	21	32	21.9999	26.7606	20.9999	28.0002	28.9999	31.7988	18	28	34	41.0001	1.64882	32.2366	28	20	34	26	25	26.9999	25	27.9999	29.0001	26	26	24.9999	27	28.7558	25.0002	22	14	34	25	22	32.9999	25.0002	39	24	19.9998	31.9712	28	23.0002	38	16	27.0001	27.0001	22.9259	25.9431	35.0001
19	28	35	29	17.9999	23	19	26	26.9999	22.0001	28.0001	21.0001	25	20.9999	32	16	26	35	25	24	20	30	26	21.9998	25.0001	28	26	27	30	20.181	26	22	33.0001	31	32	27.9999	25.9999	20	28.7098	17	26	38.9999	24	37.6666	28	37	20.2002	26	26	36.0001
19.6971	23	32	19	20.9999	17.0001	21	50.9051	31	29.8374	22.0001	26.0004	27	24.9999	27.7728	27	33	25	21	24	24.9999	35.0001	22	31.9998	34	29.9999	26	28	26.0001	18	24	23.0001	20.0001	26	27	25	21	25	14	28.0001	37.0001	25	23	31.0001	18.0001	26	25.8211	31.9999	25.0001	34
26	20.9992	30.0001	22.0001	32	29.0001	26.4103	37	33	27	34	33	25.9999	23.0001	23	33	19.6293	24.9999	24	23	21.9998	28.0001	22	30	22.9999	32.0942	25.9999	19.9028	28	19	24	29.9999	1.64882	22.9999	24	33	6.11084	19	22.9999	30.0001	21	33	25	36.0001	25	35	23	28	22	33.9998
15.9999	26	22.0001	25.0885	34	27.0001	33.0001	21.9998	26	25	28.9999	18.9999	31.0006	28	34	26.0002	33	22.9999	18.0002	26.9999	29	21.9999	1.64882	26.0313	22.0002	26.9999	19	24	27.9999	32	24.1252	31.9999	31	19.0001	20	30.0001	21.0001	28	24.0001	21.9999	21.0001	29.9999	31	24	25	23.0001	30.9999	24.0001	26.9999	34.0001
24.0001	30.9999	38.9999	22.0001	19	20.9999	17	17	36.0001	27	33.9998	32	37	20	22	17.9999	40	26.1878	15	36.0001	26	22	27	21.0002	32.9999	25	22.0044	27	34	41	24	32.5824	20.9998	27.0007	30.9999	34	29	17	30.0001	9.99998	28	28.836	19	28.9999	24	27.0003	22.9999	33	30.9999	38
35	24.0001	34	21.9999	20	17	37.0001	28.9998	30.0001	23.0001	30	25	27	19.0001	32.0001	22.9999	21	23.0001	31	25.0001	17	28.0002	39	17.9997	33	25.329	32.0004	32.0001	16	25.9999	31	24	32.0001	21.9999	29	37	22.3916	24.0001	30.0001	21	18.0005	27.9999	30.0002	32	26	22.9999	28	17.9999	33.0001	32.0001
27.0033	15.9998	37.0001	21	30.9999	22.0001	23.9998	30	32.9999	17.6473	30.9999	32	25	26	36.0001	26.0001	27.0002	30.9999	35	22	35.0001	34.8604	19.0001	19	19.9999	38.9999	25	19.0002	27.0001	20.988	31	26.0001	25	34	31	33	23	27	17.4041	20	23.9999	31.0001	20.0002	29	28	28.0001	34	20	33	28
19.0605	19.9999	32.9999	32	29.0001	31	28	21	26.0001	26.0001	27	29	21	35	30.0001	27	25.0002	14.0004	27.0001	27.9999	18.0001	22	23	29.9999	22	26	20.9998	32	33	23	32	26.0001	24	20.9999	8.00006	26	33	40.0001	28.9999	25.9999	26.9999	26.9999	21.9999	19.0015	30.0001	28	37	27	29	33.8303
13	29.9999	28	28	23.575	36	34	29	30.0002	27.0001	24	20.0001	30.0003	20.0002	23	1.64882	26	37	28.0002	21.9999	34	24.9997	23.0003	20.0001	27	27.0001	35	54.3017	26.9999	28	25	21	34	26.0001	31	31	27	25.0002	29	36	24	40.9999	14	31.9999	23.0001	23	33.0001	25.9999	32	26.0001
24	18.0001	28	23	24	22.9999	30	38.9999	1.64882	28	34.0606	41.0001	27	27.2364	22.9999	32	31.9999	33	27	33	35.9999	35	20.9998	27.986	22	31	35	26.6892	45	37	22.9999	30.9999	38.0001	30	33.9999	9.00018	26.9998	18.0002	17	37.0001	30.0001	28	22.9999	45	22	25.9999	34.6793	31	27	30
26.0001	29	21.0284	34	21	19	23.0001	21	17.1182	30.0001	33.0001	23.0003	24	29	16	21.9999	27.9998	20	33	27.9998	20	36	22	30	36	26.9999	24	36.0001	23	28.0001	36	28.9999	20.9999	25	27.9999	30	32.0001	25	18	17.9999	22.0002	30.9999	22.0001	35	26	29	21	26.0001	24	29.0001
16.9999	21.9999	28	19	22	24.6474	23.0001	34	23	26.9454	19	22	25	27	19	25	35	1.64882	25	1.64882	17.9998	27	29.9999	19.9999	29.9999	33	31.6376	32	24.9994	26	28.0001	19	29	26.9999	25	41.9999	30	30.9999	26	17.5772	22	21.0001	25	26.0002	25.0004	27.0001	18.5396	29	26.9999	31
25.0841	18.0001	23.9999	25.0001	22.0001	39.9999	22	18.9997	26	28	37	25	28	25.9999	29.9999	17.9999	26.9997	19.0001	21	20.2118	31.9999	33	25	24.0001	31	28.9999	21.9998	37	34.0001	28	21.9997	15.0001	34	22.9999	27.0001	24.9999	32.9999	24	30.0001	17	26	33	21	24.9997	20.9998	20.6875	9.45126	25	21	30
26	17.9999	32.7484	36.0001	33	32.0001	23.0001	55.1505	16.0002	23.9999	20.0001	25	37.0001	17.0001	21.9301	31.0341	31	16.7775	23.0001	20.9523	25	22.5972	22.9999	28.0001	28	33.0001	30.0001	28	6.00003	26.9999	35	20.0001	30.0001	34	24.0001	44.0001	29	28.6711	28.0189	26.0001	20.9999	22.9999	19	29.8465	28	31.5678	9.1613	27.2807	26.0001	39
35.0002	18.9998	26.0001	10	26.9999	33	20.9999	22.9999	28	31	23	29	38	25	38	27.9999	32.9999	25	33.0001	26.254	20	32	19.9999	29.0001	25	32.0001	22.9999	28	31.8857	35	32.0001	23.7793	35	33	21.9998	36	27.7847	25.9999	32.9999	16	20.0002	23.9998	39	36.0003	31	19.9999	20	25.9998	22	40.0002
30	26	28.0001	25.9999	32.9999	24	33	38	34.9999	23	24.9999	5.99991	31	23	22	27	31	53	27.6411	21.0001	22.9999	23	27.0002	35.0001	23	20.9999	29.6271	33	1.64882	17	20	23.0001	30	30.1396	29.9999	25	26	27	24.0001	38	22.9999	36.8664	19	24	21.9999	31.593	29.9999	30	25.0001	29.9999
23	24	20	28	28	30.9999	32	24	30	32.9999	30.9999	19.9999	32	28.0001	32.0002	25	32	27	16.9999	28.0001	30.0001	26	22	28	24.9999	27	25	32.8285	23.0001	17.0002	34	23.0002	24	31.0001	27	23.0083	28	32.9997	16.9999	19.9999	32	33	31.0001	44	29	30.0001	25	30.0001	17	28
35.9999	26	28.9999	27	21.0001	30.0002	15.0002	20.0001	6.18567	23.9999	35	35.9999	24.0001	21	23.0001	27.9497	18.9999	30.0009	23.6675	30	31	26	24	29	29.0001	35	15	24.9999	29	27.0193	23.0001	19.9999	36	24	29.0002	30.0001	28.0001	28.0001	13.9998	25.2105	27.0002	27	16.9999	27	38.0005	27.9999	35	28.0001	40.001	30
21.0001	24.0001	30	26.0001	26.0003	20.9998	30.0001	30.0001	18.9999	30	27.0001	22.9999	26	30.0003	27	23.0001	20	24.9999	29	28.716	21	19.0001	28	32.0001	27.9999	22.9999	24.9999	36.4741	20.6071	36.0001	35	31	31.5454	31	21	26.9999	32	27	22.0001	14.9999	35	39.0001	38.0006	27.0001	24	35.9999	25.9999	33.3607	32.0001	29
20	20.0001	26.0001	25.9999	28.0003	25	28.0001	23.0002	26	36	27	33	30	30	21.9998	24.1772	30	28.0001	24	22	1.64882	22.9999	21	28.0217	28	29	26	35.0001	32.0001	35.0001	36	24.0001	25.0001	32.0002	26.0001	32	25	25.9999	19	29.0001	29	25.0001	24.0227	37.0001	29.9999	28	22.7926	26.0001	27.9999	28.9999
26	26.0001	32	28.0002	33	26	29	32.0001	28	22.9999	19	26	38	29.5558	24.0138	18.8019	33.9999	38.3258	26	24.0001	20.0002	23.0001	34.9999	27	21	24	26.0001	24	28	22	23	28	27	23	28.9999	28.9999	28.9999	26.7252	27.0003	28.9999	38	26	26	31	26.9994	32.0001	32.9999	25	26.9999	34
20.0608	21.2941	23.0001	24	28.9999	28.9995	23.9999	34	25	26.7675	30.9999	29	28.9999	33.9999	31.2018	1.64882	30	18.3277	31	29	22	17.9999	24	24.0001	22.9999	32.0001	32.0001	25	32	23.9999	31.0003	18.0001	26.9999	21	32.0001	28	22	30	19	20	28	29	24.9999	32	20.0001	24.0001	29	21	46	17
21	22.0001	35.1186	23.0003	31.0001	34	28.9999	36	28	25	33	25.0001	29	31	24.0001	14.0001	27	26.9999	19	28	27.0001	32	29.0001	30.0001	34	38	23	29.9999	28.9983	23	22	26	36	42	29.9999	29.0001	29	32.0001	26.0003	24.0746	22.0001	38	28.9999	25.9999	21	29.6092	26	28.0001	26.2371	25.0011
31.9999	27	32.9999	17	16	18	28	32.9999	35.0001	22.0001	34.0001	30	26	27	39.9995	36.9999	33	21.9999	22	28	24.9999	37.8271	33	27	24.9998	28	25.9999	22	26	22	34	20	24.9999	30.9017	40	28.9998	25.7782	19	25.9999	29	24.0001	41	30.9289	32	30.0001	38.9999	39	29.0002	26	24
34	24.0001	21	33	19.0001	20	27.0001	32.0001	24.9999	26.916	31	36.0001	27.9999	20.9999	26	19	30	20.9999	23.9999	31.0001	29	24.0001	33	32	37	24.0002	29	24.4235	25	26	24.0001	29.9999	24.0001	23.9999	26	29	23.0001	30.9997	28	31	29.9999	22	35.0001	34	27.9999	35.7828	26	22.9999	34	33
18.0001	20.9999	29	28	20	31	16	38	22.0001	37	22.9999	33	30	30	22.9999	19	26.9999	26.9975	33	32	28.0001	26.0001	25.0001	29	26.9999	30	33.0001	31.9999	31	26.0001	22	29	32.0002	26.0001	25	40	19.9998	26	22.9539	20	18	32	18	24.0001	22	30	37.9998	30.0001	41	27
32.0001	19.0001	22.0001	22.9999	22	24	22.0001	23	29	24	34	34.6729	30.0001	36	27.0485	32	24.0004	32.0001	35	20.9752	24.0001	23.0001	29.6672	28	37.0001	40.0001	32	28.6725	32	36	32	26	26.1766	27.0002	32	32.0001	28.0001	32	23.0001	28.9999	17	30	21	30	29	27	30	25.9999	27.0002	39
10.1556	24	32.9711	20	33.9999	14	27	31.9999	26	22	34	32	28.0001	25	20.9999	29	39	25	30	30	19	31	24	24.9999	39.0002	30.0001	18.0001	29	25	21	29.0001	29.969	22.0001	27.9997	26	19.0001	24.0001	29.0001	28	35	20.9999	29	26.9999	30.9999	25	26.0202	27	33	32	37.7741
36	19	31	24	22.0004	26	32.9999	24	28	28.0001	25	27	27.9999	29.9999	28.6933	16.9999	19	23	18	21.0001	24	24.9999	21.9998	25	1.64882	23.9995	25.0001	23.0001	25.9998	26	34	20	29.9999	25	25.0001	21.9999	27.6364	24.9999	37	28.0001	22.9999	24.9999	23.9998	33.0001	25.0001	31.0004	22	32	37	23.7491
22.0782	21	37.0003	28	25.6844	30	25.0001	24.8794	34	33	25	24.0001	25.0002	31	22	26	23.0001	19.9999	19	23.0001	26	20	19	28	24	22.0001	35	27	41.0001	27.6759	25.0001	24	29	23	30	28.8419	23.7971	29	19	27.0001	15.5208	26.9998	40	34.0001	34	30.0002	21.0002	19	32	32
22.9999	25.9999	37.4071	23	30	32	38	26.9999	24.0001	37.8276	29	17	21	29.0001	20.9999	25	24.0001	26.9999	24	32	22.0001	28.9999	21	24.0001	33	29	26.9999	26	26.9999	30.9999	37	27.0001	26.9999	35.0001	26	28	28.1386	26	16.0001	28.0001	17	23	27	31	24	31	24	32.9998	36	34.0001
21	27.9999	35.0002	34	15	28	33	30.0001		30.9999	21.9999	16	30	23		28.9999	22.9999	26.9999	25	24.1144	23.9999	25.9999	30	34.5335	29		27.0001	26	25	26.9999	34	12.9999	26.9997	20		28	18.9999	26	25.9999	34.8444	24.8263	30.0001	21.0001	36.0001	49.851	25.0001	27.0001	31	32	34.9781
27.0001	24	39.0927	20	24	25.0001	35	37		29.0001	27.0001	29.9999	31.9999	35		26.9999	26.0004	23.0001	24.59	26	20	27	20.9999	23.0001	24.9999		32	24	30	17.9999	36	23	37	27.9999		34.0001	32	23	31.9999	21.9999	31	27.0001	27.9999	24	15	25	29.9999	25	23.0001	35
30	26.0001	25.9999	30.0002	23	30	29	24.9999		22	24	10.9265	27.9999	20		36	27	22.0003	32.9999	24	24	30.0001	28.9999	32	21		32	34	23.0001	29	20.9999	26	27	21.0001		34	26.9999	22.9999	20.0001	23.0001	21	40	17.3773	22.9999	17.9999	27.509	27	20.7268	30.9998	29
23	29	28.0001	29.0001	25.9999	22	32	32.9999		30	32	23.9999	26	22		22	27	16.9999	27.9999	27.0001	20	20.9999	13.0001	25.8837	32.0001		30	25.0002	28	28	35.0001	21.1592	28.0001	23		27.0001	27	20	22.9999	29	28.0001	22.9999	31	36	30	29.9999	27.9999	27.9999	23	24.9999
32.7327	19	27	22.869	27	25.0001	26.9999	32		24	34	30	34	24		25.0001	33.9999	29	25	30.0002	12.0001	30	26.9999	21.9999	40		24.0004	19.0001	30	24	29.0001	23.9999	27	28		29.8579	30	27.0002	25.0001	25	19	33	32	33.0001	30.0001	34	30	27	26	26.0001
					23.9999		21				33.0001				22.9108				25.9999	23.0001		28				35.0002												27		31	25.0001			29.9999					29.8022
					25.0001		35				26				19.0001				24			22				17.0001												38		27	31			16.9999					28
					29		31.9999				36.0001				33.9999				34.9999			23.0001				24												26.0001		14.0958	33.6319			18.0001					37.7615
					31		24				36				17.8196				37.9283			23				24												29		25				27					30
					21.9999		20.0001				29				20.02				20.4336			20.9998				28.0001												30		19				22					46
					34														21							33.9999																		24
																										27.0001																		27
																										21.6815
																										22.0001
																										21.0001
																										25.8837
[truncated: 6 more columns]

## Sheet: FittingError
0 nM C8HSL, 0 nM 3OC6 HSL	0 nM C8HSL, 10 nM 3OC6 HSL	0 nM C8HSL, 20 nM 3OC6 HSL	0 nM C8HSL, 30 nM 3OC6 HSL	0 nM C8HSL, 50 nM 3OC6 HSL	0 nM C8HSL, 100 nM 3OC6 HSL	0 nM C8HSL, 200 nM 3OC6 HSL	0 nM C8HSL, 500 nM 3OC6 HSL	10 nM C8HSL, 0 nM 3OC6 HSL	10 nM C8HSL, 10 nM 3OC6 HSL	10 nM C8HSL, 20 nM 3OC6 HSL	10 nM C8HSL, 30 nM 3OC6 HSL	10 nM C8HSL, 50 nM 3OC6 HSL	10 nM C8HSL, 100 nM 3OC6 HSL	10 nM C8HSL, 200 nM 3OC6 HSL	10 nM C8HSL, 500 nM 3OC6 HSL	20 nM C8HSL, 0 nM 3OC6 HSL	20 nM C8HSL, 10 nM 3OC6 HSL	20 nM C8HSL, 20 nM 3OC6 HSL	20 nM C8HSL, 30 nM 3OC6 HSL	20 nM C8HSL, 50 nM 3OC6 HSL	20 nM C8HSL, 100 nM 3OC6 HSL	20 nM C8HSL, 200 nM 3OC6 HSL	20 nM C8HSL, 500 nM 3OC6 HSL	50 nM C8HSL, 0 nM 3OC6 HSL	50 nM C8HSL, 10 nM 3OC6 HSL	50 nM C8HSL, 20 nM 3OC6 HSL	50 nM C8HSL, 30 nM 3OC6 HSL	50 nM C8HSL, 50 nM 3OC6 HSL	50 nM C8HSL, 100 nM 3OC6 HSL	50 nM C8HSL, 200 nM 3OC6 HSL	50 nM C8HSL, 500 nM 3OC6 HSL	100 nM C8HSL, 0 nM 3OC6 HSL	100 nM C8HSL, 10 nM 3OC6 HSL	100 nM C8HSL, 20 nM 3OC6 HSL	100 nM C8HSL, 30 nM 3OC6 HSL	100 nM C8HSL, 50 nM 3OC6 HSL	100 nM C8HSL, 100 nM 3OC6 HSL	100 nM C8HSL, 200 nM 3OC6 HSL	100 nM C8HSL, 500 nM 3OC6 HSL	200 nM C8HSL, 0 nM 3OC6 HSL	200 nM C8HSL, 10 nM 3OC6 HSL	200 nM C8HSL, 20 nM 3OC6 HSL	200 nM C8HSL, 30 nM 3OC6 HSL	200 nM C8HSL, 50 nM 3OC6 HSL	200 nM C8HSL, 100 nM 3OC6 HSL	200 nM C8HSL, 200 nM 3OC6 HSL	200 nM C8HSL, 500 nM 3OC6 HSL	500 nM C8HSL, 0 nM 3OC6 HSL	500 nM C8HSL, 10 nM 3OC6 HSL
0.0235141	0.01668	0.0258789	0.0139983	0.0319672	0.0165102	0.0228907	0.0217841	0.0183428	0.0117098	0.020465	0.0119086	0.024294	0.0197074	0.0470039	0.0176255	0.0233104	0.153726	0.0233255	0.0360514	0.0278165	0.0177535	0.0214576	0.0386526	0.041069	0.0332574	0.0209548	0.0348577	0.0368276	0.0281197	0.0562574	0.0185514	0.0207652	0.0153595	0.124866	0.0355666	0.0113519	0.0210135	0.0193834	0.0217486	0.0264275	0.0253361	0.0196334	0.0219757	0.0313191	0.0167456	0.0432464	0.0648937	0.0227418	0.0129399
0.0271506	0.0148219	0.0341619	0.0239145	0.0223273	0.0337864	0.0237015	0.0293338	0.0788292	0.0419052	0.0257848	0.0297244	0.0441279	0.0140995	0.025521	0.0209212	0.0195328	0.0393657	0.0148419	0.0298388	0.050045	0.0286546	0.0272483	0.0304584	0.0249038	0.0365433	0.0596394	0.0241367	0.0152022	0.0186528	0.0169177	0.0114432	0.0298272	0.0224856	0.026427	0.0202438	0.021329	0.0197025	0.0188394	0.0144947	0.0211082	0.0186945	0.0158767	0.0160373	0.0132246	0.0261251	0.0439964	0.0182571	0.0263111	0.0319859
0.0557411	0.0171766	0.0095623	0.0174502	0.0143705	0.0620149	0.0221566	0.0273502	0.0343894	0.0141937	0.0363798	0.0168315	0.0311791	0.0189544	0.0258985	0.0235116	0.0145148	0.0231049	0.0183213	0.0495736	0.0156977	0.116854	0.0282728	0.0311054	0.0231207	0.0346935	0.0234878	0.0199088	0.00769	0.0123955	0.0365466	0.0115122	0.0097963	0.0186339	0.0290649	0.0424615	0.0276859	0.0201318	0.0154299	0.0179432	0.0216178	0.0944439	0.0248273	0.0400285	0.0156869	0.0528035	0.0286396	0.0147228	0.017904	0.0604808
0.0239753	0.0344423	0.0201048	0.0137829	0.0216686	0.0204632	0.0194033	0.0378476	0.08387	0.0325979	0.0312835	0.0291209	0.0203579	0.0253911	0.0244342	0.017188	0.0232938	0.0247274	0.0146136	0.0113892	0.0237367	0.0216437	0.0489534	0.0254966	0.0231692	0.0186326	0.0167821	0.0239734	0.0263053	0.0171377	0.0268391	0.0297097	0.0216969	0.0202386	0.0378717	0.041525	0.0508664	0.0226171	0.0425008	0.0403116	0.0402249	0.0192457	0.0289234	0.0356253	0.0106293	0.0591742	0.0493233	0.0225068	0.0179521	0.0315132
0.0224923	0.0298774	0.00891681	0.020177	0.0158972	0.0140732	0.0203153	0.0374758	0.0178115	0.0287379	0.00882414	0.0545116	0.0173356	0.0481575	0.0273424	0.0240315	0.00875878	0.0390332	0.0155381	0.0228067	0.0213906	0.0167429	0.0173795	0.0178416	0.0214843	0.0549937	0.00769	0.0206321	0.114798	0.00619787	0.0157797	0.119683	0.0265027	0.015079	0.0441153	0.0511883	0.026489	0.018116	0.0335485	0.024319	0.0194758	0.0441016	0.0317886	0.0321037	0.0164779	0.0355978	0.0229999	0.0246329	0.0228755	0.0485383
0.0174885	0.0186832	0.0176007	0.0259997	0.0186675	0.045268	0.0211769	0.0169898	0.0329057	0.0978772	0.0223677	0.0130552	0.0189352	0.0222074	0.0185566	0.0168733	0.0105698	0.0299443	0.0361284	0.0120637	0.012763	0.0287474	0.0174234	0.0261374	0.0496104	0.0477428	0.0196811	0.0360354	0.0297823	0.0270231	0.0502314	0.023011	0.0565483	0.0280292	0.0453377	0.0257993	0.0239005	0.0214467	0.020204	0.0106992	0.0253282	0.0400457	0.0228729	0.0250473	0.0363035	0.0427853	0.0329282	0.0269606	0.0205591	0.0310493
0.0186524	0.0282559	0.021349	0.0344504	0.0150071	0.0247653	0.0182777	0.0189134	0.0297294	0.0245444	0.00706644	0.0254969	0.0578368	0.0156184	0.0212583	0.0137319	0.0157784	0.0725795	0.0340845	0.0258223	0.0217783	0.0244998	0.0332994	0.0337869	0.0335868	0.0135793	0.0198342	0.0221447	0.0248158	0.0262679	0.0272145	0.0313855	0.0536204	0.0317878	0.0302648	0.0215444	0.0171304	0.0138783	0.0130021	0.0175316	0.0253443	0.0339163	0.0690946	0.0355917	0.0205374	0.0247763	0.0250868	0.0231254	0.0136981	0.020349
0.0279683	0.00634739	0.0184042	0.0360314	0.0251924	0.0167792	0.0240098	0.0115858	0.0245008	0.0380466	0.0340376	0.0390157	0.0281119	0.00942577	0.0190802	0.0619556	0.0230648	0.01836	0.0176914	0.0304014	0.0138852	0.0529831	0.0281172	0.0384655	0.0183058	0.0158784	0.0119852	0.0200267	0.0260115	0.0611872	0.0256638	0.0248915	0.0420879	0.0304431	0.0222361	0.0145951	0.00961921	0.0236243	0.0247198	0.028602	0.00769	0.0720907	0.0225434	0.0136444	0.024003	0.0441695	0.0330472	0.0289299	0.0138282	0.0124781
0.0412247	0.0273381	0.0171949	0.0498233	0.0111021	0.0416847	0.016679	0.0304208	0.0252465	0.0131761	0.0305572	0.0153872	0.0219658	0.0278875	0.00914187	0.0128278	0.0226831	0.0116977	0.0182853	0.11016	0.0211449	0.0169779	0.0210537	0.0255357	0.0323754	0.0283407	0.0051784	0.0251803	0.0366069	0.0188172	0.0288378	0.0176289	0.0377084	0.01729	0.0430956	0.0285624	0.0158088	0.0334016	0.0280199	0.0254777	0.0149722	0.0889415	0.0278418	0.0247611	0.0269163	0.0105291	0.0176974	0.0665187	0.0409064	0.0270617
0.0147548	0.0183216	0.0263612	0.0241004	0.0272409	0.0220032	0.0252699	0.0224731	0.0244637	0.0362005	0.0263499	0.0196077	0.0450365	0.0120059	0.0275431	0.0242436	0.011258	0.0163476	0.0230176	0.021005	0.0163515	0.0237035	0.0149816	0.0228106	0.0354539	0.0153232	0.0113056	0.0258289	0.0142797	0.0119857	0.0306306	0.0211585	0.0422534	0.0414864	0.0194026	0.0238935	0.0456627	0.0331003	0.0199405	0.0223244	0.0273665	0.0547153	0.0247011	0.0458599	0.0219538	0.0533155	0.026062	0.0185749	0.00769	0.0223677
0.0154583	0.0175388	0.0178238	0.0250385	0.0744287	0.0109925	0.022961	0.0230777	0.108464	0.0329715	0.00890022	0.0130497	0.048599	0.0146057	0.0150149	0.0145411	0.0236084	0.0524584	0.0179498	0.0211885	0.0235151	0.0352785	0.0217855	0.0321759	0.00769	0.0325997	0.0275907	0.0235684	0.0361297	0.0135109	0.0272422	0.0120339	0.0418287	0.0147256	0.0191159	0.0165712	0.0204601	0.0178147	0.0341574	0.0278717	0.035419	0.0492603	0.0371204	0.0350783	0.0179244	0.0149359	0.0251702	0.0258849	0.0241394	0.0164247
0.0191197	0.0498059	0.0146442	0.0185002	0.0286041	0.0184432	0.030824	0.0180953	0.0162648	0.0227518	0.0145897	0.0161363	0.0164101	0.038083	0.0530311	0.0104801	0.025549	0.0142762	0.0197508	0.0252842	0.0192017	0.111702	0.0261197	0.0281035	0.0375375	0.0478851	0.0177124	0.00769	0.0264448	0.0367464	0.0239317	0.0243036	0.0180556	0.0269673	0.0274345	0.0218695	0.053909	0.0186128	0.0148394	0.019068	0.0299709	0.0187033	0.0207667	0.0274668	0.0510925	0.0207015	0.0359134	0.033105	0.0216575	0.0305183
0.0191596	0.0381442	0.02872	0.0152404	0.0151118	0.0232442	0.0278309	0.0261834	0.0489166	0.0103825	0.0194408	0.0152639	0.0277678	0.0187452	0.0168415	0.0134903	0.0331135	0.0217705	0.0166136	0.0172186	0.0149815	0.0361544	0.0193735	0.0270126	0.0153329	0.0380933	0.010678	0.0255438	0.0339938	0.00845146	0.0380494	0.0190399	0.0181229	0.0105194	0.0903242	0.0153362	0.0177348	0.0328908	0.025694	0.0292193	0.0185126	0.0330253	0.0163233	0.015266	0.0277761	0.0243447	0.0196597	0.0422321	0.0215161	0.0131474
0.020914	0.0165304	0.0118606	0.0110479	0.0180804	0.0235182	0.0186705	0.0191976	0.0161155	0.0169596	0.0142431	0.0187734	0.0161059	0.019069	0.0208635	0.0204479	0.0228649	0.0350769	0.013975	0.02926	0.0167179	0.0130517	0.019945	0.0282727	0.0337199	0.0169519	0.010595	0.0191223	0.0151868	0.0355495	0.012344	0.0141656	0.0255939	0.0171054	0.0228461	0.0261344	0.0167005	0.0223755	0.023868	0.0127842	0.0169351	0.0118562	0.0267731	0.0188994	0.0177252	0.0571573	0.0343646	0.0305248	0.0213673	0.108421
0.0694685	0.0285332	0.0404323	0.0144976	0.0190154	0.0110711	0.0159096	0.0652697	0.0101246	0.0150883	0.0231774	0.0180413	0.022515	0.0128912	0.0216772	0.0204656	0.0250069	0.0122856	0.0266248	0.0274704	0.0261868	0.0288141	0.0270416	0.0192902	0.0172749	0.0314634	0.0151591	0.0351294	0.0295343	0.0116621	0.035844	0.0404783	0.0195909	0.0213569	0.0294575	0.0167817	0.0176103	0.0863427	0.0265388	0.026167	0.0208712	0.0491684	0.0166675	0.0463165	0.0256823	0.0101405	0.043119	0.0259882	0.0481444	0.0324807
0.0244807	0.047063	0.0205363	0.0146447	0.00929742	0.0291494	0.0136205	0.029873	0.0323049	0.0260759	0.0177632	0.0366109	0.0306972	0.0417582	0.0300812	0.0291332	0.0189527	0.0189565	0.0188102	0.024055	0.00769	0.0240098	0.0395229	0.0108901	0.0195047	0.0232605	0.0154885	0.0350823	0.0819296	0.0182113	0.0586178	0.0101792	0.022366	0.0290996	0.0165653	0.0398262	0.0233261	0.0182344	0.0289299	0.0251724	0.0230789	0.0318687	0.0252875	0.0510419	0.0251555	0.0149688	0.0255485	0.0311943	0.0363122	0.0255255
0.016466	0.0186392	0.0327897	0.0150473	0.0169208	0.0131678	0.0154742	0.0196785	0.0133441	0.0290968	0.0344314	0.01328	0.0435713	0.0133055	0.0131708	0.0378882	0.0227124	0.0267264	0.0232432	0.0302712	0.0469398	0.0214697	0.0283653	0.0294107	0.0306288	0.0223622	0.020557	0.030104	0.0246236	0.0251804	0.0234455	0.0618472	0.0172274	0.0212005	0.047129	0.0247273	0.0129037	0.0217105	0.037195	0.0268031	0.0193429	0.0320596	0.0193182	0.0303423	0.00769	0.0218052	0.0412592	0.0174077	0.0529998	0.0197885
0.0298187	0.0197976	0.0216339	0.0254543	0.0335401	0.0311591	0.0128272	0.0223815	0.033439	0.0127621	0.0315677	0.0179676	0.0356804	0.0957156	0.0162059	0.0124877	0.0217883	0.0252604	0.02244	0.0115817	0.0358586	0.101696	0.0322812	0.0169485	0.0348382	0.0187497	0.0294519	0.0419485	0.029323	0.0258517	0.0335353	0.0187416	0.0174089	0.0180673	0.0580778	0.0233397	0.0295228	0.014775	0.0217405	0.0198302	0.0118748	0.0301434	0.0179038	0.0131528	0.0119708	0.0331131	0.0216356	0.0234338	0.0579917	0.0393488
0.0269558	0.0105714	0.0225969	0.0320311	0.0269406	0.0254467	0.0191236	0.00765839	0.0186406	0.0261986	0.0165946	0.0194479	0.0214977	0.0255022	0.0218874	0.00769	0.0398663	0.055504	0.0236994	0.0339631	0.0148887	0.021171	0.0186688	0.0152683	0.0232274	0.0269935	0.0119572	0.0272395	0.0231998	0.0399177	0.0396032	0.0668367	0.0355333	0.02572	0.0118842	0.0187062	0.0389592	0.0144716	0.0273192	0.0268126	0.0245502	0.0171491	0.0241897	0.0637476	0.0220896	0.0170828	0.011666	0.0288614	0.0249699	0.0155275
0.0240388	0.0165653	0.0347404	0.0151152	0.0122173	0.025132	0.0185392	0.057841	0.0223273	0.0327512	0.0235209	0.0275803	0.0281881	0.01204	0.0190781	0.0184204	0.0169991	0.0681999	0.0224137	0.0306621	0.0105919	0.0276515	0.0640156	0.0184541	0.0295451	0.0409986	0.0382527	0.0233521	0.0268625	0.0179075	0.0162648	0.0179661	0.0190345	0.0221589	0.0309162	0.0356723	0.0301422	0.0310621	0.0265412	0.0270088	0.0199839	0.0297427	0.0225612	0.0506716	0.0310122	0.0144452	0.0129602	0.0380747	0.0179541	0.0221882
0.0216819	0.0332634	0.00966315	0.0363287	0.0121294	0.0195557	0.0171071	0.0283376	0.0380901	0.0246241	0.0159525	0.022755	0.0390589	0.0339127	0.0131167	0.0386915	0.0381511	0.0164779	0.0171807	0.014775	0.0261571	0.0262988	0.0345741	0.0277684	0.0277983	0.0155119	0.00983272	0.0217874	0.00841742	0.0189451	0.0207263	0.0157643	0.0150374	0.0253127	0.0287907	0.024997	0.0187146	0.0211761	0.0299163	0.0171054	0.0276438	0.0276477	0.0140248	0.028047	0.0328988	0.0175546	0.0304306	0.00917626	0.0112625	0.00769
0.0131165	0.0108888	0.0163282	0.0248976	0.0136032	0.0131788	0.0212166	0.0220542	0.0329023	0.0440839	0.0236323	0.0117129	0.0368023	0.0284231	0.0132858	0.00876581	0.00901903	0.0312019	0.024979	0.0284726	0.0121416	0.0327098	0.0300534	0.0194822	0.0147679	0.0267003	0.0270053	0.0321105	0.024571	0.0420837	0.0249236	0.031894	0.035499	0.0273849	0.0243691	0.0207877	0.0221698	0.0183708	0.0540959	0.0153238	0.00992575	0.0444087	0.0256008	0.0178286	0.0237795	0.0268813	0.0322651	0.0336726	0.0943306	0.0384194
0.0263562	0.016472	0.0256124	0.0339407	0.033586	0.0193941	0.0161363	0.0155907	0.00769	0.0203112	0.0282823	0.011656	0.015352	0.0480076	0.0111451	0.0276305	0.0254373	0.0431283	0.0361056	0.0425187	0.0150724	0.0377068	0.017423	0.0354432	0.0106852	0.129767	0.0245275	0.0111117	0.0294509	0.0160058	0.0269908	0.0212861	0.0381805	0.0139149	0.0315308	0.0283974	0.028517	0.0163844	0.034097	0.018959	0.0283183	0.0160787	0.0169443	0.0247817	0.0227436	0.0222286	0.0145166	0.0263746	0.0354954	0.0202158
0.0282605	0.0183772	0.104588	0.0202844	0.0187416	0.012976	0.0287085	0.0238769	0.0187039	0.0155306	0.0225578	0.0221146	0.0252861	0.0252387	0.0537871	0.028568	0.0197524	0.0309717	0.0307824	0.018519	0.0175177	0.015793	0.0259741	0.0225801	0.0286041	0.0322499	0.0168142	0.0189471	0.0282037	0.00902914	0.0326332	0.0911464	0.018005	0.0215359	0.0422887	0.0111862	0.106159	0.0316553	0.0236762	0.0138547	0.0202343	0.0164845	0.0159829	0.0271538	0.0223868	0.0199762	0.0616732	0.0282878	0.0203921	0.0512953
0.021383	0.0248185	0.0139566	0.0338147	0.0183278	0.0118968	0.00974481	0.0275204	0.0530176	0.0131116	0.0229556	0.0808387	0.0174203	0.0113502	0.0157729	0.0551656	0.0186675	0.0204807	0.0185856	0.0431353	0.0218759	0.022152	0.0227425	0.00987414	0.0321137	0.0127092	0.00920357	0.0363844	0.0320089	0.0678878	0.0128469	0.0220173	0.0235905	0.0200905	0.0228492	0.030063	0.017532	0.067965	0.0431187	0.0127847	0.012828	0.0181137	0.0908698	0.0323615	0.0173477	0.0114147	0.024176	0.0234147	0.0180491	0.016895
0.0202049	0.0323502	0.024259	0.0399869	0.0239796	0.021911	0.008974	0.0197506	0.0144967	0.0115568	0.0314387	0.0280109	0.0166524	0.0264994	0.0384641	0.0275664	0.0224679	0.0296837	0.0258773	0.0162687	0.0333298	0.0377164	0.0304763	0.0267052	0.0194745	0.0418673	0.01969	0.0486515	0.0178959	0.0333401	0.0309612	0.0138547	0.0390609	0.0252657	0.0264544	0.012941	0.0340776	0.226403	0.0181483	0.018882	0.0230036	0.0259738	0.0214706	0.035413	0.0174866	0.0310356	0.0388271	0.02607	0.0187812	0.0223737
0.0243389	0.0146205	0.0573181	0.027419	0.0207348	0.0212096	0.0267331	0.0210109	0.0204201	0.0614087	0.0331442	0.0169999	0.0239309	0.0226026	0.00605167	0.0134286	0.041535	0.0191119	0.0196925	0.0300602	0.0389796	0.0319214	0.0262975	0.0151473	0.0220777	0.0219525	0.0251511	0.0224431	0.0153658	0.0242748	0.0412065	0.111076	0.0295399	0.0217577	0.0350403	0.022459	0.0134406	0.0230703	0.016883	0.019237	0.0101792	0.0597152	0.0180633	0.0528371	0.0401577	0.0167252	0.0256792	0.0239919	0.0204058	0.0256871
0.0378357	0.0112305	0.0290019	0.0139588	0.0230457	0.0207771	0.0224967	0.0201619	0.035311	0.0208025	0.0186013	0.0257591	0.0213191	0.0578368	0.0390405	0.0124213	0.0417217	0.0176392	0.0199051	0.0414949	0.0447694	0.0289719	0.0158683	0.0296112	0.03054	0.0161959	0.0319975	0.0105553	0.0316742	0.0133728	0.0262748	0.0215765	0.0543275	0.0355486	0.0247918	0.0133517	0.0511993	0.038288	0.0283626	0.0341317	0.0188703	0.123589	0.0115399	0.0383995	0.0192941	0.0131463	0.018884	0.0190817	0.0196702	0.0240203
0.0203589	0.024897	0.0167189	0.0246726	0.0157815	0.0333794	0.011802	0.0336361	0.0210079	0.0391734	0.0326049	0.0213324	0.0389596	0.0174612	0.0109953	0.20373	0.0154799	0.0233125	0.0371004	0.0405928	0.0170089	0.021043	0.0249117	0.034636	0.0268938	0.0441906	0.0145621	0.0300363	0.0235282	0.0266566	0.0221531	0.0131946	0.0234652	0.0324078	0.0358459	0.015613	0.0602789	0.014919	0.0283528	0.0196352	0.0216128	0.011883	0.018916	0.0167973	0.0426024	0.0105359	0.0172731	0.0148117	0.0261546	0.0434061
0.0169632	0.0113432	0.112198	0.0236147	0.015307	0.0156284	0.0179283	0.0102465	0.0155221	0.0117057	0.0189231	0.024329	0.0336434	0.0255146	0.0314122	0.0171513	0.031731	0.0182344	0.0261064	0.0189154	0.0240686	0.0191124	0.0334246	0.0189183	0.0199638	0.0275498	0.00641611	0.0281026	0.0275509	0.0182325	0.0240218	0.0282188	0.0195217	0.021917	0.0350746	0.0341645	0.0272489	0.0215557	0.0450243	0.0357206	0.021455	0.0417091	0.00937223	0.0266445	0.0550851	0.0124704	0.0648935	0.0296807	0.0252203	0.0268448
0.010075	0.0296311	0.0366667	0.0126684	0.00831173	0.0250049	0.0211264	0.0376391	0.026463	0.0153795	0.0203929	0.0148336	0.0212855	0.0347388	0.02062	0.0249472	0.0196572	0.0325815	0.0469789	0.0210822	0.0175741	0.0228073	0.0192183	0.0138326	0.116356	0.0361749	0.022738	0.430079	0.0350775	0.0222764	0.0331176	0.0163556	0.02827	0.0220994	0.110658	0.0299867	0.0156461	0.0214935	0.0607351	0.0234006	0.0204479	0.0423844	0.0243927	0.0325094	0.0307143	0.012323	0.0340381	0.0293591	0.0357369	0.0284631
0.0178294	0.0280125	0.0274439	0.0241643	0.0671805	0.0277279	0.020837	0.00769	0.0150903	0.0190222	0.0249485	0.0905663	0.0167645	0.014626	0.0235227	0.014001	0.0296815	0.01149	0.0152988	0.0606508	0.0369843	0.0334845	0.0199464	0.0333137	0.032414	0.0218694	0.0610976	0.0166109	0.0237221	0.0158576	0.0291736	0.0172932	0.00725437	0.0178277	0.0300261	0.0316055	0.0184709	0.0157975	0.0287391	0.013822	0.0411205	0.0249416	0.0201677	0.021106	0.0258545	0.0367924	0.0163849	0.0288459	0.0319517	0.0379565
0.0102648	0.0131678	0.0291761	0.0104888	0.012763	0.00572246	0.0417347	0.0196535	0.0282469	0.0236274	0.0843124	0.0281305	0.0396071	0.024633	0.0213928	0.0159054	0.0249786	0.0197545	0.0182539	0.0131443	0.0157254	0.0166011	0.0187901	0.0171651	0.0202384	0.0299418	0.0101588	0.0292887	0.0314518	0.0167841	0.0173247	0.0247693	0.120135	0.0200662	0.0173271	0.0255655	0.0143524	0.0118843	0.0257529	0.0198636	0.030374	0.0339439	0.021899	0.0251434	0.0443779	0.0140105	0.0262351	0.0174474	0.0181074	0.0170782
0.0168298	0.0250999	0.0202271	0.0153408	0.0116774	0.0270619	0.0296257	0.0265195	0.0297696	0.0212322	0.0314955	0.0172129	0.0243851	0.0195908	0.0228957	0.0141152	0.0216053	0.026397	0.0285095	0.013518	0.0114361	0.0957609	0.0129351	0.046945	0.0145702	0.0399361	0.021188	0.0260769	0.0325861	0.0297297	0.0257959	0.0206479	0.0450045	0.0203907	0.0294693	0.0416121	0.0245389	0.0173028	0.0206192	0.0234159	0.0362698	0.0194758	0.0301801	0.0290031	0.015307	0.0301897	0.0143845	0.0348069	0.024473	0.201765
0.0252133	0.020805	0.0230366	0.0204779	0.0140332	0.0244699	0.0119467	0.0219764	0.011962	0.0146011	0.0684464	0.0139039	0.0168581	0.0392703	0.0530669	0.015179	0.0204047	0.0383407	0.0210609	0.00991166	0.0405783	0.0195666	0.0235746	0.021072	0.0187909	0.0218473	0.0158507	0.0280593	0.0188815	0.0230418	0.0330878	0.0225921	0.0155139	0.0215511	0.0335565	0.0158281	0.0182302	0.015393	0.0102392	0.0232085	0.0117129	0.0104883	0.0381215	0.0249283	0.0334169	0.0210083	0.0175687	0.0196658	0.0237378	0.015914
0.0603868	0.00809164	0.012462	0.0172973	0.0089508	0.0359175	0.0214431	0.0367249	0.0198171	0.0170589	0.0387816	0.0210003	0.0212137	0.0288478	0.013896	0.0163446	0.0185415	0.0417623	0.0289884	0.036044	0.0140611	0.0127786	0.0275748	0.0217415	0.0603987	0.037724	0.123178	0.00907348	0.0218487	0.0170975	0.0410871	0.0376371	0.0100839	0.0291758	0.028102	0.0282906	0.0174233	0.0170773	0.0207826	0.0234641	0.020879	0.0511526	0.036373	0.0508533	0.1065	0.0214694	0.0180222	0.0189714	0.0230385	0.0196904
0.0217655	0.0339893	0.0113752	0.0203422	0.0228558	0.023537	0.0447144	0.0188929	0.0327063	0.0192498	0.0292772	0.0186672	0.0197293	0.0186675	0.00896466	0.0199969	0.359068	0.0135506	0.048339	0.0177248	0.0330978	0.0212511	0.0183721	0.0284752	0.0264972	0.0309485	0.015189	0.0309888	0.0197216	0.0155161	0.0381302	0.0536593	0.00769	0.0194825	0.0490863	0.0455963	0.0590694	0.0310626	0.0243583	0.016812	0.039162	0.0178294	0.0208783	0.0462237	0.00769	0.0231786	0.0693656	0.096633	0.0154019	0.0267528
0.0938379	0.0655671	0.0364281	0.0124208	0.0212477	0.0354482	0.00767483	0.0156163	0.0197961	0.035995	0.0300311	0.0123217	0.0159054	0.0296362	0.0105263	0.0369616	0.0303151	0.0226409	0.0273623	0.0235644	0.0383465	0.0283267	0.0261008	0.0354225	0.0155078	0.0379504	0.0201444	0.0164055	0.0234017	0.0281358	0.0359821	0.0203233	0.00999462	0.0129448	0.0389838	0.0366374	0.0228411	0.0212537	0.0232239	0.00952708	0.0169622	0.0231382	0.0201315	0.0230761	0.0166279	0.0107663	0.0521355	0.0186633	0.0178117	0.0149739
0.0298539	0.0382459	0.040256	0.0358256	0.0260097	0.0148295	0.0167782	0.0257527	0.0320733	0.0150048	0.0211019	0.0141229	0.0230244	0.0347264	0.0180102	0.00918408	0.0259292	0.0193488	0.0224549	0.0283048	0.0249088	0.0228636	0.0358925	0.0387291	0.0158232	0.0196911	0.0324396	0.00995541	0.0282891	0.0186152	0.0215537	0.0186558	0.0260442	0.0184697	0.0789528	0.0169463	0.0176103	0.0234895	0.102348	0.0192633	0.0140926	0.0294389	0.0225118	0.0302969	0.016953	0.0112068	0.0118299	0.0343545	0.0259765	0.0136515
0.0223893	0.0379983	0.0206537	0.0211043	0.0151846	0.0103402	0.0449975	0.0477369	0.024291	0.0222141	0.0126948	0.0141605	0.0404327	0.0125558	0.0165463	0.0160456	0.0209553	0.0514318	0.0343582	0.0203112	0.037891	0.0146794	0.0193448	0.0157679	0.0134973	0.0244885	0.0221508	0.0137669	0.0107042	0.034779	0.0303979	0.0231409	0.0215619	0.0228472	0.0207079	0.0251758	0.0138114	0.0302247	0.0238724	0.0189014	0.0119943	0.0176279	0.0181184	0.0257362	0.094815	0.0234671	0.0539765	0.0269578	0.0446783	0.0204078
0.017583	0.0204568	0.010392	0.0508767	0.0244346	0.0156013	0.0380095	0.0436082	0.0281415	0.0339696	0.0263975	0.0249202	0.0288971	0.0482134	0.0225767	0.0296823	0.032615	0.0244603	0.0228533	0.010401	0.0167254	0.0246383	0.0239359	0.0340225	0.340611	0.0186971	0.0413263	0.0152776	0.0577702	0.0611846	0.0382199	0.0391275	0.019346	0.0220146	0.0290219	0.0313863	0.0321873	0.0402854	0.0301532	0.00769	0.029293	0.0319427	0.0362162	0.0292308	0.011422	0.0156074	0.0447515	0.0201286	0.0232369	0.0228273
0.0113502	0.028549	0.0356918	0.0334397	0.0183077	0.0327572	0.021736	0.0374392	0.0163393	0.0700108	0.0224403	0.0156814	0.022253	0.0164997	0.0196013	0.0149778	0.0108052	0.0297047	0.0189954	0.0211109	0.026113	0.0257962	0.0329565	0.00875777	0.0178779	0.1222	0.0112597	0.0307207	0.0369405	0.0351508	0.015307	0.0218799	0.0488655	0.0294305	0.0264226	0.0236441	0.0234338	0.0191669	0.0159535	0.0201207	0.0154052	0.0161321	0.0198	0.0329084	0.0832076	0.0351891	0.00947082	0.0482539	0.0172052	0.03377
0.0231987	0.0153271	0.0287219	0.018227	0.0136981	0.0167535	0.0243683	0.00677306	0.016944	0.0280149	0.0128315	0.0356611	0.0295313	0.00716714	0.0304413	0.0162884	0.0338861	0.0410182	0.0252907	0.0234908	0.020546	0.0350045	0.03322	0.0189846	0.0278084	0.0353487	0.0847691	0.0166799	0.0289423	0.032029	0.0238904	0.0670771	0.0262667	0.016383	0.0330616	0.0314534	0.0219832	0.0131852	0.0271812	0.0168984	0.0133089	0.0118903	0.0115863	0.0259534	0.0356119	0.0377878	0.0151319	0.012862	0.0313845	0.0186329
0.0180254	0.0240748	0.0324756	0.0195001	0.0279493	0.0193752	0.0262226	0.0274365	0.026723	0.102293	0.0105243	0.0233933	0.025732	0.0216307	0.0110874	0.00769	0.0292168	0.0265418	0.0305943	0.0254606	0.0199949	0.020506	0.0562895	0.0219062	0.0281783	0.0266007	0.0432737	0.0630178	0.0367228	0.019088	0.0323042	0.0144842	0.0596525	0.0350192	0.0417234	0.0346954	0.00963898	0.0175019	0.0236542	0.00978038	0.0422672	0.0173274	0.0361463	0.0216559	0.0462615	0.0288748	0.0460119	0.0354389	0.015797	0.0236043
0.0343428	0.0136296	0.0304894	0.0144976	0.0219257	0.0232593	0.0367428	0.0369793	0.0370934	0.0191524	0.0130297	0.0298881	0.0339197	0.0179314	0.00949813	0.0162488	0.0233133	0.0125558	0.022435	0.0502743	0.030415	0.0234105	0.0209349	0.0248228	0.0124929	0.00769	0.00926141	0.0214382	0.0180215	0.0176486	0.0289989	0.0310483	0.00915095	0.0199762	0.0216851	0.0296091	0.0282408	0.0112432	0.024641	0.0120901	0.0231998	0.038431	0.0264267	0.0183991	0.0350461	0.0409983	0.0128924	0.0144306	0.0149539	0.0142404
0.0180315	0.0154736	0.119107	0.0197588	0.0388376	0.0192228	0.0349953	0.0365968	0.0253178	0.0143226	0.0400984	0.0180237	0.0341803	0.0352725	0.0596682	0.0142197	0.1393	0.0241494	0.0814905	0.0203529	0.0350658	0.0484136	0.0226908	0.0151757	0.0215562	0.0183476	0.0234632	0.0215996	0.0236536	0.00638357	0.0182669	0.0272769	0.0298687	0.0187265	0.0222406	0.0199608	0.0337919	0.0190829	0.0188394	0.018871	0.0205624	0.011586	0.0347698	0.055328	0.0132586	0.0118848	0.0199946	0.0198353	0.0337911	0.0245
0.0231816	0.0286608	0.0248909	0.0246489	0.0205586	0.0323964	0.0427436	0.0402483	0.0308418	0.029269	0.0142073	0.0105379	0.0198108	0.0915635	0.0308965	0.0223209	0.00769	0.0181408	0.0252857	0.00769	0.0177604	0.0449154	0.0195593	0.0234152	0.0267496	0.0199156	0.0234571	0.0252516	0.0193839	0.0152275	0.0197801	0.0365249	0.0145673	0.0264254	0.0178143	0.0366973	0.024935	0.0370275	0.0199519	0.0228519	0.0138726	0.0257384	0.0200048	0.0540222	0.0487916	0.0241777	0.0290731	0.0194895	0.0441891	0.0255153
0.00769	0.0213609	0.042873	0.0156983	0.0461603	0.0104175	0.0153266	0.0337548	0.0155381	0.0150903	0.0169375	0.022718	0.0864229	0.0180238	0.0325731	0.0189844	0.0179183	0.0149762	0.00769	0.0403139	0.0165356	0.0105987	0.0248008	0.0131991	0.0363972	0.025256	0.0172819	0.0221729	0.0297188	0.0258611	0.0287534	0.0232079	0.0212831	0.0145234	0.0416267	0.0233737	0.0218061	0.0172878	0.0240644	0.00769	0.01085	0.00873298	0.0343478	0.0248353	0.0424634	0.0362093	0.0438662	0.0392195	0.0188902	0.0390284
0.0318589	0.0085105	0.0361779	0.0275788	0.0138826	0.038857	0.0119871	0.019638	0.0154817	0.00682477	0.0188249	0.0156751	0.0486243	0.00943616	0.0481152	0.016689	0.0521268	0.0408522	0.031451	0.0139942	0.0227085	0.0221602	0.0417052	0.0151802	0.0201502	0.0332282	0.0259854	0.023503	0.0180917	0.0120193	0.0148336	0.107754	0.0332261	0.01784	0.0334061	0.0290179	0.0127752	0.0183759	0.0178546	0.0228014	0.017966	0.0260281	0.0132641	0.0260903	0.0374506	0.0131199	0.0257425	0.0238384	0.0252638	0.0178676
0.0292131	0.020448	0.0236849	0.0153642	0.0182812	0.0194072	0.0411624	0.0123095	0.0188992	0.0270503	0.0272944	0.00769	0.0304037	0.039724	0.0247274	0.0124304	0.0213368	0.0399046	0.0542914	0.0657687	0.0131924	0.0274968	0.0397359	0.0238163	0.0279859	0.0236441	0.0149578	0.0173927	0.0256482	0.015797	0.0285452	0.0219001	0.0491887	0.0253023	0.0259479	0.0229494	0.0172204	0.0430289	0.0155938	0.0144947	0.0249081	0.0241776	0.0192835	0.0151885	0.0222612	0.0167322	0.0377277	0.00723804	0.0142797	0.0349907
0.0203284	0.0229833	0.0102392	0.0157542	0.0219888	0.0144441	0.0143725	0.120839	0.0393782	0.0153874	0.0215434	0.0220406	0.0382782	0.0232727	0.0177301	0.0142746	0.0346889	0.0305685	0.0250555	0.0234648	0.0235103	0.025104	0.0188242	0.0253899	0.0359036	0.0684505	0.0183937	0.0297563	0.0224162	0.0466426	0.0193714	0.0238295	0.0858912	0.0128924	0.0330276	0.0276293	0.0138783	0.0105206	0.021843	0.023887	0.0450816	0.0283503	0.0112932	0.0344774	0.0125506	0.0273634	0.0143192	0.0167688	0.0144441	0.0146255
0.0257119	0.103196	0.0289774	0.0249345	0.0176261	0.0180228	0.0371276	0.0275799	0.027633	0.0168221	0.0311687	0.0125727	0.0160686	0.0225566	0.0261035	0.0219077	0.0578711	0.0446351	0.0673375	0.0194468	0.0138935	0.0205831	0.0337956	0.0230391	0.141237	0.037885	0.0192798	0.0199589	0.0514064	0.116313	0.0297236	0.0356036	0.0220187	0.0267013	0.00931011	0.0434265	0.0235868	0.0148733	0.0225351	0.0183168	0.0713202	0.0293786	0.00722297	0.0148365	0.110287	0.04613	0.0163022	0.0300393	0.0195504	0.0261932
0.0274478	0.00616426	0.0130993	0.0160419	0.0200408	0.0232162	0.0212272	0.0172405	0.0349116	0.00932996	0.025603	0.020978	0.0298115	0.0311124	0.054677	0.0319832	0.0383292	0.00769	0.0236272	0.0195098	0.015255	0.0186136	0.0226808	0.0188142	0.0212179	0.0285627	0.0172354	0.0142354	0.0227633	0.00769	0.0218639	0.0201769	0.016113	0.107638	0.0314319	0.0376346	0.0202885	0.0166799	0.0168157	0.0183053	0.0222652	0.0319083	0.0162805	0.0207645	0.0169997	0.0227127	0.0138282	0.0269428	0.0148189	0.021899
0.0180406	0.0282641	0.0274427	0.0143682	0.0452536	0.013654	0.0238769	0.0222851	0.0140953	0.0383107	0.0183744	0.0175144	0.0213072	0.0183176	0.0198001	0.021105	0.0170773	0.0163438	0.0261821	0.0273503	0.0230305	0.0155702	0.0275263	0.029835	0.0174078	0.0199657	0.0258564	0.021186	0.0157434	0.0184985	0.0238165	0.00995618	0.0366712	0.0183121	0.0349491	0.0322503	0.0403187	0.0208415	0.134355	0.0893166	0.0198584	0.0529191	0.0150696	0.0182526	0.0159948	0.0309176	0.0294451	0.0465623	0.0273827	0.0188603
0.0278684	0.00929252	0.0223582	0.0184906	0.0124208	0.0210933	0.0296254	0.020446	0.0153587	0.0217612	0.0188073	0.0176882	0.105167	0.0191548	0.014593	0.0155658	0.0185898	0.017311	0.0120118	0.021571	0.0203915	0.0114142	0.0270344	0.0333112	0.0285359	0.0142861	0.0356472	0.0128571	0.0325351	0.0217875	0.0380111	0.00769	0.0268755	0.0171919	0.00904175	0.0414036	0.0166448	0.0153313	0.0265945	0.0201303	0.063524	0.0210567	0.0171428	0.0239558	0.0224903	0.0156887	0.0142766	0.0191076	0.0175687	0.00835941
0.0170036	0.00651592	0.0188438	0.0263841	0.0205867	0.0201526	0.0149816	0.0255486	0.0194251	0.010826	0.0335498	0.0372186	0.029069	0.0263114	0.0218568	0.0135139	0.0170564	0.0169351	0.0137537	0.0267779	0.00769	0.0275977	0.131917	0.0216388	0.0165213	0.029835	0.0131678	0.0200411	0.0492259	0.0318053	0.051338	0.0441843	0.0305326	0.0198451	0.0294245	0.0302643	0.0322292	0.029628	0.0371124	0.0236091	0.0191389	0.0406277	0.00766464	0.0379796	0.0260091	0.013312	0.0162224	0.0199892	0.024083	0.0334696
0.0202023	0.0210413	0.0252086	0.024415	0.0288749	0.0182816	0.0510514	0.0263948	0.0237091	0.0241118	0.027775	0.0116291	0.0190401	0.026185	0.0167377	0.011656	0.0184057	0.0224137	0.029639	0.0289034	0.0182941	0.0305116	0.0147228	0.0189201	0.0271776	0.0234464	0.019054	0.0352764	0.0416737	0.0372491	0.018417	0.0176043	0.00930629	0.0116161	0.0281346	0.0298246	0.0249018	0.030421	0.0277571	0.0246129	0.00769	0.0124304	0.0188435	0.0348401	0.0255425	0.021987	0.10515	0.0141865	0.0598052	0.0262846
0.0351536	0.0110328	0.0465115	0.0226501	0.0218897	0.0236085	0.0196583	0.0106323	0.0308696	0.0101549	0.0251185	0.0152582	0.0389204	0.284958	0.00769	0.0248072	0.0132073	0.026723	0.0251999	0.0324938	0.0641618	0.0231718	0.0295957	0.0230064	0.0171719	0.029317	0.0214606	0.0309264	0.0266511	0.0606522	0.0152275	0.0178834	0.0460597	0.0250128	0.0225904	0.0272014	0.0443052	0.0184235	0.0194989	0.0228838	0.0500419	0.0304722	0.021571	0.0379783	0.023272	0.0150866	0.023772	0.0179652	0.0191817	0.0144997
0.0210367	0.0668191	0.0106739	0.0151848	0.0308614	0.0145983	0.027655	0.0342136	0.0289697	0.0206331	0.0180317	0.0473484	0.0136868	0.0247014	0.0433152	0.0230664	0.025947	0.0173407	0.0224825	0.0316013	0.00769	0.0339143	0.0148189	0.0257575	0.0227008	0.012792	0.0380492	0.0312035	0.0627844	0.12756	0.0183366	0.0119077	0.0262596	0.0370855	0.0314869	0.0252894	0.0245442	0.0212545	0.140305	0.0193505	0.037196	0.0268657	0.0238502	0.0239822	0.0223115	0.00766464	0.0162676	0.0210855	0.0196853	0.0397736
0.0188743	0.0175168	0.0281047	0.014379	0.0133551	0.0244639	0.0122104	0.0221343	0.0643514	0.021762	0.0107788	0.0206781	0.0524836	0.0189229	0.0325768	0.0157592	0.0314518	0.0271336	0.0122402	0.00994466	0.0169539	0.0711566	0.0360788	0.02212	0.0296685	0.0175142	0.034996	0.0223003	0.0183809	0.0241628	0.0160195	0.0145142	0.0371624	0.0394146	0.0341131	0.0174315	0.113352	0.0451595	0.0120452	0.0262754	0.0597918	0.0276626	0.0265168	0.0196326	0.0157183	0.0286795	0.058338	0.00928663	0.0217095	0.0403649
0.0285731	0.0128881	0.0120945	0.0222071	0.098872	0.0267589	0.0233008	0.025998	0.028027	0.0258112	0.0262871	0.0147683	0.0260631	0.0156716	0.0123305	0.00864512	0.0225079	0.027231	0.0223144	0.0357899	0.0189334	0.0188794	0.00769	0.0274258	0.0206021	0.0157183	0.0123531	0.023868	0.019088	0.0215758	0.0400684	0.0167111	0.0181144	0.0113125	0.0234194	0.0291092	0.0224947	0.0155523	0.0323124	0.0153397	0.0217745	0.0111217	0.0128196	0.0300525	0.0236565	0.0189902	0.0214307	0.013461	0.0161152	0.0352828
0.0416074	0.0231897	0.0135508	0.0298314	0.0145768	0.0150943	0.0175803	0.0435751	0.0341877	0.0275985	0.0178507	0.0712368	0.0204702	0.0152395	0.0481168	0.0172421	0.0227133	0.0301876	0.0351239	0.0151789	0.0183664	0.0279046	0.0349872	0.0353025	0.0112367	0.0171544	0.0174056	0.0178134	0.0161333	0.0665468	0.0228542	0.066189	0.0168675	0.0245647	0.051085	0.0132955	0.0176492	0.0144441	0.0180296	0.0236564	0.0183744	0.0138032	0.0143603	0.0213888	0.0239907	0.018367	0.0376573	0.031164	0.0155118	0.0154146
0.0308963	0.0241033	0.012851	0.0311623	0.0220967	0.0089508	0.0130493	0.02777	0.0425133	0.0282012	0.0145535	0.021853	0.0442904	0.0161895	0.0113754	0.0117718	0.00959532	0.0196709	0.0319868	0.0239236	0.0159923	0.0261147	0.0290305	0.0313596	0.0208015	0.0216709	0.025945	0.0118989	0.0222836	0.0175102	0.0244675	0.0124484	0.0197653	0.0185708	0.0233918	0.0218315	0.0288773	0.0213835	0.0282462	0.00879983	0.0184286	0.0175345	0.0251258	0.0315736	0.0222862	0.024628	0.0339296	0.0303355	0.0142473	0.0321658
0.0158628	0.0185643	0.0183073	0.0105019	0.0119224	0.0198571	0.0330331	0.0255881	0.0245666	0.0193898	0.0177052	0.0221103	0.0544396	0.0370541	0.0190835	0.0146113	0.020448	0.0145373	0.0137108	0.0121273	0.0224096	0.0277862	0.0341487	0.0433743	0.0333311	0.00769	0.0240525	0.0255796	0.0388723	0.00769	0.0319711	0.0232933	0.0252073	0.0110988	0.0104329	0.0220113	0.00769	0.0145842	0.0219639	0.0173225	0.0180471	0.0260519	0.0237029	0.0659402	0.0179643	0.0212501	0.0698401	0.0240475	0.0288267	0.0291521
0.0214824	0.0104379	0.0138623	0.0219758	0.0344656	0.0143534	0.0191179	0.125867	0.0382954	0.0107673	0.0159656	0.0157235	0.0264745	0.013515	0.0167645	0.0105618	0.0427764	0.00861338	0.0181422	0.0170743	0.0310402	0.0162612	0.0262431	0.0202885	0.00641611	0.0174591	0.0216618	0.0355098	0.0267649	0.0157539	0.0265683	0.0207621	0.0333082	0.032213	0.0142234	0.0303681	0.0163233	0.0306315	0.0189482	0.014056	0.0236951	0.0199726	0.0156899	0.0309994	0.0212545	0.00838938	0.032917	0.0219739	0.0149142	0.018798
0.0137883	0.0167492	0.0453981	0.0168816	0.0168217	0.0180532	0.0118026	0.0326004	0.0542687	0.0158635	0.027509	0.0273441	0.0336831	0.0253296	0.0383708	0.0204349	0.0190173	0.0198212	0.0236184	0.0308921	0.0340937	0.0225322	0.0328494	0.0151188	0.0453656	0.0174246	0.0274038	0.0429391	0.0385199	0.0194344	0.0223133	0.0123591	0.0324942	0.0269768	0.0410609	0.0315793	0.0168101	0.0195041	0.0215755	0.0183697	0.0136806	0.021684	0.0238873	0.113486	0.022134	0.0252277	0.0347273	0.016633	0.0193392	0.0293479
0.0198435	0.030318	0.40724	0.0227343	0.018342	0.0206992	0.0141913	0.0302032	0.0102153	0.0386611	0.0234018	0.0107477	0.0506195	0.04228	0.0134727	0.0190538	0.023299	0.039753	0.0113836	0.0366432	0.00674807	0.0337471	0.0222901	0.0156839	0.0473297	0.0348797	0.0104507	0.0237884	0.0667087	0.0242763	0.0492821	0.0217242	0.0128012	0.0503316	0.0283743	0.0213986	0.0164309	0.0161547	0.0687437	0.0295904	0.00997237	0.0353777	0.0136812	0.008668	0.0166957	0.0124446	0.0573185	0.0713737	0.0215833	0.0270814
0.0165488	0.013046	0.031341	0.034837	0.0125072	0.0145769	0.0193177	0.0349025	0.0161358	0.012627	0.0176413	0.044552	0.00959357	0.017942	0.0136098	0.0738473	0.0110053	0.019829	0.0144613	0.00769	0.0324843	0.02853	0.0267834	0.0265722	0.0224471	0.0243274	0.0149816	0.0196513	0.0389519	0.0240535	0.014566	0.018712	0.00874419	0.0157897	0.0194818	0.0183608	0.0249774	0.0124629	0.0240567	0.041352	0.022433	0.019498	0.0273113	0.0286901	0.0167634	0.0275188	0.0310502	0.0179534	0.0201891	0.0314929
0.0323239	0.0214031	0.00769	0.0142797	0.0126311	0.0154006	0.0141341	0.01584	0.0360874	0.0339723	0.00930629	0.048237	0.024848	0.0202728	0.0253604	0.0147825	0.0164575	0.0164709	0.00769	0.0255603	0.0159917	0.0242122	0.0240238	0.0279534	0.0123676	0.016804	0.0362849	0.0374981	0.0294347	0.0194264	0.0326592	0.0300356	0.0481198	0.0225752	0.0274964	0.0239662	0.024517	0.0323491	0.027628	0.0186244	0.0144333	0.0219622	0.0127833	0.0147393	0.0142116	0.0212281	0.0270396	0.0415033	0.0312813	0.0245185
0.0247507	0.0208205	0.0386824	0.0195591	0.0151006	0.117645	0.018988	0.0216447	0.0454969	0.0418566	0.0117782	0.0128459	0.0279028	0.0213784	0.0183831	0.0226797	0.0141839	0.0321925	0.0176266	0.020852	0.036609	0.0142189	0.0209779	0.0211489	0.0390582	0.00927916	0.026676	0.0424625	0.019657	0.0251596	0.0166675	0.0441543	0.0150186	0.01696	0.0179154	0.0332199	0.00769	0.0198173	0.0301702	0.0226298	0.0271597	0.0198192	0.0246117	0.0284465	0.0190446	0.0342635	0.0404347	0.0189765	0.0150158	0.0214467
0.0773273	0.0175773	0.0467026	0.0253368	0.0218474	0.0125843	0.032518	0.0158583	0.0173413	0.0124526	0.0371202	0.0210783	0.0215146	0.0229333	0.0208985	0.017969	0.0394214	0.0459217	0.0229283	0.0276542	0.00814538	0.0212803	0.0136558	0.0149348	0.0266887	0.0244828	0.0155258	0.0668367	0.0402691	0.0241792	0.0215358	0.0172743	0.0157272	0.0186565	0.0265859	0.0280851	0.0148591	0.0538939	0.0119859	0.0263096	0.0180917	0.00999174	0.0258959	0.0209779	0.0471743	0.0289137	0.031824	0.024613	0.0226903	0.0537447
0.027963	0.0213341	0.0285157	0.0350029	0.0305841	0.0211234	0.0372764	0.0250174	0.0168581	0.0189842	0.034528	0.00960446	0.0260103	0.017317	0.0475777	0.0335603	0.0492998	0.0255988	0.0296747	0.015031	0.012426	0.0119457	0.125985	0.0338861	0.0290568	0.0159277	0.023498	0.0218441	0.0358737	0.0280537	0.0261093	0.0160227	0.0245756	0.015814	0.032845	0.0257961	0.0163073	0.0142339	0.0197074	0.0355915	0.0107091	0.0348131	0.0449207	0.0257124	0.0152068	0.0362971	0.026296	0.047373	0.0291603	0.0168361
0.0228527	0.0107466	0.0298185	0.0183508	0.0248393	0.0156421	0.00724376	0.0225192	0.0093354	0.0104801	0.0147707	0.0343833	0.015569	0.0113405	0.0142855	0.0223561	0.00971455	0.0288755	0.0148664	0.0323049	0.0129962	0.0259726	0.0311779	0.0232156	0.0304505	0.0276252	0.0265392	0.0116069	0.0360477	0.0158823	0.0173188	0.0124663	0.0366347	0.0210848	0.0297188	0.0399166	0.0254567	0.0407096	0.0234451	0.0171022	0.0155081	0.0121662	0.0218735	0.0210793	0.0119599	0.0283041	0.0200561	0.0389068	0.0191781	0.0282495
0.00921661	0.0328235	0.0466987	0.0210048	0.0344165	0.015077	0.0274505	0.0179068	0.0291521	0.034318	0.020177	0.0201605	0.0382684	0.0220806	0.026227	0.0126995	0.0221992	0.0190497	0.0354364	0.0251253	0.0559555	0.0238422	0.0396978	0.0272061	0.0221152	0.0263255	0.0250166	0.0351847	0.012622	0.0329492	0.0101818	0.012668	0.0332084	0.0328218	0.0392034	0.0356156	0.0417103	0.0225364	0.036739	0.0373588	0.0170468	0.0201121	0.0209749	0.0257988	0.0718837	0.0497416	0.03228	0.0277409	0.0093491	0.027747
0.0226836	0.0171734	0.0145195	0.0126726	0.0263207	0.00769	0.0352874	0.0262009	0.0291206	0.0431737	0.0288015	0.0187328	0.0228192	0.0120207	0.0749156	0.0272011	0.0231062	0.0416978	0.0324576	0.0248135	0.0187894	0.0183991	0.0151632	0.010294	0.0224305	0.0409911	0.0548809	0.0381464	0.032656	0.0269038	0.0149257	0.0137537	0.0174904	0.0160674	0.0226966	0.0261793	0.0203557	0.0347841	0.0374278	0.0214801	0.0150746	0.04279	0.022986	0.0361413	0.0185511	0.0311961	0.0246165	0.0203706	0.0254559	0.0242801
0.0217384	0.0355408	0.0101817	0.0232368	0.01856	0.0292185	0.0340351	0.0639404	0.0366323	0.0206215	0.0257603	0.0491068	0.010583	0.0111738	0.0274118	0.0276897	0.0327	0.0273906	0.0237708	0.02046	0.0264822	0.0309791	0.042426	0.0275423	0.0347949	0.0401038	0.0210288	0.0106184	0.0271334	0.0157679	0.0293621	0.013042	0.0294143	0.0314705	0.024599	0.0610976	0.0234789	0.0375236	0.0217078	0.0245373	0.0192286	0.0193735	0.0248746	0.0961454	0.04526	0.0282775	0.0220897	0.0213174	0.0322856	0.0172611
0.0283956	0.0178791	0.0134084	0.0152372	0.0229125	0.0158445	0.0364692	0.0191698	0.0317005	0.0261345	0.0446758	0.0173767	0.0207586	0.0175881	0.0107466	0.0293786	0.0204927	0.031255	0.0154527	0.0116143	0.0348425	0.0674588	0.040038	0.0230137	0.0333552	0.0189146	0.045041	0.0237472	0.020253	0.0301327	0.0248332	0.0330927	0.0150943	0.0133904	0.019664	0.0204103	0.0159271	0.011163	0.0272141	0.0272573	0.0178073	0.0369981	0.0242888	0.0328927	0.0141934	0.006189	0.0307946	0.0174778	0.0291181	0.0301709
0.0187226	0.0181364	0.0284013	0.012977	0.0218004	0.0145326	0.0234503	0.0207399	0.0139712	0.0126324	0.0189164	0.0197462	0.0283266	0.0361607	0.0108104	0.0350266	0.0256366	0.0522513	0.0294962	0.04004	0.009864	0.047471	0.0292053	0.00769	0.0165046	0.0109961	0.0171054	0.0275502	0.0273343	0.0251187	0.0139627	0.01911	0.0153385	0.0284201	0.0187093	0.0200046	0.0165535	0.0238961	0.0165715	0.0148873	0.116166	0.0206345	0.0157079	0.0170685	0.00769	0.0288853	0.0222771	0.0262325	0.0210019	0.0366965
0.0652543	0.0467493	0.0108345	0.0261038	0.0176237	0.013803	0.0467585	0.0622486	0.0200585	0.0267525	0.0236032	0.0143038	0.0170462	0.0272912	0.0152463	0.0294063	0.0163025	0.0263604	0.0166175	0.0170474	0.0314609	0.0139897	0.0267505	0.0237273	0.0117453	0.0355341	0.0126679	0.0403746	0.126191	0.0344919	0.0256163	0.0334782	0.020319	0.0230472	0.0845288	0.0338792	0.0308867	0.0176433	0.0257705	0.0183821	0.0302145	0.0195602	0.0187226	0.0220735	0.0109034	0.0274542	0.0245631	0.0147857	0.0212306	0.0427832
0.0194505	0.0138543	0.0451208	0.0222667	0.0154742	0.081186	0.00956877	0.0344729	0.020211	0.0170404	0.0109589	0.014183	0.0219991	0.0119019	0.0116618	0.0326874	0.0101596	0.0172204	0.021621	0.026136	0.0270265	0.0288855	0.0473731	0.0165835	0.0154703	0.00769	0.0104462	0.0307572	0.027717	0.141795	0.116908	0.0221192	0.0448221	0.0180033	0.0195965	0.0205355	0.0277005	0.0159917	0.0257129	0.0189756	0.0254467	0.0289635	0.0286454	0.0240076	0.0140189	0.00703164	0.018612	0.0117936	0.0255862	0.0368977
0.0312638	0.0267318	0.0149608	0.0339572	0.0175255	0.0240679	0.0274756	0.0334397	0.00914897	0.0158973	0.0166885	0.0159784	0.0277957	0.0125047	0.01031	0.0213265	0.0148532	0.0204732	0.024667	0.0190343	0.0388502	0.0510634	0.021647	0.0123101	0.0365894	0.0348211	0.00836506	0.0258417	0.0269591	0.0412004	0.0281193	0.0135398	0.0392585	0.0252665	0.0241297	0.0319871	0.0198017	0.0145706	0.0186618	0.032195	0.0180228	0.0257429	0.0242916	0.0165243	0.0418199	0.0247971	0.0469218	0.0241559	0.0288068	0.0259333
0.0259591	0.0460461	0.0330556	0.0216747	0.0559475	0.0275556	0.019605	0.0323465	0.0230428	0.0291665	0.020829	0.0317671	0.018408	0.0202478	0.0129628	0.0123218	0.0401108	0.0236534	0.0338166	0.0223144	0.0333426	0.0472959	0.0120666	0.0235282	0.0175656	0.0171255	0.0547571	0.0128998	0.0275479	0.0190828	0.0992313	0.0342508	0.0238788	0.134814	0.0443497	0.0286944	0.0177252	0.0446327	0.0269535	0.0461283	0.0220114	0.0148502	0.0406168	0.0444671	0.0293276	0.058458	0.0122553	0.0160924	0.0204784	0.0147682
0.0207421	0.0198435	0.0394291	0.0343192	0.0436671	0.0300365	0.0390145	0.00982329	0.0190343	0.0137689	0.0161935	0.0205458	0.031868	0.0301134	0.0424866	0.0213671	0.0280198	0.0501418	0.0201062	0.0243428	0.0402407	0.0342969	0.0113124	0.026767	0.0213316	0.0303841	0.0144399	0.128899	0.0307528	0.0286944	0.0215981	0.0143249	0.017311	0.0173695	0.0261697	0.0263678	0.0270109	0.0334598	0.0223668	0.0197862	0.0209186	0.0335898	0.0120351	0.0108534	0.0225665	0.0236095	0.0436863	0.0149539	0.0447767	0.0312519
0.0188851	0.0239592	0.0329372	0.0151839	0.0166467	0.0252982	0.0368514	0.0139165	0.028938	0.0172432	0.0154956	0.0268665	0.0292305	0.0214764	0.00995836	0.0106394	0.011883	0.0378832	0.0139165	0.0272965	0.0206689	0.0379943	0.0299362	0.0151158	0.0180785	0.0300583	0.0263423	0.0205756	0.0307094	0.0149142	0.0176416	0.023382	0.0169351	0.0401006	0.0433262	0.03384	0.0360009	0.0289857	0.019334	0.0118879	0.0180826	0.0241194	0.0223886	0.00902004	0.0211708	0.0173945	0.0152069	0.036699	0.0221048	0.0169584
0.0202791	0.0210464	0.0166674	0.0301012	0.0136892	0.0274986	0.0262615	0.0227049	0.0222877	0.0270359	0.0107006	0.0363	0.0151715	0.0305664	0.0163486	0.017054	0.183309	0.0274322	0.0173561	0.0311	0.0213799	0.0174215	0.026547	0.0112549	0.0291217	0.0320252	0.057317	0.02903	0.0354286	0.0166805	0.0349844	0.0226528	0.0134297	0.0228063	0.0613879	0.12969	0.0342408	0.0186877	0.0307183	0.0271807	0.0194968	0.0175304	0.00904437	0.028729	0.0126298	0.0219381	0.0282776	0.0495457	0.0230453	0.0455352
0.015699	0.0236717	0.0218354	0.0291264	0.0209203	0.0254083	0.0132424	0.0206624	0.0396851	0.0171747	0.0382902	0.0146057	0.027074	0.0160251	0.0227699	0.0250486	0.293285	0.015489	0.00585452	0.0229405	0.0166062	0.0343431	0.0253294	0.0171544	0.0293868	0.0120442	0.0192729	0.0278058	0.0211241	0.0291313	0.0435168	0.0319509	0.0204639	0.0318511	0.0162565	0.0425669	0.043627	0.0159836	0.0300948	0.0260325	0.00785683	0.0250141	0.0338407	0.0314019	0.0721041	0.0495203	0.0354881	0.0232172	0.0230205	0.0252823
0.0195691	0.0427066	0.0260006	0.010731	0.0193607	0.0191832	0.017895	0.0296748	0.0346601	0.031405	0.0339986	0.0131492	0.0241682	0.0173225	0.00703164	0.0145026	0.0299257	0.00926331	0.0298721	0.0240601	0.0191378	0.0221523	0.0209123	0.017511	0.0228874	0.0311177	0.0154117	0.0319835	0.0191549	0.0444868	0.0278359	0.0233726	0.0176094	0.0245394	0.0339406	0.0391195	0.0629614	0.0204789	0.0341311	0.0124171	0.0261544	0.0219636	0.0107844	0.0395508	0.0238102	0.0310026	0.017377	0.0428562	0.0197989	0.0241514
0.0262038	0.01569	0.0188999	0.0150865	0.0168034	0.0504937	0.0217611	0.00992237	0.0416352	0.0235862	0.0340702	0.0241621	0.0163303	0.0151863	0.0267712	0.020539	0.0181378	0.0134027	0.0310929	0.0164118	0.0089508	0.0207748	0.0206849	0.0311279	0.0171597	0.0222162	0.0173247	0.0321145	0.0497233	0.0289705	0.0722165	0.0317446	0.0226072	0.0130449	0.0398382	0.0297607	0.0143033	0.0253324	0.0187343	0.019827	0.0150574	0.0335537	0.0376731	0.0367763	0.0100866	0.0165304	0.0130762	0.0201731	0.0262906	0.0359203
0.0177178	0.0132903	0.0451438	0.0141202	0.00859348	0.0399299	0.0392488	0.0505397	0.0194537	0.0257434	0.0186484	0.0198	0.0186056	0.0152395	0.00943616	0.0120791	0.0338361	0.0181601	0.00769	0.0126252	0.0113149	0.0344661	0.0259349	0.0136221	0.0167951	0.0206372	0.0217242	0.0165324	0.0202317	0.00769	0.025081	0.0291432	0.0334381	0.012631	0.031594	0.0256348	0.0170566	0.0164271	0.0320478	0.0287312	0.0134528	0.0450439	0.0147228	0.0263247	0.0258561	0.117717	0.0239339	0.133156	0.0158801	0.0193912
0.0215468	0.0205724	0.0294957	0.0275128	0.0271795	0.0395593	0.0202508	0.0225577	0.0250335	0.0163346	0.0174255	0.0157293	0.0157679	0.0204539	0.0167694	0.0217923	0.0297047	0.119011	0.0196965	0.0225577	0.0167645	0.0136613	0.0268801	0.0299208	0.0517789	0.0173714	0.032229	0.022187	0.0157717	0.0201412	0.0240006	0.0176266	0.0181134	0.0225791	0.0234105	0.0295228	0.0608067	0.0269894	0.0173939	0.0136733	0.057033	0.0435056	0.0141074	0.0337179	0.0423072	0.0311674	0.0429314	0.0346175	0.021712	0.0278014
0.014491	0.0224328	0.0190727	0.0183712	0.079915	0.0151142	0.0202053	0.0262268	0.0326182	0.102503	0.0223128	0.0115788	0.0486132	0.0253813	0.0273838	0.0312291	0.0231202	0.0228761	0.0355811	0.0261822	0.02777	0.0426849	0.0155381	0.0274319	0.0191772	0.0158768	0.014165	0.0197748	0.0205595	0.00690314	0.0194477	0.0140821	0.0331531	0.0213883	0.017978	0.0334615	0.0355014	0.0222707	0.0236156	0.00769	0.0993314	0.0338945	0.0335032	0.0229518	0.0161718	0.0186715	0.0307016	0.0434123	0.0114589	0.0365362
0.0116587	0.0398906	0.0450628	0.0211102	0.0314895	0.0292207	0.0223917	0.020545	0.0307767	0.010401	0.0121402	0.0387899	0.0248103	0.023926	0.0220113	0.0194673	0.00810362	0.0244319	0.0188992	0.0234725	0.0318286	0.0136398	0.0325237	0.0295806	0.0230242	0.034199	0.0237919	0.0120953	0.0217602	0.0213518	0.020497	0.0150502	0.0337348	0.027124	0.0390893	0.0209964	0.0132369	0.0305133	0.0185854	0.0352318	0.0250502	0.0292987	0.0289296	0.0243182	0.0207625	0.0169981	0.00641611	0.0291511	0.0275794	0.035405
0.0231696	0.0202075	0.022148	0.0158096	0.0581353	0.0199856	0.0162104	0.0352186	0.0131199	0.016924	0.0416623	0.020508	0.0202961	0.0134002	0.0162205	0.0137215	0.0355515	0.0214333	0.00744568	0.0129093	0.0205848	0.024094	0.025309	0.0301568	0.0328003	0.0447657	0.0154019	0.0230054	0.0304413	0.0154012	0.0476537	0.0261685	0.0215652	0.0285131	0.0351861	0.0338822	0.022529	0.0141085	0.0585709	0.0158081	0.0213312	0.0382198	0.0156915	0.0343156	0.0299837	0.0212706	0.059598	0.0149895	0.0431463	0.0364167
0.0259645	0.0151952	0.0307492	0.0168581	0.0226292	0.0327926	0.0154442	0.0161333	0.0253422	0.0273436	0.0218818	0.0215192	0.0204795	0.0329587	0.0574814	0.022195	0.0124763	0.00703885	0.0109154	0.0206509	0.0156189	0.0216057	0.0444866	0.0334821	0.0336541	0.0263114	0.015134	0.0224919	0.016524	0.0410425	0.0273054	0.0189809	0.0205048	0.0256322	0.0285367	0.022681	0.0309282	0.0191776	0.0240527	0.0280781	0.0108038	0.0188131	0.0327576	0.0370453	0.0192299	0.0170287	0.0309637	0.0408933	0.0210871	0.0337
0.00984688	0.0130561	0.0226548	0.0135727	0.0264461	0.046666	0.0177083	0.0187596	0.026895	0.00809164	0.0399587	0.0132819	0.0428859	0.024955	0.0153582	0.0191191	0.0174081	0.0116086	0.0341704	0.0184935	0.0212557	0.0286167	0.0242975	0.0211194	0.0231986	0.0418529	0.00897896	0.0412318	0.0835454	0.0405014	0.0215552	0.0313673	0.0247681	0.0252084	0.0201297	0.0262262	0.0297656	0.0130631	0.0241039	0.0195027	0.0230354	0.0252242	0.0111916	0.0339986	0.0179178	0.0137365	0.0143752	0.0196792	0.0186326	0.0313176
0.0245554	0.0143746	0.0173975	0.0107376	0.120463	0.013309	0.0193966	0.0239222	0.0157642	0.019525	0.0147916	0.0180221	0.027716	0.0306874	0.0158742	0.015844	0.0178983	0.0255913	0.0229218	0.021282	0.0155523	0.0167517	0.0375351	0.0226096	0.0362386	0.0528554	0.0192115	0.0316378	0.0253645	0.0174655	0.0184338	0.0143238	0.0101818	0.0197025	0.0291607	0.017719	0.0139976	0.0371821	0.0146263	0.0225063	0.0344055	0.0233177	0.027802	0.0331184	0.0151527	0.0295998	0.0336223	0.0172467	0.0161378	0.0298886
0.0365325	0.0179969	0.0207266	0.0216491	0.0361513	0.0238393	0.0364933	0.0307896	0.012774	0.0360344	0.0266977	0.0435606	0.0499925	0.0244574	0.0338198	0.0153985	0.0153266	0.106703	0.028568	0.0157784	0.0247548	0.0221867	0.0328577	0.0368083	0.0214696	0.021203	0.0169942	0.0132521	0.0191781	0.0253546	0.0151557	0.0323186	0.0108052	0.0311038	0.0224549	0.0213379	0.0287963	0.0236782	0.0193762	0.0190357	0.0271464	0.0384559	0.0108868	0.0188341	0.01352	0.0296448	0.0206488	0.0150792	0.0181502	0.0155906
0.0319573	0.0301066	0.0246336	0.0206863	0.0115567	0.0138713	0.0243273	0.0217892	0.0457539	0.04612	0.0255107	0.0202861	0.0404346	0.0153355	0.0138002	0.0127551	0.01735	0.0163899	0.013532	0.0202152	0.0235921	0.023451	0.0171544	0.0145655	0.0224137	0.0163195	0.0189678	0.0103841	0.0391206	0.0227	0.0262013	0.0124567	0.0634885	0.025903	0.0362735	0.0183926	0.0230841	0.0197474	0.0261173	0.0348919	0.034014	0.0276282	0.0120945	0.038197	0.0238049	0.0380147	0.0120477	0.0231382	0.0255243	0.0352125
0.029429	0.020922	0.0314303	0.00887978	0.0335148	0.0206585	0.116673	0.0153408	0.0277098	0.0119602	0.0381068	0.0739193	0.0183669	0.0142936	0.0356419	0.0167999	0.0241701	0.0312167	0.0281936	0.0231972	0.0264104	0.0248279	0.0263008	0.0180884	0.0354717	0.017811	0.0778336	0.0358371	0.108696	0.0123162	0.0329788	0.0155676	0.0138618	0.0175312	0.0268256	0.0384147	0.0213144	0.0175972	0.0118209	0.0158784	0.0311	0.0555302	0.0460536	0.0349333	0.0201992	0.0230954	0.0150725	0.0204204	0.0573516	0.0341499
0.0204605	0.0287105	0.0198344	0.0235405	0.0232346	0.0210723	0.0185511	0.0152826	0.0291363	0.0363028	0.0221186	0.0131919	0.0097097	0.0135508	0.0321924	0.0211871	0.0212438	0.0417882	0.00769	0.0166322	0.0200328	0.0443334	0.0244361	0.0314476	0.0438167	0.0308532	0.00596128	0.0243937	0.0281144	0.0286833	0.0189073	0.0267189	0.0265912	0.0384738	0.0227796	0.012259	0.0152496	0.017188	0.0396233	0.0327117	0.0442793	0.0320339	0.0274652	0.0159183	0.034658	0.00813269	0.0106568	0.0136892	0.036775	0.0250686
0.0182072	0.0231563	0.0286012	0.0181589	0.0192269	0.0126682	0.032118	0.0236709	0.0261446	0.0111126	0.0218556	0.0207102	0.038154	0.021548	0.034762	0.01446	0.0503826	0.0137319	0.0176105	0.0307923	0.278814	0.11403	0.0183101	0.0193569	0.0202329	0.0329212	0.0360228	0.0304538	0.0221987	0.0133864	0.020014	0.256853	0.0207962	0.0360005	0.0250543	0.0280166	0.00884291	0.0314982	0.0275233	0.0201066	0.0112574	0.0162143	0.0201643	0.0451033	0.0305856	0.0185067	0.026483	0.0116846	0.0306365	0.0200001
0.0213911	0.0474799	0.0209709	0.0283243	0.0323825	0.0213777	0.0136296	0.00769	0.0273165	0.0217876	0.0156887	0.0396773	0.0745998	0.0242378	0.0244848	0.010459	0.0326671	0.0324388	0.01902	0.0303576	0.0293231	0.0154022	0.0235809	0.0174078	0.0256265	0.0148858	0.0127016	0.0288344	0.0385863	0.016576	0.025509	0.0131654	0.0143886	0.0238446	0.0221711	0.0424872	0.0133839	0.0224271	0.0484226	0.0239561	0.0144429	0.0411699	0.0157655	0.0606881	0.0139464	0.0115312	0.0324489	0.0271512	0.0500611	0.0809719
0.0163899	0.0198659	0.0292102	0.0167645	0.0336766	0.016576	0.0205138	0.00771806	0.0430964	0.0111657	0.0390352	0.036335	0.0326544	0.0202612	0.0204574	0.016065	0.0226846	0.00966433	0.00769	0.0282056	0.0380398	0.0403874	0.107525	0.0280645	0.0185289	0.00744568	0.0387909	0.0155253	0.0252484	0.028818	0.0261066	0.0371906	0.0171735	0.018493	0.0458308	0.0155381	0.0250774	0.0303126	0.0280849	0.0644215	0.0181409	0.0252073	0.016566	0.025882	0.0184217	0.00896365	0.0146151	0.0678502	0.0154164	0.0151524
0.0269997	0.0182222	0.00738703	0.0199703	0.0291537	0.0160419	0.0147841	0.0207645	0.0169493	0.0248541	0.0112074	0.0153975	0.0379734	0.0231972	0.0203443	0.0237086	0.0240927	0.0165523	0.0218195	0.0179141	0.0352783	0.0273807	0.0471528	0.0223475	0.0267357	0.017904	0.0124249	0.0219686	0.0254354	0.0190179	0.0164541	0.013578	0.0261093	0.0519322	0.0568097	0.0190201	0.0220093	0.104249	0.0253273	0.0276811	0.0258877	0.0260303	0.0464338	0.0245048	0.014092	0.026728	0.0184874	0.0277149	0.0170118	0.0205321
0.0511927	0.0261624	0.031546	0.0302538	0.017543	0.0175034	0.0164541	0.0448318	0.0106537	0.0297335	0.00987799	0.015657	0.0252924	0.0199208	0.0327839	0.00769	0.0174609	0.0141154	0.0184254	0.0200201	0.0165478	0.0147374	0.0131574	0.00780837	0.022927	0.0227368	0.0117982	0.0240478	0.0317808	0.0138656	0.0338016	0.0216214	0.0239563	0.0239674	0.0266029	0.0337561	0.0305683	0.0656862	0.0234582	0.00769	0.0308499	0.0322459	0.0916497	0.0247804	0.0122777	0.0565749	0.0125064	0.0154164	0.0254855	0.0204826
0.0366474	0.0231926	0.0263734	0.0226177	0.0226958	0.0101588	0.0240345	0.0320054	0.0424936	0.0233604	0.0290968	0.00621598	0.0196481	0.00956335	0.0149213	0.00769	0.0361005	0.0574827	0.0397817	0.0130594	0.0186675	0.0172538	0.0131562	0.017163	0.0133068	0.0250193	0.0179521	0.0257945	0.0257844	0.0216092	0.0327506	0.0156683	0.0191781	0.0174778	0.0218977	0.032665	0.0585705	0.0164583	0.0421439	0.0228425	0.0213536	0.013897	0.0250361	0.0154207	0.0190847	0.00621229	0.0491513	0.0299182	0.0103304	0.0253121
0.0591347	0.0162364	0.0348455	0.0219682	0.0363773	0.0130297	0.0168709	0.041879	0.0245623	0.0146048	0.0791246	0.042678	0.0330902	0.0212497	0.0105138	0.0304894	0.0222908	0.0252745	0.0246293	0.0122772	0.027672	0.0300429	0.0137361	0.0333208	0.0389145	0.0292651	0.0254889	0.0322381	0.0263661	0.0674311	0.0154207	0.0200525	0.0116291	0.021285	0.0163674	0.0156623	0.0426188	0.0311551	0.0219824	0.0209614	0.0134002	0.0255685	0.0316214	0.0114631	0.0222586	0.022964	0.0208271	0.0661965	0.035593	0.0194445
0.101886	0.0667087	0.033295	0.0226691	0.0407072	0.0244076	0.0227028	0.0162805	0.0308198	0.0175379	0.0206555	0.0202498	0.0190537	0.0247527	0.017405	0.0340321	0.0192882	0.0285198	0.0152496	0.0234563	0.0854549	0.025723	0.0196326	0.0368726	0.0171188	0.030594	0.0159877	0.0224188	0.0281595	0.0289525	0.028451	0.0390089	0.0222851	0.0355806	0.0206623	0.023602	0.0349931	0.0231425	0.0156286	0.0403685	0.0227011	0.0210438	0.0194003	0.0161812	0.0306027	0.0334795	0.01877	0.0263004	0.0338428	0.0315429
0.0120863	0.00947465	0.023328	0.0186551	0.0355648	0.0110869	0.030178	0.0137494	0.0350556	0.0195001	0.042575	0.0248225	0.0202099	0.014092	0.0142192	0.0175399	0.0233306	0.0134118	0.0256825	0.028211	0.0189865	0.0207029	0.0301269	0.023979	0.0189366	0.0500282	0.032224	0.0200185	0.0252076	0.0421256	0.0142116	0.018183	0.0148585	0.035949	0.0230275	0.0383904	0.0140901	0.0344005	0.0224125	0.0158768	0.0232113	0.0269455	0.0158539	0.0242163	0.0187525	0.0193898	0.0268921	0.0107286	0.0181655	0.0198157
0.0188319	0.0227181	0.0277549	0.0182373	0.0184865	0.0156917	0.0330542	0.0214076	0.037343	0.0255467	0.0298068	0.0237925	0.0192031	0.0334691	0.0218275	0.0426727	0.0318482	0.0208626	0.0138623	0.0146863	0.0106632	0.0266369	0.0274769	0.0240781	0.0281575	0.00982329	0.027914	0.014768	0.0303411	0.0161945	0.0194132	0.0144478	0.022789	0.0254347	0.0252277	0.01251	0.0211676	0.0194745	0.0229313	0.0376934	0.018204	0.0272338	0.0208295	0.022824	0.0200096	0.0164639	0.0297273	0.0180261	0.0326928	0.021496
0.0367612	0.0165937	0.0270416	0.0126576	0.0161585	0.0190977	0.0325516	0.0228957	0.0616029	0.0332312	0.0203078	0.013653	0.0198571	0.02164	0.0235282	0.0265761	0.0101145	0.0412137	0.0130752	0.0260295	0.018022	0.0157679	0.0268499	0.0154293	0.0251356	0.0167912	0.0375847	0.0124365	0.0603169	0.0179451	0.0310619	0.0354844	0.0535879	0.0311918	0.0157797	0.0357516	0.024538	0.0192909	0.0153401	0.0233886	0.0300191	0.0285313	0.0236017	0.019527	0.0284323	0.0205839	0.0279233	0.0384397	0.0178601	0.0213887
0.0460515	0.0208502	0.0230088	0.0209212	0.0180282	0.0240645	0.0420229	0.0225803	0.0370417	0.0107042	0.0184661	0.0174607	0.0204411	0.0181317	0.0431525	0.0125471	0.018818	0.0281144	0.0116393	0.0143497	0.054009	0.0322503	0.103688	0.0271928	0.0387368	0.052494	0.0157518	0.0180048	0.0130143	0.0320052	0.00765839	0.0126089	0.0193042	0.0136745	0.0236203	0.0432456	0.0205851	0.0153866	0.0534938	0.019214	0.025708	0.026578	0.0477427	0.0238666	0.0450979	0.0162527	0.0225798	0.0149815	0.0193736	0.0249179
0.0419201	0.0241911	0.0213006	0.0125509	0.0225327	0.0162125	0.0237224	0.0184009	0.0325227	0.0188245	0.00959532	0.0228016	0.0456122	0.0195155	0.033425	0.0192924	0.0343828	0.0199826	0.0210816	0.0122616	0.0783821	0.0194233	0.0172596	0.00870783	0.0357765	0.0331657	0.0307055	0.0179037	0.0226515	0.0347161	0.006189	0.0302651	0.0122643	0.0239748	0.0249925	0.0116617	0.0211963	0.0493245	0.0270146	0.0296013	0.0114661	0.0268528	0.029026	0.0240894	0.0157254	0.0162368	0.0375564	0.0384015	0.0245028	0.0411889
0.0122682	0.0194354	0.0357901	0.0123462	0.0180355	0.027556	0.0241634	0.0434552	0.0282219	0.00769	0.0544724	0.302118	0.0482813	0.0204986	0.0150545	0.0189955	0.0189661	0.0243499	0.129662	0.0385309	0.0602682	0.0177182	0.0392828	0.0326628	0.0314994	0.0184922	0.0142746	0.0257522	0.0191954	0.0338307	0.0244357	0.0222079	0.0539159	0.0109666	0.0253732	0.0419716	0.0430799	0.0152838	0.0390213	0.0193669	0.0240581	0.011163	0.0185183	0.0313754	0.0220521	0.016925	0.0164839	0.0318787	0.0349042	0.02839
0.0368837	0.0208476	0.0515141	0.0142431	0.0156622	0.0167183	0.00769	0.0454495	0.0105172	0.0239018	0.0164226	0.0150107	0.0601746	0.0313942	0.0135414	0.0171054	0.0265437	0.0175061	0.0411776	0.0343317	0.0269745	0.0234813	0.0288473	0.0270985	0.0286992	0.0175834	0.0573221	0.0162648	0.0321345	0.0207738	0.0225714	0.0342824	0.0355842	0.0377935	0.0218094	0.0198924	0.0222667	0.0238815	0.0146677	0.0205041	0.0178294	0.0249159	0.0135233	0.0164469	0.0130143	0.0200126	0.024903	0.042683	0.0205107	0.0195944
0.0151142	0.0175458	0.0204701	0.0131534	0.0150903	0.0186406	0.0223468	0.0334396	0.0252371	0.0261278	0.0181818	0.0242578	0.0146048	0.0148038	0.0195796	0.0232852	0.0225791	0.033052	0.0196995	0.0174427	0.0209993	0.0288801	0.0237572	0.017685	0.0191845	0.0470287	0.0191677	0.0323714	0.0262478	0.0291682	0.0263032	0.0186234	0.0420147	0.0208337	0.0210811	0.0341214	0.0138972	0.0337136	0.0196814	0.0170278	0.0124997	0.0423059	0.0114432	0.0477724	0.0241558	0.0432054	0.0173148	0.0197925	0.0106184	0.027134
0.0288835	0.0256741	0.0357574	0.0161404	0.0321276	0.0176757	0.0176285	0.0208884	0.0248767	0.031763	0.0177375	0.0212649	0.0326779	0.0126164	0.00769	0.0518854	0.0160239	0.0495002	0.0544499	0.0235189	0.0209166	0.0191814	0.0258023	0.0180228	0.0401439	0.0601121	0.0315173	0.0316697	0.0184186	0.0359867	0.130148	0.0219012	0.0268057	0.0403791	0.0443248	0.0383575	0.0126823	0.0180799	0.0223846	0.0109953	0.0160442	0.0676743	0.00835941	0.0188166	0.0258128	0.0156286	0.00769	0.0838765	0.0158805	0.022012
0.0493932	0.0168872	0.0172743	0.0154977	0.0279868	0.0238247	0.0210686	0.01197	0.0187806	0.0248574	0.0220487	0.00769	0.0285563	0.0147526	0.0722217	0.0222123	0.0152404	0.0359127	0.0280846	0.013763	0.112774	0.0521128	0.033657	0.0252725	0.0208325	0.038194	0.0209099	0.0252875	0.0388224	0.0164152	0.0418788	0.0261745	0.0270927	0.0402985	0.0160977	0.0255664	0.0264656	0.011269	0.0531739	0.0243196	0.0212358	0.0116177	0.0216878	0.0199518	0.0159546	0.0190862	0.0141273	0.026245	0.0146548	0.0476844
0.0204136	0.0334318	0.0211182	0.022789	0.0348494	0.021596	0.0206064	0.0188216	0.0317074	0.0318971	0.0222093	0.00848974	0.0157679	0.014378	0.00907304	0.0306918	0.0275604	0.0119597	0.0138313	0.0349748	0.0171525	0.0181394	0.0281089	0.0131175	0.0235778	0.030844	0.0194574	0.0219692	0.0248286	0.05363	0.0316762	0.00958592	0.0145221	0.0299911	0.0364647	0.0225437	0.02308	0.0193275	0.0513266	0.00769	0.0216991	0.0192787	0.0217199	0.0125902	0.0337987	0.0515955	0.0240791	0.0226806	0.0212889	0.0525348
0.0217542	0.0191528	0.144712	0.0160868	0.0241346	0.0206812	0.0188138	0.0216047	0.024242	0.0104883	0.0148004	0.0168006	0.0168918	0.0106602	0.128998	0.0237852	0.0208786	0.017577	0.0168843	0.0170437	0.0297641	0.0250371	0.0225181	0.0390611	0.101163	0.0266348	0.0243656	0.0149628	0.0411317	0.0205564	0.028483	0.0422706	0.035212	0.0506245	0.0262287	0.0348316	0.0163838	0.0122772	0.0179065	0.0273903	0.0642898	0.017456	0.0222674	0.0232763	0.036825	0.0248584	0.018733	0.0144478	0.0375924	0.0380849
0.02424	0.0255018	0.0358692	0.0358948	0.0326018	0.03286	0.0113009	0.010294	0.0428047	0.0118433	0.0145148	0.0182344	0.0257693	0.0202361	0.0334158	0.00935214	0.0232643	0.0191235	0.00932996	0.0287703	0.0330134	0.0166038	0.0229265	0.017099	0.0204438	0.0133508	0.00769	0.0273034	0.0289259	0.0137995	0.0225533	0.0335585	0.0312653	0.0163069	0.0273008	0.035246	0.022164	0.0300613	0.0222928	0.0320509	0.0237714	0.0533562	0.0152691	0.019488	0.0203261	0.0314307	0.0234533	0.0339735	0.0155151	0.0513631
0.0372451	0.0146809	0.0134199	0.00871533	0.0214515	0.0325165	0.0292878	0.0148868	0.0238075	0.0089525	0.0168454	0.0162353	0.0174189	0.0202528	0.0172493	0.0260327	0.0163233	0.0425144	0.012228	0.0238142	0.0138783	0.0292774	0.0247378	0.0291465	0.0184577	0.020506	0.0559377	0.0191384	0.0450371	0.0634479	0.0416947	0.0328374	0.0258966	0.014239	0.014056	0.0168791	0.0186336	0.0126573	0.00769	0.0392701	0.0750539	0.0371219	0.0189243	0.0429011	0.033892	0.0122885	0.0329689	0.0245842	0.0314391	0.0331716
0.0243742	0.0165615	0.0500945	0.0225841	0.0236261	0.0213712	0.0433991	0.0312695	0.0172651	0.0219351	0.0220477	0.0433933	0.017009	0.0206557	0.0120678	0.0115848	0.024939	0.0190538	0.0443387	0.0590694	0.00747498	0.022877	0.0331596	0.0189073	0.0223678	0.0261344	0.0267089	0.0197993	0.0359366	0.026798	0.120699	0.0428964	0.0193729	0.0234726	0.0300753	0.0231466	0.0197747	0.0238937	0.00603251	0.0156261	0.0457539	0.0227498	0.0159427	0.111076	0.0390547	0.0197364	0.0252168	0.0224235	0.0245634	0.027804
0.0139942	0.0156704	0.0198416	0.021691	0.0252021	0.0214836	0.015869	0.0309687	0.0556558	0.02077	0.0260851	0.0222202	0.0345405	0.0672336	0.0126298	0.0310609	0.0208616	0.0515959	0.0267398	0.0234241	0.0144564	0.0385722	0.0199067	0.0226571	0.0294622	0.0384902	0.012914	0.0299801	0.028432	0.0147649	0.0238043	0.0238406	0.0423047	0.0180532	0.015797	0.29659	0.0186515	0.022105	0.0190582	0.0261692	0.0127804	0.0321855	0.0244558	0.0261093	0.0170021	0.0123243	0.0299245	0.0145552	0.056523	0.0519464
0.0128315	0.013546	0.0141353	0.0165069	0.0177239	0.0286431	0.0180953	0.0233255	0.0305238	0.0205406	0.0150095	0.0605354	0.0289842	0.0181253	0.0350433	0.0210256	0.107787	0.05248	0.0343568	0.0103487	0.0131535	0.0183033	0.0212035	0.0433268	0.0233685	0.0433037	0.0185675	0.0264703	0.0151523	0.0224011	0.0236592	0.0166329	0.040895	0.0189528	0.0347683	0.0255758	0.0505992	0.0238303	0.0169573	0.0464451	0.0141152	0.0140163	0.0153151	0.031201	0.0146048	0.0298491	0.00929868	0.0266311	0.0241142	0.0264801
0.0238004	0.0135136	0.0168005	0.0183033	0.0365398	0.0323901	0.0246724	0.00769	0.0305134	0.0215621	0.0114968	0.120278	0.0538849	0.0162002	0.0215139	0.0391391	0.00939046	0.0573026	0.0341598	0.0467133	0.0261113	0.0219999	0.0188815	0.0103442	0.0282416	0.0225267	0.0202393	0.00904437	0.0351741	0.0348595	0.0155381	0.0110832	0.0278664	0.0254276	0.0125617	0.0193691	0.0221145	0.0349447	0.0588997	0.0363986	0.028173	0.0312047	0.0301592	0.0443709	0.0138044	0.0280551	0.0173049	0.0294022	0.0167631	0.0461854
0.0108383	0.0143421	0.0488166	0.0266166	0.0174921	0.0139726	0.0215511	0.0454343	0.0136026	0.0190963	0.0228793	0.0120477	0.0385457	0.0161634	0.0273725	0.0179729	0.113319	0.0324319	0.0352075	0.0178779	0.0305318	0.0171119	0.0201454	0.0294927	0.0180404	0.051298	0.0247425	0.0215568	0.100884	0.0136221	0.0147176	0.00812928	0.0218776	0.0128459	0.0206813	0.0284193	0.038175	0.0201232	0.0232999	0.0101378	0.0185848	0.0434431	0.0120175	0.0227368	0.00835941	0.0378224	0.0204393	0.0243375	0.0239213	0.0272137
0.117823	0.0153122	0.0177789	0.0308778	0.0125552	0.0176111	0.0243841	0.0284878	0.0177205	0.0186624	0.0156261	0.0197823	0.017377	0.0290954	0.0378844	0.0124361	0.0172853	0.0431907	0.0650543	0.0442788	0.018404	0.016273	0.0214503	0.0166038	0.0394653	0.0315668	0.0296612	0.0209669	0.0304122	0.0159546	0.0191464	0.0273113	0.0438197	0.0237109	0.131618	0.0329842	0.0238187	0.095197	0.020256	0.039661	0.0123539	0.027705	0.0108345	0.0367996	0.0130277	0.0189765	0.0331447	0.0103285	0.0337232	0.0136451
0.0322158	0.0156189	0.0280813	0.0190264	0.0218744	0.0160849	0.0519717	0.0203268	0.0265394	0.0209756	0.0451405	0.0258739	0.11259	0.0164691	0.0252484	0.0449142	0.0293606	0.0366267	0.0327784	0.0179661	0.0144343	0.0218095	0.020004	0.0277834	0.0208073	0.0434551	0.0202483	0.0246199	0.0208634	0.0374554	0.0319433	0.0262678	0.0331923	0.0226514	0.0287885	0.0490167	0.0216057	0.0150574	0.0411241	0.0218463	0.0161333	0.0373469	0.0167517	0.023079	0.0481657	0.0318756	0.0171944	0.0157471	0.0249296	0.0243851
0.0286102	0.0291695	0.0228577	0.0418303	0.0170922	0.00963744	0.0229404	0.039768	0.0308886	0.015377	0.0343968	0.0265146	0.0208618	0.00769	0.0393865	0.0171141	0.0115817	0.0369598	0.0312054	0.00769	0.0246484	0.0340477	0.0247298	0.0161913	0.0285967	0.0345703	0.0247313	0.0197444	0.0318617	0.0628529	0.0199228	0.0297537	0.0232046	0.0153302	0.0404583	0.0368956	0.0191708	0.0154919	0.015955	0.0114045	0.0293261	0.01756	0.0156805	0.0131944	0.0401159	0.0343241	0.0269616	0.0317255	0.0176261	0.0577499
0.0223816	0.020238	0.0223429	0.0532331	0.0168712	0.0108868	0.0460819	0.0239555	0.032372	0.0167085	0.0339249	0.0178659	0.0404978	0.0101265	0.0157354	0.0228043	0.0307617	0.0234311	0.0223468	0.0222501	0.0306799	0.0437885	0.025041	0.0380361	0.0331798	0.0296905	0.0247911	0.0215836	0.0220983	0.0153329	0.025104	0.0348262	0.016724	0.066358	0.0329097	0.026391	0.0396489	0.0158132	0.0158545	0.0247755	0.0300362	0.0277624	0.014638	0.0138326	0.0502164	0.0205513	0.0235089	0.0211085	0.0346678	0.0172611
0.017349	0.0139441	0.0257572	0.0321402	0.0128655	0.0185193	0.0250406	0.0242121	0.0183359	0.0102392	0.0340397	0.022681	0.0398297	0.0115747	0.0202049	0.0163002	0.0116291	0.0239251	0.0517113	0.0285745	0.0151146	0.0125617	0.0283706	0.0160996	0.0226821	0.0169001	0.0131492	0.0253407	0.0258853	0.0272231	0.0153199	0.0170306	0.0463423	0.0155036	0.0375454	0.0276581	0.0286304	0.0199887	0.0279702	0.0149514	0.0233036	0.0142178	0.0228028	0.0669982	0.0236062	0.0121035	0.0269234	0.0721705	0.021009	0.0423055
0.0214825	0.0190494	0.0413826	0.0174226	0.026144	0.021282	0.0108725	0.00703029	0.0383098	0.0441437	0.0231986	0.0642026	0.0426693	0.0118533	0.0283959	0.0190645	0.0280619	0.0105553	0.0183903	0.0356588	0.023263	0.0184394	0.0287907	0.0393511	0.0402215	0.0154087	0.0267627	0.0106152	0.0174487	0.0466887	0.0126489	0.0166249	0.0179821	0.0202483	0.0311868	0.0378945	0.0166754	0.0154051	0.0321063	0.0323303	0.0163041	0.022904	0.0108932	0.0494353	0.0134587	0.0164134	0.0334082	0.0215087	0.0189638	0.0233008
0.011541	0.025728	0.0151395	0.0117274	0.0140123	0.0179448	0.0426928	0.0192299	0.0154117	0.0131385	0.0215003	0.0836803	0.0256366	0.0264534	0.0492569	0.0337274	0.022835	0.026012	0.0152944	0.0125144	0.00674807	0.0255844	0.0260373	0.0186632	0.024291	0.0305904	0.017788	0.0127917	0.0275498	0.0210835	0.00769	0.0221848	0.0066811	0.0267991	0.0115498	0.0308368	0.0180569	0.0191263	0.0280519	0.0426064	0.041746	0.0169353	0.0152237	0.0198277	0.0118339	0.0239023	0.0375156	0.0267523	0.0137888	0.0497137
0.035225	0.0139879	0.0456627	0.0358625	0.0147057	0.0290902	0.0521689	0.0175379	0.0190236	0.0138726	0.0235526	0.0334763	0.0254083	0.0209995	0.0218271	0.0209791	0.0984807	0.0336996	0.029449	0.0353532	0.0149833	0.0201483	0.0122244	0.0135195	0.0203799	0.017543	0.0148512	0.0269314	0.0210308	0.0299911	0.00879846	0.019899	0.0318269	0.0218601	0.112763	0.0305602	0.0165612	0.0305284	0.0239774	0.0240945	0.0191921	0.0171745	0.0212035	0.0121931	0.0196659	0.0237231	0.0210331	0.00769	0.0154742	0.0146003
0.0331494	0.0155151	0.0377659	0.0201901	0.0317667	0.0341045	0.045327	0.0187024	0.0265201	0.0169414	0.0226312	0.00902914	0.0213612	0.0129551	0.0151158	0.0101792	0.0199642	0.0346142	0.016596	0.0221726	0.012917	0.0222604	0.00621598	0.0159513	0.0394114	0.0536578	0.0216588	0.0162387	0.0239751	0.337137	0.0117512	0.0241444	0.0201188	0.0173247	0.0203995	0.040513	0.0215617	0.0225154	0.00861338	0.0272791	0.0118512	0.0825336	0.0198345	0.0240321	0.0406534	0.0248103	0.0345897	0.0144478	0.0353803	0.0194725
0.0556443	0.0252948	0.042076	0.00918071	0.0186049	0.0220831	0.0240123	0.0391303	0.0311207	0.0218827	0.0289514	0.018993	0.0498225	0.0212633	0.0296593	0.0249325	0.0320851	0.0308452	0.0184739	0.0254792	0.0309675	0.0448979	0.0218286	0.0238282	0.0199939	0.0292021	0.0196836	0.012093	0.0354787	0.0220982	0.0501459	0.0161295	0.0284216	0.0231168	0.0385805	0.0301078	0.0300893	0.0328227	0.0211418	0.00787181	0.0363034	0.0334635	0.0158911	0.0206321	0.0174203	0.0267117	0.0433139	0.0328622	0.0278258	0.0354434
0.030932	0.019086	0.0668387	0.0167076	0.0129723	0.0402497	0.0302092	0.0316036	0.0217757	0.0292538	0.0130733	0.0514975	0.0372836	0.0193628	0.0354193	0.00899614	0.0286321	0.0211872	0.0108932	0.0348217	0.0179136	0.0108069	0.0193429	0.016633	0.071619	0.0151703	0.0212017	0.0190743	0.0135401	0.0114231	0.0227545	0.031274	0.0239099	0.014281	0.032161	0.0425795	0.0273016	0.0187343	0.03821	0.0211371	0.0155714	0.0182954	0.00887343	0.0299759	0.0318106	0.0176983	0.0213495	0.0222079	0.0230073	0.0523617
0.033803	0.0288598	0.025244	0.0157814	0.022212	0.0172478	0.0603595	0.0297999	0.0315907	0.0319439	0.0267122	0.00890905	0.0377915	0.0464844	0.0179896	0.0127849	0.0119871	0.0411607	0.00769	0.0249276	0.0188139	0.0203193	0.0242251	0.0281008	0.0294122	0.0155244	0.0153266	0.0286885	0.00769	0.0776966	0.0349429	0.0300682	0.0266443	0.0172381	0.0295697	0.0340411	0.0265953	0.0191018	0.0555863	0.0160945	0.0526904	0.0195193	0.0219554	0.0641837	0.011656	0.0162699	0.0410175	0.106257	0.0161862	0.0246876
0.0357058	0.0217039	0.0318816	0.0162491	0.0232125	0.00967451	0.110586	0.0209285	0.0725842	0.0256651	0.0329079	0.0231109	0.0195925	0.0158583	0.0315344	0.0306722	0.0340525	0.0421789	0.0114612	0.0180704	0.02632	0.0267961	0.0341474	0.0190006	0.021957	0.0266361	0.0225772	0.0467229	0.0511851	0.0206999	0.0225097	0.0215099	0.0218535	0.0504294	0.028534	0.0244659	0.0182437	0.0187644	0.0242789	0.0195769	0.0123577	0.0318888	0.0139339	0.0221663	0.00999331	0.0530116	0.0170021	0.0142766	0.0316047	0.0140769
0.0155088	0.0144208	0.00993426	0.0272378	0.0235973	0.0170703	0.0453359	0.0172546	0.0128154	0.0268487	0.021769	0.0127268	0.0255761	0.0131919	0.0162412	0.022776	0.0360999	0.0361744	0.00769	0.023823	0.0263931	0.0251555	0.01856	0.0235438	0.0147859	0.0181427	0.0244394	0.0141791	0.0293982	0.0234159	0.0296766	0.0164372	0.0142116	0.0147579	0.121733	0.0182595	0.0394032	0.0252842	0.0189793	0.0236934	0.0175458	0.0277232	0.0389155	0.0159427	0.0181385	0.031925	0.0130894	0.0187938	0.0138148	0.0275413
0.0318715	0.0230602	0.0415139	0.0159738	0.0268779	0.033484	0.0281272	0.0456201	0.0210698	0.0154924	0.024766	0.0140332	0.00722297	0.0111515	0.0259553	0.0269959	0.0373265	0.00913818	0.0217524	0.0232532	0.0198042	0.0218011	0.0524657	0.0280798	0.0176289	0.0296054	0.0191337	0.0240268	0.0172242	0.00696419	0.0299017	0.00890905	0.0257412	0.0206099	0.0230102	0.0263174	0.0263847	0.0181664	0.0719122	0.0189586	0.0281562	0.0399132	0.0220964	0.0233722	0.0110876	0.0394829	0.0343699	0.0183862	0.028236	0.0337441
0.0152516	0.0147784	0.0203075	0.0373006	0.0385801	0.0156779	0.0383183	0.0147228	0.0244896	0.0162784	0.0201359	0.0254142	0.0287359	0.0186153	0.0200165	0.0143332	0.0184545	0.0299312	0.0181134	0.0191814	0.0304878	0.0275495	0.0308294	0.0323969	0.0103096	0.0268951	0.012894	0.0274459	0.0622794	0.0144853	0.0232655	0.014811	0.0191954	0.0262041	0.0182763	0.0183366	0.0443418	0.0209012	0.0394629	0.00991166	0.0272171	0.0206576	0.0353521	0.022133	0.0262858	0.0257048	0.0590438	0.0397781	0.0421085	0.0253251
0.0159344	0.0263299	0.0121536	0.0183324	0.0180605	0.0164822	0.0405198	0.0240666	0.0165929	0.0242569	0.019917	0.0310581	0.025202	0.017527	0.0240548	0.0197729	0.101217	0.0221442	0.0314354	0.020552	0.0156513	0.0223133	0.024668	0.0221219	0.0118737	0.0320652	0.0353098	0.0200636	0.0188527	0.0335042	0.0321521	0.0251019	0.0219002	0.0271803	0.0205689	0.0232734	0.041238	0.020539	0.0293181	0.0295679	0.014975	0.0175019	0.0202414	0.0177133	0.0202407	0.0363001	0.00769	0.0532801	0.0302516	0.0253312
0.0130097	0.0240809	0.0150769	0.0315941	0.0180763	0.0100544	0.0253509	0.0215835	0.0186632	0.0185127	0.024939	0.0966336	0.0289191	0.0165687	0.0652643	0.0209201	0.138393	0.0218601	0.0436684	0.0129684	0.0172147	0.0334956	0.0325783	0.0247342	0.0182314	0.0278261	0.0174233	0.00965644	0.0337563	0.0226836	0.0233068	0.0224636	0.0283443	0.043145	0.0171949	0.0357828	0.0365623	0.0201667	0.027723	0.0237935	0.06318	0.0153076	0.0176277	0.0121134	0.0286553	0.0122244	0.0164403	0.0254088	0.0218648	0.0112992
0.0176099	0.0151808	0.0165951	0.0248874	0.0142081	0.0173809	0.0379437	0.00955209	0.0185397	0.014439	0.0420004	0.0216106	0.0208238	0.0307194	0.0139165	0.0161416	0.0362755	0.0196792	0.0156291	0.033193	0.0161295	0.0132654	0.0229545	0.0168743	0.0393152	0.0432954	0.0142649	0.0142797	0.0198662	0.0377591	0.0521578	0.017938	0.0160217	0.0281145	0.0371072	0.022789	0.0158082	0.0151855	0.01803	0.045482	0.0258986	0.010126	0.0286777	0.0245222	0.0233052	0.0254895	0.0366421	0.0957156	0.0248944	0.00769
0.0276891	0.0294943	0.0292849	0.025244	0.0158551	0.0251971	0.0441521	0.0380486	0.0138879	0.0171944	0.0203076	0.0162815	0.0266258	0.0154111	0.026853	0.015866	0.0482315	0.0149532	0.0277365	0.0198557	0.0152973	0.0340742	0.0415759	0.0232848	0.0248363	0.0219674	0.0184795	0.0420703	0.0286445	0.072492	0.0269299	0.0232702	0.0218805	0.0302335	0.0256107	0.0197802	0.0244168	0.0396188	0.0514093	0.0206686	0.0204931	0.0185894	0.0178772	0.0203901	0.0670018	0.0317279	0.0172193	0.0112564	0.0279065	0.0477041
0.02905	0.0424217	0.0174301	0.0262278	0.019454	0.119599	0.0149252	0.0320832	0.0467424	0.0260863	0.0237971	0.0361038	0.0532609	0.0311462	0.0314809	0.0265338	0.0349704	0.0314592	0.020673	0.0215198	0.0443742	0.022309	0.0258291	0.0305982	0.0150236	0.0163768	0.022416	0.0246879	0.0274873	0.0423141	0.034212	0.0116346	0.0111183	0.0264954	0.0302525	0.0284981	0.0189786	0.0194232	0.0226564	0.0200309	0.0254067	0.0202033	0.0382131	0.0269013	0.0115547	0.0154778	0.0164865	0.0377423	0.0144441	0.045501
0.0210011	0.0672439	0.025577	0.0248147	0.0382639	0.0120259	0.0353915	0.0254245	0.0257629	0.0207084	0.0175048	0.0253958	0.0282416	0.0210263	0.0190808	0.017105	0.0169954	0.030983	0.0286811	0.030952	0.0300211	0.0158905	0.104931	0.0151083	0.0232328	0.0232139	0.00605167	0.010392	0.0302769	0.0194199	0.00716714	0.075745	0.0162387	0.0220142	0.0300957	0.0427298	0.0199782	0.0459228	0.0105408	0.0414036	0.0242349	0.0338543	0.0111728	0.0173575	0.0312104	0.0229875	0.0316283	0.0252835	0.029846	0.0211826
0.0346027	0.0151429	0.0212669	0.0126878	0.0259103	0.0426253	0.0307178	0.106257	0.0140105	0.0255728	0.0230463	0.0668367	0.0321784	0.0156421	0.00890184	0.0302913	0.0437581	0.0425136	0.0301119	0.016293	0.0150114	0.023328	0.0161169	0.0197513	0.0315761	0.0284449	0.0337493	0.0298905	0.0110077	0.0295063	0.0367158	0.0209928	0.0179939	0.0119837	0.0444521	0.0467715	0.0226373	0.0389153	0.0289574	0.0456627	0.0205866	0.0201246	0.00893052	0.0353182	0.0385214	0.0655001	0.0158112	0.0209201	0.0225508	0.00884543
0.0185072	0.0290864	0.044697	0.0225339	0.0332348	0.010526	0.0275108	0.0385475	0.0291183	0.041418	0.021234	0.0573219	0.0274426	0.0174528	0.0105019	0.0251512	0.0280298	0.0557115	0.02253	0.0207078	0.0468864	0.0300401	0.033354	0.0259275	0.0173782	0.0224011	0.0257496	0.0234195	0.027019	0.0236243	0.0426131	0.0236216	0.0387424	0.0306087	0.0196986	0.0194329	0.014136	0.0129112	0.0323657	0.0283864	0.0874415	0.0161909	0.0291796	0.0399909	0.0224819	0.00855018	0.0260034	0.010294	0.017452	0.0509424
0.0225626	0.018748	0.0103029	0.0177717	0.0261174	0.0498179	0.0215991	0.0210812	0.0241442	0.0221742	0.0179561	0.0220918	0.0427812	0.0131385	0.0126155	0.00924574	0.0438043	0.0367122	0.00769	0.0575132	0.0130993	0.0239306	0.0405347	0.0347041	0.0191247	0.0130955	0.00769	0.0273325	0.0123951	0.018384	0.0189714	0.0206523	0.0335021	0.0130252	0.0567991	0.0379582	0.0219123	0.0167789	0.0399514	0.0167416	0.0215728	0.0189243	0.0142861	0.0147742	0.0307897	0.0119674	0.0418016	0.0326007	0.017895	0.0255783
0.0320664	0.023827	0.035954	0.0201901	0.013377	0.0259799	0.0147228	0.0262522	0.0131501	0.0280717	0.0227757	0.0188223	0.0358471	0.0165937	0.0261338	0.0104426	0.0329183	0.0365553	0.0222424	0.0126552	0.0279261	0.0276897	0.0171509	0.0183652	0.0260107	0.0302992	0.0197971	0.0328869	0.0276301	0.0333194	0.0341242	0.0208118	0.0146101	0.0388863	0.00769	0.0215193	0.0119603	0.0189025	0.0302564	0.0574698	0.0177761	0.0560318	0.0423778	0.02903	0.0318007	0.019932	0.0232697	0.0166399	0.0193377	0.0261592
0.0256092	0.0279432	0.0192633	0.110696	0.00993426	0.0177694	0.0367387	0.00769	0.0167905	0.0353633	0.0123758	0.0212649	0.0306127	0.0234373	0.00946984	0.0262743	0.0157019	0.0307194	0.0502688	0.0214481	0.0667087	0.0162162	0.0279519	0.00934667	0.0195248	0.0136704	0.0220799	0.0390021	0.0145683	0.0178357	0.0178106	0.0177315	0.0355997	0.0192722	0.00769	0.0340684	0.0174303	0.0214038	0.0154718	0.0231516	0.014183	0.0259331	0.01616	0.0139093	0.0354405	0.0208898	0.027896	0.0178328	0.0182765	0.00915569
0.0272229	0.0208395	0.0172335	0.026399	0.0467173	0.0181877	0.0217757	0.0247049	0.0257399	0.0138404	0.0300561	0.0344817	0.0295372	0.0169738	0.015088	0.0172083	0.0311565	0.0195182	0.0524777	0.0290357	0.0143062	0.00995618	0.0331246	0.0248317	0.027124	0.0169612	0.0242759	0.0190792	0.019763	0.0142597	0.083384	0.0221738	0.0198435	0.0120537	0.0395319	0.0192843	0.0215426	0.0181391	0.0406431	0.0305555	0.018284	0.0337139	0.0149397	0.0455659	0.0471379	0.0136322	0.0183033	0.00769	0.0208104	0.0262046
0.0136221	0.0170212	0.0294285	0.0371367	0.0236761	0.0142797	0.0156766	0.0272124	0.0382353	0.013415	0.0323191	0.0215936	0.130998	0.0207022	0.00953502	0.0450549	0.0496765	0.0239145	0.0179446	0.012248	0.0332276	0.0251575	0.0384095	0.0337208	0.0195131	0.0257892	0.0691468	0.0190862	0.00769	0.0107368	0.0267849	0.0324814	0.00924574	0.0316013	0.0149812	0.0308468	0.0263431	0.0363822	0.0216246	0.0126758	0.0161333	0.0237784	0.0201614	0.0326348	0.0136626	0.0150374	0.0154032	0.0161321	0.0210636	0.0229108
0.0257977	0.0228406	0.0234684	0.0191607	0.0190951	0.0303128	0.0254868	0.0198951	0.0214262	0.015254	0.0413796	0.0175229	0.0253223	0.0388848	0.0255957	0.0247279	0.0532177	0.025772	0.0249515	0.0191533	0.0465139	0.0409491	0.0155381	0.0400358	0.0328347	0.0380069	0.0207079	0.0203305	0.0258072	0.0181285	0.0322721	0.0252042	0.0221497	0.0273528	0.0282158	0.0183423	0.101874	0.0276084	0.011638	0.0142676	0.0276788	0.0245026	0.0212555	0.023555	0.0364227	0.0185986	0.0180789	0.0178699	0.0191976	0.00725009
0.0144426	0.0195992	0.0297297	0.0206837	0.0285035	0.022927	0.074455	0.0264972	0.0232545	0.0265979	0.0270893	0.0165479	0.0216831	0.0128	0.026562	0.0139657	0.042142	0.0508791	0.0154557	0.04337	0.028312	0.0328435	0.0226244	0.0139683	0.0155988	0.0224981	0.0140206	0.00816791	0.0409396	0.032198	0.0281241	0.0215379	0.0374379	0.0377734	0.0242357	0.031597	0.018792	0.0199397	0.0361293	0.0280384	0.0593398	0.0271317	0.0277937	0.017054	0.0419206	0.0199123	0.0178692	0.0428801	0.0276597	0.0314781
0.0198171	0.0171919	0.0497824	0.0377247	0.0209176	0.055541	0.029782	0.0215652	0.0189903	0.0156399	0.0208979	0.0211199	0.0362188	0.0265995	0.0319476	0.0137209	0.0153858	0.136526	0.0214411	0.0350403	0.0199182	0.0216053	0.017054	0.0555542	0.038373	0.0135295	0.0191475	0.00732449	0.0145697	0.051388	0.0179896	0.0181796	0.0176708	0.0242915	0.00923207	0.0327348	0.013131	0.0190574	0.0130969	0.0117296	0.0196039	0.0334142	0.0189159	0.0355579	0.0252728	0.0107042	0.0238721	0.0118752	0.0170542	0.110688
0.0260157	0.0289603	0.0307204	0.0136581	0.0196424	0.0272583	0.0995917	0.0203084	0.0156098	0.0158507	0.0351159	0.0270431	0.0339347	0.0135136	0.0212445	0.0117093	0.0350529	0.00724376	0.0381001	0.00769	0.0167317	0.0233293	0.0263993	0.0324509	0.0221132	0.0123935	0.0216889	0.0200105	0.0223691	0.0149705	0.0252277	0.0232538	0.022011	0.0149812	0.0153408	0.0365633	0.0106886	0.0344773	0.0157983	0.0331763	0.0234255	0.0343411	0.0466053	0.0302333	0.0384604	0.0220932	0.0202413	0.0235576	0.0236586	0.0245962
0.0290467	0.0412001	0.0295996	0.0253693	0.0194989	0.0199589	0.035882	0.021523	0.0160919	0.0178499	0.0654855	0.0128231	0.031868	0.0145941	0.0266527	0.0105194	0.0311889	0.0286206	0.0267899	0.0138329	0.018777	0.0180854	0.0390384	0.0150216	0.0138555	0.0358063	0.0155258	0.0180365	0.0207232	0.013328	0.0440422	0.0100807	0.0114636	0.0167817	0.0430408	0.0296427	0.0191623	0.0200815	0.0299137	0.0247238	0.0206826	0.0654708	0.0210723	0.028174	0.01397	0.0263657	0.0224225	0.0198626	0.04128	0.0223853
0.0121188	0.0279991	0.0375103	0.0446314	0.0311369	0.0225133	0.020909	0.0220595	0.0201943	0.0561656	0.0130391	0.0185183	0.0251185	0.0830648	0.0153644	0.0370984	0.0177205	0.031624	0.0304543	0.01849	0.0246045	0.0342178	0.0137494	0.0120537	0.028586	0.0544798	0.0601746	0.025685	0.0136923	0.0449368	0.0357258	0.0136296	0.0201035	0.0205703	0.0707262	0.0718695	0.0157858	0.0246411	0.0604212	0.0326672	0.0234156	0.0130027	0.0401399	0.020946	0.0244722	0.00830841	0.0158729	0.0171829	0.039724	0.0130859
0.0337823	0.0355416	0.0230929	0.023963	0.0502246	0.0203357	0.0135755	0.0204407	0.0285582	0.109985	0.0193281	0.0157679	0.00818364	0.025868	0.0352318	0.028522	0.0477843	0.0662093	0.0286738	0.0148525	0.0155618	0.0301899	0.0282409	0.0231624	0.0148736	0.0351003	0.0412969	0.0314772	0.0433573	0.026178	0.0399795	0.0170573	0.0341385	0.0468007	0.0210674	0.0497517	0.0154162	0.0243022	0.0263121	0.0240589	0.0464418	0.0220735	0.0228251	0.0140213	0.0156277	0.0252996	0.0380262	0.0190949	0.0273471	0.0347739
0.0183638	0.0381923	0.0367873	0.0189859	0.037885	0.032746	0.0117384	0.0450283	0.0367787	0.0217757	0.0134614	0.022718	0.0479507	0.0135136	0.0215655	0.00904198	0.0255968	0.0166519	0.0466847	0.0346773	0.0247394	0.10222	0.0587742	0.0115052	0.0204568	0.0182593	0.0122869	0.0304998	0.042789	0.0215117	0.014239	0.0130588	0.0245108	0.0271699	0.0236962	0.0195001	0.0177467	0.0195047	0.0266333	0.0229967	0.0196792	0.0370921	0.0113554	0.0244136	0.0213986	0.016202	0.0244301	0.0129112	0.0425189	0.0165576
0.0311972	0.0150374	0.00850885	0.0261426	0.0120442	0.0144307	0.0229474	0.0284705	0.028634	0.0359411	0.0204111	0.0110481	0.017962	0.0105194	0.0366706	0.0241191	0.0191551	0.0230827	0.0216241	0.0358555	0.0231882	0.0410552	0.027742	0.0233999	0.0120059	0.0186382	0.0115019	0.0188563	0.029611	0.0198896	0.0319136	0.0267283	0.0191807	0.0431332	0.0428235	0.0231789	0.0188676	0.0249779	0.014096	0.028127	0.0348863	0.031022	0.0196791	0.0195027	0.0191787	0.018429	0.0324434	0.0228425	0.0202026	0.020319
0.0311632	0.019811	0.0203414	0.0179939	0.00769	0.016283	0.0109015	0.0441287	0.017497	0.0197129	0.0559453	0.0148811	0.0302247	0.0130154	0.0131071	0.0456627	0.0258376	0.0138559	0.048941	0.0176277	0.0144044	0.0315822	0.0359676	0.0103655	0.0291641	0.00769	0.0173271	0.0175345	0.0365177	0.0150619	0.0388379	0.0365634	0.0155407	0.0116672	0.0302511	0.0302114	0.0636967	0.023387	0.0229287	0.124045	0.0105194	0.0344287	0.0129918	0.0292887	0.0263072	0.0228088	0.0172026	0.0443435	0.0237456	0.0108792
0.0210705	0.0295909	0.0281999	0.0188272	0.0210788	0.0219991	0.0208111	0.0323458	0.0232115	0.0178076	0.0199054	0.0141353	0.0175591	0.0226619	0.039663	0.0217655	0.0580768	0.0425022	0.0434553	0.0150056	0.0113892	0.0302664	0.025862	0.0331995	0.0141178	0.0300928	0.0176218	0.0267236	0.0266393	0.0579434	0.0221273	0.0112109	0.0304834	0.0156977	0.051381	0.0384756	0.0274014	0.021159	0.0347	0.0485979	0.0269981	0.0352844	0.020357	0.0170599	0.0100081	0.0235414	0.028751	0.0134074	0.0451063	0.0281394
0.0402298	0.0210625	0.0626305	0.0425987	0.0209607	0.0502325	0.0295295	0.0358379	0.0275621	0.0436951	0.0121629	0.0107286	0.0142762	0.0171219	0.0178092	0.0798695	0.0141145	0.0291124	0.0358065	0.0271621	0.0143233	0.0188169	0.0177551	0.00931493	0.0155835	0.0323317	0.0311941	0.016233	0.0315807	0.0213139	0.0146441	0.016809	0.0163104	0.0188077	0.0265708	0.0128853	0.0242035	0.0208321	0.0190829	0.0126272	0.0263661	0.0249091	0.0303008	0.0123693	0.0127929	0.0521169	0.0291759	0.0276539	0.0172395	0.0261798
0.0304122	0.0264258	0.0266019	0.0121273	0.0145067	0.0239674	0.0211379	0.0352514	0.0276326	0.0437851	0.0183025	0.0153402	0.0198896	0.0226225	0.0168743	0.0152395	0.0151779	0.0259314	0.0152742	0.0139201	0.110467	0.0184878	0.0239563	0.0235106	0.0351046	0.0252633	0.0165281	0.0501228	0.030011	0.338782	0.0265766	0.0179075	0.0167494	0.070448	0.0163026	0.0428099	0.0549894	0.0261439	0.0294786	0.0242659	0.0520014	0.0126908	0.0188869	0.0167694	0.0226363	0.0920222	0.0150293	0.0119415	0.0204278	0.0251055
0.0338423	0.0300695	0.037006	0.015795	0.0189546	0.0207813	0.0275057	0.0276212	0.0313145	0.030847	0.0362046	0.0239892	0.0244649	0.0263661	0.0353431	0.0150416	0.0217998	0.0279192	0.0221211	0.31688	0.0118395	0.0310031	0.017301	0.0132012	0.0141252	0.0231586	0.0183957	0.0401725	0.0244509	0.0253018	0.0427704	0.020673	0.0323363	0.0427959	0.0152552	0.0352705	0.027987	0.0198505	0.0354992	0.0203811	0.0414174	0.03934	0.00856532	0.0494909	0.0301998	0.0325111	0.0146973	0.0135283	0.0245997	0.0535094
0.0364152	0.0230824	0.0336073	0.0104029	0.0958321	0.0289613	0.0342291	0.0299628	0.0191635	0.0276188	0.0267486	0.0230015	0.0211679	0.0191783	0.00769	0.013636	0.0222905	0.0157733	0.0296327	0.0219784	0.0154372	0.0156182	0.0195942	0.0219771	0.0340352	0.022815	0.0226821	0.00927003	0.0152488	0.0118473	0.0213835	0.00984892	0.0379726	0.0150356	0.0244183	0.0148419	0.0212807	0.03538	0.0275983	0.0157568	0.0158044	0.0306428	0.0321953	0.0201262	0.029502	0.0107209	0.0194737	0.0304065	0.0326915	0.0535094
0.0192288	0.0452169	0.0267507	0.00982661	0.0314607	0.0213465	0.0503591	0.0209057	0.0215537	0.0207667	0.0361111	0.0239359	0.042361	0.0125309	0.0315879	0.0248448	0.0349449	0.0317686	0.0171464	0.0496532	0.0252835	0.0125867	0.0348706	0.0177115	0.0271939	0.0457273	0.0157901	0.0270011	0.0425682	0.0259181	0.02527	0.0129044	0.0238086	0.0203506	0.0253031	0.0187758	0.0180203	0.0141399	0.057862	0.0198961	0.0224308	0.0509991	0.0286905	0.0477271	0.0149913	0.0508912	0.0107198	0.0296362	0.0304057	0.0233318
0.0416402	0.0130521	0.0283326	0.0149006	0.0347956	0.0514784	0.0204167	0.0123101	0.0603054	0.0198185	0.0202271	0.0323517	0.0263196	0.033696	0.0459537	0.0199163	0.0275471	0.0291926	0.026864	0.0211951	0.021222	0.0186244	0.0244885	0.0262093	0.0264005	0.014919	0.0130448	0.0259556	0.0475652	0.0182091	0.0136975	0.0217078	0.0318221	0.0206132	0.0358173	0.0362618	0.0123496	0.0463147	0.0338896	0.0234725	0.0233696	0.0398571	0.0163838	0.0248961	0.0268918	0.0187153	0.0105128	0.0186839	0.0271282	0.034483
0.0163002	0.00851	0.035235	0.0178383	0.0264314	0.0244896	0.0136613	0.0255757	0.0226591	0.0427183	0.0298674	0.0249167	0.0263507	0.0290338	0.0678343	0.035253	0.027362	0.0289888	0.0340491	0.0355642	0.0229939	0.0242949	0.0406835	0.016808	0.0361052	0.0347136	0.0152257	0.0299727	0.0257977	0.0258299	0.0134828	0.0188422	0.0401114	0.0377797	0.0103655	0.0257848	0.0182344	0.0387363	0.0225078	0.0359365	0.0294567	0.0334895	0.0156109	0.0316252	0.0328836	0.0302563	0.0290948	0.0159824	0.0158404	0.0241013
0.149627	0.0235452	0.0366528	0.0343179	0.0196844	0.0266358	0.0262154	0.0263069	0.0163974	0.0294389	0.0477261	0.0137087	0.0226829	0.0415608	0.0097858	0.0227133	0.0179966	0.0194623	0.0363521	0.0193469	0.0268745	0.0299024	0.0294023	0.0292839	0.0299596	0.0219499	0.0204537	0.0141126	0.0292065	0.0201064	0.0213669	0.00578295	0.0163509	0.0188207	0.0202653	0.0118704	0.0123577	0.0175902	0.0217882	0.0324637	0.0156189	0.0301764	0.0198045	0.018352	0.0114682	0.01836	0.060083	0.0144568	0.00733555	0.0305864
0.0294745	0.0217038	0.0163663	0.0200424	0.0227914	0.0147322	0.0128877	0.0224478	0.0491492	0.0475117	0.0148709	0.0279515	0.033333	0.00839882	0.0121196	0.0829618	0.0263694	0.030834	0.0201667	0.0280611	0.0240475	0.0410525	0.0216038	0.0169612	0.0320719	0.0321891	0.0155068	0.0155192	0.034203	0.0365533	0.0205045	0.00886117	0.0202608	0.017966	0.028597	0.0320277	0.0170797	0.0270387	0.0308391	0.0229412	0.0612974	0.023284	0.0229228	0.0161557	0.0132284	0.0273588	0.0460291	0.0161746	0.046388	0.0109181
0.0202546	0.0199718	0.0262781	0.0257355	0.0229436	0.0216083	0.0253333	0.0227629	0.0107042	0.0278731	0.0125562	0.0205149	0.016026	0.0129579	0.0271633	0.0130753	0.02866	0.0258129	0.0237274	0.0194406	0.0198452	0.0207506	0.0183821	0.0300626	0.0286883	0.0326208	0.0131936	0.028396	0.0225388	0.0347818	0.0225068	0.0255665	0.0385373	0.0900839	0.0516451	0.0154907	0.0243156	0.0160476	0.0296536	0.0235151	0.0184681	0.0563813	0.00659891	0.0204135	0.0196213	0.0402583	0.0285936	0.0137103	0.02028	0.0479866
0.0156887	0.0283778	0.0418396	0.0373493	0.01856	0.0096157	0.0144809	0.0586068	0.0260583	0.0297446	0.0183127	0.0359034	0.0465434	0.0220645	0.0175676	0.0206208	0.0290756	0.0159845	0.0208843	0.0209893	0.0101445	0.0130277	0.017888	0.0219421	0.122554	0.0487098	0.0236412	0.0314854	0.0165524	0.0141152	0.0283041	0.0199445	0.0198371	0.0160787	0.0302076	0.0414946	0.0259948	0.0184776	0.0444673	0.0296586	0.0177965	0.0241144	0.0160691	0.0352442	0.0173803	0.0272558	0.02134	0.0109316	0.0264131	0.0111728
0.0224719	0.0224242	0.0166202	0.0245185	0.0108859	0.0127752	0.0279079	0.0256712	0.0245263	0.029464	0.0212655	0.0253104	0.0142797	0.0133738	0.0219458	0.009765	0.0347918	0.0219947	0.0174233	0.0145639	0.0335515	0.0123419	0.0092272	0.0378166	0.0293666	0.0135817	0.0190448	0.0218995	0.0379679	0.0165159	0.0242504	0.0137131	0.0162274	0.0165123	0.0314153	0.0170026	0.0396003	0.0258136	0.0192506	0.0105427	0.0258409	0.0638048	0.0182471	0.0194887	0.0341171	0.0317031	0.00500139	0.0368517	0.0205036	0.0261275
0.0180073	0.016801	0.0182408	0.0163895	0.0164443	0.0186675	0.0358796	0.00808808	0.0130561	0.0219681	0.0304449	0.0132311	0.0530925	0.0249774	0.0111021	0.0256411	0.032075	0.0255233	0.0118043	0.0285533	0.0101792	0.0255554	0.0403338	0.0122216	0.0293269	0.0293628	0.0200612	0.016437	0.0308242	0.017797	0.0203388	0.0313483	0.0264795	0.0237887	0.0226696	0.0349692	0.0366764	0.0196776	0.0205945	0.0150365	0.012115	0.0385136	0.0230754	0.0149906	0.0334353	0.02144	0.0314653	0.035572	0.0223424	0.0161507
0.0143875	0.0230433	0.0364484	0.00830569	0.0168277	0.0208332	0.019848	0.0238195	0.0388186	0.0156002	0.0298743	0.0187328	0.0211267	0.0274626	0.0153397	0.0212075	0.0337112	0.0525256	0.0239375	0.0346502	0.0225339	0.0344188	0.0257171	0.0315487	0.022242	0.0272917	0.0237475	0.0228411	0.0234676	0.0492641	0.0307608	0.0243436	0.0290837	0.0139436	0.0232609	0.0193529	0.0363601	0.0314904	0.0139811	0.0183831	0.0301542	0.0228675	0.0229801	0.0191749	0.0193346	0.0354368	0.016199	0.0245383	0.0236582	0.0184641
0.0196201	0.0776692	0.00769	0.026496	0.0314343	0.0114995	0.0313088	0.0373101	0.0236358	0.0164263	0.0217845	0.0351119	0.0227268	0.0187925	0.014546	0.0164529	0.0235371	0.0144863	0.0085337	0.0174767	0.0251269	0.0220615	0.0263032	0.0296089	0.0246171	0.0211751	0.0194467	0.0124584	0.0290194	0.0439747	0.0207225	0.0152608	0.0193605	0.0292142	0.0386915	0.031498	0.0190993	0.0626274	0.0548235	0.0293457	0.0180886	0.0213887	0.0180238	0.0248353	0.0348633	0.0475941	0.0224979	0.0223668	0.0180755	0.0088307
0.0277176	0.0122402	0.0229792	0.0168315	0.0297062	0.0263892	0.00769	0.0245599	0.0199734	0.0199277	0.0119119	0.0218376	0.0188477	0.0157146	0.0546226	0.0159371	0.0208592	0.0236206	0.0289514	0.0175526	0.042622	0.022049	0.0149299	0.0172889	0.0256176	0.0220762	0.0230603	0.0277368	0.0264343	0.0346099	0.019068	0.0145921	0.00872772	0.0328321	0.0453453	0.0274478	0.0185413	0.0470835	0.0224626	0.0250669	0.0221508	0.0264222	0.0288383	0.0178677	0.0234999	0.0182533	0.0505895	0.0357681	0.0347456	0.0222977
0.0279901	0.0154742	0.0220112	0.0143249	0.0433821	0.0170181	0.00811946	0.0324445	0.0435694	0.0162083	0.0198936	0.017155	0.0246193	0.0294049	0.00796224	0.0236456	0.0225051	0.0295736	0.0235719	0.0174591	0.0335228	0.017202	0.0308647	0.0206664	0.0152433	0.0199042	0.0220213	0.018427	0.0356259	0.0561896	0.0165127	0.0378692	0.0427618	0.0361952	0.0315916	0.0260162	0.0177353	0.0102012	0.0317064	0.033399	0.014616	0.0144815	0.0218525	0.0194158	0.00959532	0.0572823	0.0119119	0.0217374	0.0256512	0.0336578
0.0133146	0.0188626	0.0378731	0.0198212	0.0238935	0.0185722	0.0313662	0.0244009	0.0259216	0.0238194	0.017521	0.014546	0.0252854	0.0270179	0.0354126	0.0225791	0.0156013	0.0202473	0.00769	0.0419515	0.0153385	0.0185898	0.0365893	0.0343212	0.022718	0.0185675	0.00769	0.0194677	0.0149869	0.0246963	0.0328311	0.0429799	0.0230541	0.0171745	0.0284005	0.0188709	0.0332059	0.0243717	0.0434798	0.0146513	0.0432459	0.0214336	0.0178772	0.0353657	0.0357221	0.0166082	0.0662292	0.0300146	0.0309976	0.0374654
0.0312064	0.0154068	0.049166	0.0151971	0.0109661	0.015888	0.0410252	0.0269671	0.0217038	0.0222895	0.012654	0.00769	0.0343825	0.0206098	0.0203173	0.0170181	0.0262924	0.00984374	0.027255	0.0332731	0.0154293	0.111242	0.0353718	0.0261527	0.0355773	0.0220718	0.0204908	0.0298531	0.0406318	0.0177855	0.0289089	0.0186436	0.0240662	0.0215695	0.0202415	0.0325802	0.0162859	0.0404063	0.0363854	0.0181017	0.0280125	0.0568984	0.0140611	0.02522	0.108602	0.041158	0.0127623	0.0198277	0.0347426	0.0118705
0.0749263	0.015078	0.0290063	0.017168	0.0179435	0.0341656	0.0218279	0.057775	0.0379698	0.0236285	0.0154616	0.0262508	0.0168171	0.0154722	0.00639519	0.0134794	0.0133253	0.0732775	0.0333837	0.0584169	0.022485	0.0408924	0.0239018	0.02745	0.0205486	0.0308654	0.012426	0.0400309	0.032829	0.0436512	0.0243893	0.0388925	0.0306863	0.01706	0.0272765	0.021096	0.0172596	0.0249087	0.0223667	0.0217844	0.0384343	0.033712	0.013865	0.0301584	0.00949127	0.0500864	0.0130241	0.0247481	0.0356175	0.00902004
0.0188612	0.0119363	0.0273298	0.0177322	0.0169801	0.0196439	0.0134084	0.0385755	0.0434301	0.0375124	0.0277656	0.0142197	0.0400998	0.0132676	0.010026	0.0235986	0.0246946	0.0299102	0.0220487	0.0122971	0.0193011	0.0275057	0.0242659	0.0272348	0.012668	0.018988	0.0131231	0.0136555	0.0314376	0.0226452	0.0131991	0.0280109	0.0222354	0.0272057	0.0102402	0.0335208	0.0157805	0.0284419	0.0247999	0.0212547	0.0167536	0.0107923	0.0224159	0.0502749	0.0176911	0.0273075	0.0305438	0.0495434	0.0237487	0.0176007
0.012078	0.0267505	0.0213091	0.0213007	0.0141525	0.00769	0.0146596	0.0230858	0.0253192	0.0118209	0.0182099	0.0177348	0.0227533	0.0204908	0.0163663	0.0203317	0.028155	0.0349943	0.0164022	0.0241559	0.0251162	0.0101792	0.0227784	0.042926	0.021946	0.0111104	0.0208361	0.00854711	0.0214243	0.0300471	0.0307992	0.0241153	0.0162133	0.0256556	0.0119808	0.0183176	0.0180192	0.0316847	0.0215403	0.0126195	0.0195619	0.0676688	0.0409063	0.0225052	0.0217713	0.0203691	0.0191118	0.0375725	0.021311	0.0235683
0.362661	0.0222688	0.0233311	0.0273834	0.0265925	0.0179264	0.0142671	0.030882	0.0183366	0.0177345	0.0490242	0.0141229	0.0464694	0.0138972	0.00914985	0.0364554	0.0239502	0.0228974	0.0498708	0.0244996	0.01197	0.025904	0.0429077	0.0221171	0.0397269	0.00891681	0.0148112	0.0232232	0.0246335	0.0223119	0.0122831	0.0272579	0.121966	0.018885	0.0330549	0.033683	0.0309822	0.0201483	0.0201268	0.031877	0.0175854	0.033506	0.028099	0.0272341	0.0441838	0.0380993	0.0599617	0.0280872	0.0294679	0.0248467
0.0239167	0.0299746	0.0122658	0.0191984	0.0228252	0.0212521	0.0156167	0.0513835	0.0202618	0.0308971	0.0193399	0.0270449	0.0282009	0.0451135	0.00769	0.0211617	0.0201901	0.0623058	0.015434	0.0261875	0.0423904	0.0323661	0.0195066	0.0219375	0.0240322	0.0117308	0.0317997	0.0323449	0.00769	0.0690545	0.0280421	0.0503109	0.0210674	0.017574	0.0330878	0.0623991	0.019339	0.0286167	0.0367092	0.0224221	0.0243594	0.0153199	0.0205303	0.0277172	0.0155483	0.0473625	0.0309193	0.0384771	0.0299645	0.0160686
0.0302758	0.0232899	0.0179332	0.013053	0.0154299	0.0221485	0.0237024	0.0249285	0.0171454	0.0143862	0.0177997	0.00769	0.0221953	0.0137751	0.0186744	0.0141107	0.0155352	0.030329	0.0282827	0.0494315	0.0103841	0.0137357	0.0360399	0.01616	0.0170575	0.0417677	0.0107286	0.0475173	0.0224818	0.0659665	0.0332612	0.0141865	0.00911906	0.0349049	0.0115747	0.0299229	0.0491581	0.0138021	0.0365653	0.0255397	0.020606	0.0161399	0.0503578	0.0289061	0.17975	0.0291669	0.0180237	0.0323912	0.0235728	0.0193917
0.0147987	0.0267035	0.0479382	0.0317365	0.0210808	0.025996	0.0512706	0.0198241	0.0297307	0.0245578	0.014162	0.0271993	0.0137181	0.0270395	0.0316661	0.00908146	0.0231694	0.0251427	0.0489397	0.0146991	0.0226051	0.0284839	0.0311847	0.0548919	0.0223584	0.0196242	0.0264444	0.0242171	0.0292089	0.0194512	0.0210521	0.018408	0.0231211	0.0201592	0.0187638	0.0297188	0.0133932	0.0305982	0.0270189	0.0197068	0.0126222	0.0299142	0.0170423	0.0272135	0.0116808	0.0221575	0.0081076	0.0225591	0.0356422	0.0180088
0.0298605	0.0281113	0.0173777	0.0232728	0.0184406	0.0309179	0.0188533	0.0157784	0.0325407	0.0321969	0.127529	0.0331129	0.0364717	0.0155132	0.0135508	0.00999331	0.0456627	0.0210735	0.0216257	0.0145308	0.030372	0.0286262	0.0352783	0.0178503	0.0277378	0.0234741	0.0154958	0.0268534	0.0185252	0.0186773	0.0153758	0.012796	0.0254656	0.037172	0.024233	0.0182083	0.0199827	0.0181906	0.0252271	0.0582468	0.01911	0.037056	0.012668	0.0243771	0.015031	0.00563878	0.0327405	0.0249735	0.018417	0.0222689
0.0247167	0.0135956	0.00891681	0.0335731	0.0311785	0.0240222	0.0171326	0.0318939	0.0273334	0.0263237	0.0309627	0.0176432	0.0200285	0.0178383	0.0410201	0.0126252	0.0336789	0.0180192	0.0212973	0.0578411	0.0174599	0.0478775	0.0430323	0.31941	0.0144478	0.0198107	0.0191188	0.0341674	0.02556	0.022864	0.0289733	0.0192133	0.0186624	0.00776227	0.0321159	0.0475008	0.0259675	0.0231024	0.0959143	0.0153858	0.0273164	0.018537	0.0152069	0.0270395	0.033786	0.0228252	0.0133073	0.0286825	0.0285253	0.0300852
0.0251863	0.0144103	0.0323596	0.0302607	0.0236373	0.128592	0.0236437	0.0154725	0.0201384	0.0440269	0.0193898	0.0200893	0.0311764	0.0274146	0.026132	0.0136036	0.0410502	0.0246187	0.0170756	0.0369176	0.0170273	0.121728	0.0361501	0.0124025	0.0334336	0.16134	0.0197747	0.0144441	0.0340879	0.0325621	0.0361481	0.0266757	0.0183903	0.0461195	0.0198881	0.0221688	0.0242881	0.0280034	0.0197473	0.0160037	0.015063	0.022681	0.028901	0.034194	0.0263159	0.0254911	0.0131755	0.0370723	0.0186565	0.00769
0.0228137	0.0206089	0.0338222	0.0213664	0.0172596	0.0242015	0.0376406	0.0249594	0.00952346	0.0314414	0.0307478	0.0252907	0.0365713	0.0490828	0.0243873	0.0156261	0.011689	0.0312296	0.0271327	0.0142676	0.00780837	0.0320072	0.0250479	0.0388615	0.0205927	0.0217419	0.029022	0.0204574	0.0316505	0.0439246	0.0151813	0.00921618	0.0215087	0.0161695	0.0264042	0.0184538	0.0249764	0.0125075	0.0245665	0.0434361	0.0199405	0.0234501	0.0341221	0.0162585	0.0160298	0.0234684	0.0403477	0.0233853	0.0269886	0.0111634
0.0256823	0.0144275	0.0122001	0.0291781	0.0312473	0.0189839	0.0173751	0.0212999	0.0249694	0.015249	0.0245742	0.0315675	0.0402786	0.0242172	0.0161172	0.0179185	0.0174928	0.00769	0.0280155	0.0345687	0.0227628	0.0378738	0.0221478	0.0109079	0.0546422	0.0217346	0.0214584	0.0498688	0.0141079	0.0317248	0.0129393	0.0271029	0.018781	0.0315739	0.0455194	0.0279967	0.0239808	0.0566582	0.0220019	0.0336081	0.0115878	0.0568239	0.013327	0.0382924	0.0208143	0.0327819	0.0620338	0.0296236	0.0166175	0.0396536
0.0401151	0.0206277	0.0165307	0.0162857	0.017543	0.0121163	0.0142762	0.00769	0.0163987	0.0195654	0.0339043	0.0296237	0.0263671	0.0196001	0.0470648	0.0143945	0.0332304	0.0264448	0.0221152	0.019132	0.0269886	0.021179	0.0193908	0.0251679	0.0258774	0.0191524	0.0198064	0.0204391	0.0171904	0.0257473	0.0265761	0.0519875	0.0272079	0.0343269	0.0267671	0.0388134	0.0629537	0.0137333	0.0329174	0.0233757	0.0226869	0.0226292	0.0216895	0.0275487	0.0173701	0.016166	0.0348149	0.0307987	0.0268334	0.0272834
0.0307129	0.0232765	0.0320181	0.0279622	0.0234238	0.0218402	0.0189636	0.037368	0.0369329	0.0187222	0.0276171	0.0241654	0.0248063	0.0265205	0.0165835	0.00904198	0.028482	0.0235648	0.0292495	0.0106744	0.0309486	0.00769	0.0368601	0.0182871	0.023983	0.0201416	0.022942	0.0156831	0.0229845	0.0211312	0.0191269	0.0129141	0.0173018	0.0323592	0.0114147	0.028063	0.024703	0.0152549	0.023431	0.042926	0.0425136	0.024491	0.0104131	0.0238941	0.0285846	0.0240552	0.0295606	0.00949127	0.0148189	0.00860489
0.0352331	0.0153408	0.0344622	0.0284792	0.0117534	0.0455223	0.0113149	0.0231382	0.0301198	0.00898197	0.0289559	0.0167797	0.031936	0.017637	0.031663	0.0196422	0.0111146	0.0189809	0.0224932	0.0351865	0.0158539	0.113245	0.0211804	0.0233162	0.0612404	0.0182796	0.0166905	0.0301685	0.0165247	0.0211206	0.0267683	0.0361658	0.0252757	0.0559271	0.0406777	0.0218937	0.0123009	0.0104137	0.0279302	0.0231426	0.0213718	0.0422527	0.0182195	0.0181904	0.0230982	0.0158211	0.0458857	0.0161975	0.0178294	0.0461853
0.0195867	0.0153326	0.021901	0.0108901	0.0174778	0.0109187	0.0273744	0.0241776	0.0341821	0.0292194	0.0168157	0.0200612	0.0301303	0.0568037	0.0288337	0.0427562	0.0288118	0.0183924	0.0159131	0.0284536	0.0214542	0.0222851	0.0171179	0.00725009	0.0226836	0.0464475	0.0297681	0.0234121	0.0358756	0.01952	0.0350678	0.0235513	0.0296029	0.0340875	0.031616	0.042346	0.0193569	0.0245046	0.0199377	0.0129448	0.0327271	0.039231	0.0255609	0.0171424	0.0256894	0.0267041	0.0243074	0.0119685	0.0141632	0.0274998
0.0177004	0.0125562	0.0142521	0.0294755	0.0193905	0.0212715	0.00937942	0.114289	0.0214184	0.0295133	0.0149041	0.0242495	0.0369209	0.0153326	0.0104705	0.0179164	0.0173778	0.0477619	0.0159273	0.0257413	0.0210052	0.0183815	0.0223346	0.0204131	0.0415437	0.0264166	0.0322911	0.0244668	0.0197649	0.0281015	0.0302752	0.0253172	0.0385637	0.0274434	0.0321478	0.0290713	0.0182799	0.0173338	0.0211684	0.0090403	0.0234026	0.0205344	0.0861315	0.0323086	0.0136158	0.0168733	0.0167733	0.0317858	0.0324912	0.032486
0.0292408	0.0218599	0.0159727	0.0238905	0.0503921	0.0207194	0.0821907	0.0146648	0.0215752	0.124977	0.0262005	0.0151207	0.0176992	0.0170159	0.0166388	0.0166001	0.0155253	0.0434361	0.0202493	0.0261423	0.0181655	0.0209774	0.0167245	0.0274052	0.100533	0.0147322	0.0103656	0.0403943	0.0174223	0.0125688	0.0161122	0.0217527	0.0193587	0.0170389	0.0161278	0.0194477	0.0304664	0.0126995	0.0229275	0.037419	0.0189096	0.0161782	0.0202252	0.0164447	0.00915569	0.0200235	0.0258312	0.0241857	0.0459881	0.00969012
0.0302755	0.0187281	0.0156899	0.0288029	0.0279174	0.0143261	0.0102302	0.0273386	0.0330418	0.0214556	0.017967	0.0399767	0.0380051	0.0126022	0.00936166	0.0195515	0.0823874	0.0154718	0.0284803	0.00619787	0.0678987	0.0120339	0.0203212	0.00908144	0.045121	0.044531	0.0181456	0.0291592	0.0310741	0.0259349	0.0191923	0.0197412	0.0309697	0.0100081	0.0235937	0.0218783	0.0208366	0.0282151	0.04004	0.0247244	0.0192979	0.01616	0.0313172	0.126126	0.085372	0.0285702	0.020784	0.0198571	0.0320229	0.0521528
0.0333385	0.0170835	0.018125	0.0386271	0.0308775	0.0203059	0.0198277	0.123091	0.0163467	0.0187134	0.0370871	0.0199701	0.0157887	0.0174103	0.0355924	0.0161776	0.0374114	0.030456	0.113084	0.0144911	0.0148564	0.0168097	0.032284	0.0152113	0.034548	0.0179939	0.0159271	0.0486809	0.0224983	0.0208431	0.0111104	0.0285722	0.0370613	0.0173592	0.0205279	0.024	0.0215383	0.0214576	0.0180579	0.024042	0.0174233	0.00769	0.0173957	0.0330542	0.028551	0.0232849	0.0203192	0.0236438	0.037132	0.0295496
0.0144441	0.0256513	0.0209023	0.0785806	0.012367	0.0151612	0.0197591	0.0320925	0.0163998	0.032367	0.0161803	0.0253137	0.00965644	0.0210026	0.0185659	0.0222926	0.0590158	0.024412	0.0315901	0.0138021	0.0346748	0.0154814	0.0206311	0.097564	0.0252341	0.0182511	0.0186433	0.0557975	0.0194593	0.0352287	0.0128519	0.0151548	0.00873674	0.0261147	0.0395389	0.0198461	0.0298213	0.0287387	0.0228005	0.0275928	0.0217595	0.0278737	0.0152991	0.0148117	0.0354542	0.022013	0.0595081	0.0168042	0.0305982	0.0311101
0.0455801	0.0135781	0.0209501	0.0281557	0.0221286	0.0269941	0.0129951	0.0155148	0.0235742	0.130262	0.0298811	0.0279176	0.0218318	0.0490859	0.019678	0.0221404	0.0173197	0.0176708	0.0185183	0.0388761	0.0176247	0.0248561	0.0195909	0.0252063	0.0162527	0.0242857	0.0254889	0.0167186	0.0167954	0.021252	0.0357252	0.0419483	0.0278974	0.0516381	0.024346	0.0203355	0.406275	0.0184989	0.0352075	0.0229271	0.0125106	0.0128252	0.0132753	0.0493743	0.0222684	0.00933443	0.0319883	0.0214027	0.0212868	0.0344201
0.0162331	0.0188435	0.0663426	0.00769	0.0304766	0.01337	0.0238502	0.0104784	0.0347465	0.0297076	0.0616599	0.044446	0.0285865	0.0169612	0.0239578	0.0143293	0.016828	0.0122655	0.0251834	0.0183484	0.0230665	0.0198951	0.0339171	0.025573	0.0255695	0.0238653	0.032224	0.0418355	0.0579596	0.0233241	0.0306665	0.0199453	0.0223278	0.0197501	0.0305254	0.0470766	0.0283165	0.0161404	0.0215647	0.021311	0.0161792	0.0328096	0.0523452	0.0191487	0.0185087	0.010644	0.0168119	0.0210609	0.102999	0.0223408
0.0432895	0.0158946	0.0247439	0.0191201	0.0159658	0.0791015	0.0449299	0.0181233	0.0247331	0.0203521	0.0207419	0.00885068	0.0139443	0.0360944	0.0309785	0.0159359	0.0414486	0.0395358	0.0308784	0.0455655	0.0138555	0.0309656	0.0284733	0.0174406	0.0272121	0.0323839	0.0375847	0.0343922	0.0219674	0.0148596	0.0244136	0.032296	0.0118676	0.0281446	0.0506015	0.12316	0.0716269	0.0209265	0.0213539	0.0289369	0.0236695	0.0370618	0.0262748	0.0317858	0.0323133	0.0405088	0.0168778	0.0250062	0.0228373	0.0137888
0.044521	0.00826502	0.0242859	0.0342218	0.0157215	0.0128655	0.0258192	0.0388338	0.0305902	0.00769	0.0211039	0.0118726	0.0301331	0.0150898	0.0198416	0.0176266	0.0278828	0.01826	0.0194214	0.0222801	0.0114264	0.0535379	0.0168839	0.0277657	0.018213	0.0252344	0.0158125	0.0162653	0.0280396	0.0288441	0.00769	0.0331379	0.0327384	0.0170288	0.0215734	0.0289936	0.0342321	0.0159932	0.0214882	0.0477934	0.037162	0.0480394	0.0404127	0.0156687	0.0153105	0.0272322	0.00689198	0.027836	0.0171757	0.0292225
0.0265634	0.025248	0.0390134	0.0390903	0.121288	0.0257871	0.0239912	0.0495008	0.0168896	0.0343433	0.0283737	0.0417286	0.0268429	0.0258941	0.0116437	0.0233136	0.0133068	0.0183115	0.00927916	0.0281503	0.0148038	0.0514808	0.0227736	0.0233412	0.0246848	0.0402886	0.0701945	0.0268174	0.0264668	0.0180058	0.0340168	0.029199	0.032422	0.0612957	0.0455582	0.0268179	0.0288624	0.0218137	0.0216593	0.0192294	0.0205117	0.0240314	0.0248816	0.0321516	0.0198736	0.0140746	0.0243637	0.0213108	0.0294327	0.0222326
0.0138608	0.033668	0.00932276	0.0112792	0.0256638	0.0223931	0.0350831	0.128551	0.0298307	0.023108	0.0276194	0.0449438	0.0353521	0.0426891	0.0245111	0.0233117	0.0352051	0.0292313	0.0162859	0.0207861	0.0203515	0.0175782	0.0157862	0.0214821	0.0241248	0.0223077	0.01328	0.0280285	0.0302586	0.0230439	0.0454361	0.0195393	0.019976	0.0278478	0.0222247	0.0263148	0.0237528	0.0306414	0.0186624	0.011406	0.0231694	0.0239048	0.0133851	0.0405628	0.0323619	0.0378282	0.0157089	0.0686582	0.021067	0.116841
0.0575503	0.0406659	0.0215951	0.0227855	0.0245941	0.0201592	0.0222626	0.0462513	0.0363626	0.0124287	0.0231451	0.0188505	0.020464	0.0221965	0.0347423	0.016633	0.0171005	0.0305259	0.0280688	0.0382699	0.0188608	0.00913875	0.0312994	0.0212699	0.00923757	0.0170181	0.111485	0.0113906	0.0285735	0.0255725	0.0153941	0.0242311	0.0245117	0.0220133	0.0348202	0.0962789	0.0161416	0.0191215	0.0305954	0.0221109	0.028525	0.0214482	0.0303158	0.0270336	0.0299923	0.0122553	0.0201811	0.0253526	0.0307944	0.0556687
0.0526029	0.0186388	0.0171712	0.0200628	0.01848	0.0572916	0.024242	0.0278848	0.0194453	0.0597592	0.0426038	0.0212288	0.023945	0.00932996	0.00787181	0.0107105	0.0106602	0.025072	0.0251162	0.0261821	0.0181589	0.0188319	0.028051	0.0280805	0.0489412	0.0282365	0.0262784	0.0447136	0.0227818	0.0228248	0.0101929	0.0348631	0.020205	0.0227982	0.0570626	0.0183176	0.0224159	0.0146048	0.0551395	0.0198286	0.0185173	0.0204047	0.0264441	0.0396675	0.0195146	0.0104896	0.0131886	0.0194764	0.0184394	0.0268179
0.0114575	0.0310929	0.0251689	0.0216194	0.0136983	0.0139723	0.0160897	0.0459828	0.0308567	0.0220144	0.0351759	0.0205333	0.0278467	0.0335568	0.0379807	0.0155714	0.00796057	0.023646	0.0147522	0.0362823	0.0165533	0.0226903	0.026343	0.0174208	0.0173868	0.031962	0.031172	0.0249447	0.0251642	0.0171428	0.0952895	0.00862141	0.031843	0.00984892	0.0164271	0.0123855	0.0123998	0.0387284	0.038966	0.0152618	0.0223148	0.0302127	0.0261298	0.0277538	0.0253441	0.0198617	0.00841742	0.0385072	0.0282733	0.0230792
0.017155	0.0179683	0.0261571	0.0339066	0.0218601	0.019813	0.0425186	0.0171476	0.108737	0.0123088	0.0100155	0.028847	0.0297396	0.0236136	0.0227717	0.0362224	0.0226432	0.0400527	0.0115747	0.0249232	0.0253326	0.0226915	0.0241617	0.028814	0.0236631	0.0280117	0.0166943	0.0184292	0.0246472	0.0416315	0.0152419	0.0208712	0.0249439	0.0177191	0.0434149	0.0391118	0.0185895	0.0276397	0.0493103	0.0215514	0.0163515	0.0343627	0.0752601	0.029588	0.0189766	0.035474	0.0241795	0.0189069	0.0262957	0.0446378
0.0205481	0.0238709	0.0122853	0.0112128	0.0243076	0.0193818	0.0186248	0.0117752	0.0271413	0.020556	0.0300041	0.0198896	0.0259994	0.0198721	0.0553048	0.0174103	0.0345572	0.0192355	0.0111779	0.00936166	0.0325416	0.0239157	0.0362406	0.0252073	0.0217008	0.0172923	0.0673419	0.0278061	0.0369119	0.0102648	0.0143803	0.0247966	0.0417558	0.0232487	0.0211938	0.0309457	0.02045	0.0121898	0.0527403	0.0257631	0.0405544	0.0442271	0.0162884	0.0192392	0.0371466	0.0336237	0.0131614	0.0141732	0.0184454	0.0567135
0.0372217	0.0273007	0.018714	0.0215603	0.0113752	0.0391075	0.0288202	0.0424477	0.0406606	0.0373538	0.0201313	0.0144261	0.0258904	0.0136981	0.0146074	0.0173492	0.0172333	0.0227936	0.010662	0.0315184	0.0287854	0.0378977	0.0174246	0.0217158	0.0618472	0.0180069	0.0164611	0.0252779	0.0236543	0.0297891	0.0219537	0.0226209	0.0133334	0.0253152	0.0219741	0.050483	0.0222161	0.033249	0.0235106	0.0252145	0.0208736	0.0343155	0.0131542	0.0158722	0.0102573	0.0474757	0.0365311	0.0524476	0.0416375	0.0291779
0.0140105	0.0514735	0.0132802	0.0224339	0.010294	0.01793	0.0172766	0.038342	0.0217838	0.0110874	0.0219248	0.0185112	0.0305603	0.0151158	0.0138776	0.0147228	0.0144861	0.0262452	0.0322282	0.0604184	0.0365947	0.0277299	0.0200846	0.0147204	0.0342363	0.0322906	0.0188535	0.0326188	0.0348643	0.032178	0.0464595	0.0230364	0.0453175	0.0343831	0.0426178	0.0265736	0.0279475	0.0178725	0.0396608	0.0135139	0.0179688	0.0268639	0.0392887	0.0251897	0.0314609	0.0246672	0.0325277	0.0460575	0.0178294	0.0152838
0.0374899	0.0304277	0.0162422	0.0184918	0.0189955	0.0132767	0.0154912	0.0425259	0.0194264	0.0471873	0.0191323	0.0238514	0.0178848	0.014056	0.0106746	0.0218764	0.0166038	0.0136972	0.0290553	0.0213007	0.0165866	0.0317037	0.0368596	0.020867	0.0290805	0.029357	0.0450383	0.0201219	0.0361848	0.0133852	0.0208928	0.0397337	0.0369492	0.00769	0.00769	0.0408666	0.0247203	0.0285787	0.0102134	0.0441808	0.0248252	0.0327091	0.0163345	0.0221436	0.00895887	0.0380825	0.0270504	0.0198035	0.0191795	0.0143524
0.0226353	0.0105427	0.0520006	0.0251568	0.0311101	0.0159437	0.022108	0.0277728	0.0291571	0.0182081	0.0155938	0.0101204	0.0334786	0.0265143	0.034987	0.0241033	0.0492918	0.0282371	0.0242797	0.0202508	0.0160046	0.0321306	0.0269957	0.0168708	0.0254011	0.0178266	0.020879	0.0381312	0.0229412	0.0126342	0.0231283	0.0342952	0.0227728	0.0202892	0.0296357	0.125696	0.0375865	0.0185966	0.0316227	0.0411083	0.0171255	0.0166795	0.0314195	0.0297523	0.0161893	0.0157679	0.0456804	0.0182714	0.0264157	0.0247679
0.0383914	0.0287055	0.0176472	0.0379178	0.01729	0.017532	0.0371826	0.0183589	0.0231242	0.0359296	0.0184481	0.0196999	0.0282499	0.0174311	0.0198498	0.02086	0.0141126	0.0671427	0.0299957	0.0199021	0.0156421	0.0145859	0.0265122	0.0180395	0.018164	0.0246358	0.0178779	0.0210615	0.0220403	0.0199781	0.0194816	0.0117359	0.0280276	0.0183635	0.0986765	0.0205062	0.0288137	0.013532	0.0434401	0.0338433	0.0282373	0.0209938	0.0180485	0.00769	0.0284555	0.030402	0.0175577	0.0322505	0.0111804	0.0108164
0.0427348	0.0109924	0.0200626	0.0233503	0.0203704	0.0201302	0.0136026	0.01911	0.0973294	0.0289356	0.0325091	0.0129325	0.0252246	0.0306107	0.0274771	0.0165102	0.0335719	0.011875	0.0186634	0.0159619	0.0159917	0.023134	0.034546	0.0141692	0.0146369	0.0274906	0.0130028	0.0765771	0.0274903	0.0191076	0.0263112	0.0179529	0.0589528	0.0282206	0.0199468	0.0204539	0.0269534	0.0138489	0.0291815	0.0263055	0.0152098	0.0228161	0.0242467	0.0443622	0.030863	0.0180935	0.0307995	0.018289	0.0193629	0.0174662
0.0333436	0.0297327	0.023252	0.0105553	0.076029	0.0219457	0.0246837	0.0286664	0.0283734	0.023976	0.023025	0.012031	0.0443514	0.0461939	0.0116286	0.0111169	0.0179244	0.0181532	0.0147608	0.0206795	0.0187024	0.0345449	0.0419175	0.026848	0.0600188	0.00769	0.0284657	0.0665115	0.0263472	0.0316494	0.0220223	0.0177863	0.0154022	0.0296346	0.0214818	0.0412625	0.0245781	0.0231496	0.0462576	0.0137067	0.0150792	0.0288721	0.0274921	0.0189649	0.0423912	0.0225452	0.0189017	0.0558411	0.0186701	0.0198286
0.0269767	0.0226738	0.0190179	0.0235368	0.0633625	0.0242472	0.0205117	0.0147531	0.00891176	0.0174506	0.0228471	0.0223657	0.0307497	0.0168822	0.0090403	0.0199589	0.0486031	0.0314348	0.0131603	0.0110309	0.0338344	0.0191814	0.0153238	0.0222908	0.00816042	0.0137438	0.0198429	0.018384	0.0371337	0.0245857	0.00995618	0.0223584	0.0313543	0.01402	0.0301521	0.0242616	0.0204143	0.018309	0.0231523	0.0270842	0.0187024	0.0259499	0.01826	0.0345354	0.0193351	0.0117688	0.0331633	0.0342014	0.0138293	0.006189
0.0728844	0.0235396	0.0252066	0.0379198	0.0291759	0.0183025	0.0385843	0.0112068	0.0272443	0.0152643	0.0323207	0.0276729	0.0222161	0.0283405	0.0226814	0.018361	0.0455138	0.0210573	0.0313357	0.136378	0.00769	0.0153238	0.0218639	0.0219025	0.038762	0.0360344	0.0228304	0.034873	0.0289606	0.0462865	0.0255312	0.0192447	0.0211584	0.00769	0.0315316	0.022536	0.0285869	0.0200048	0.0164838	0.0452099	0.100035	0.022485	0.0108288	0.0289064	0.0129247	0.0221004	0.0134277	0.0197642	0.0197069	0.0256055
0.0401235	0.0497677	0.0365253	0.0144149	0.0103371	0.0185144	0.0152838	0.0391545	0.0265068	0.0331866	0.0174778	0.0274468	0.03242	0.0422724	0.0243884	0.0203256	0.00992535	0.031826	0.0238671	0.0211313	0.0197849	0.0496721	0.0249488	0.0284315	0.0188067	0.025752	0.0153957	0.060442	0.0224549	0.0170525	0.0325336	0.047786	0.0125055	0.0326464	0.014339	0.0225366	0.0581052	0.0314582	0.0356021	0.023108	0.0283246	0.010346	0.0548099	0.0179117	0.0309813	0.00769	0.0116368	0.0202661	0.0222205	0.0207075
0.056589	0.00769	0.0336902	0.017028	0.0166725	0.0234878	0.0235617	0.0420533	0.0273841	0.00787181	0.0211264	0.0142178	0.0100007	0.0120442	0.0279842	0.0223321	0.00902914	0.0167645	0.0108016	0.0517834	0.0175267	0.038722	0.0361099	0.0122092	0.0141261	0.0214281	0.0205647	0.0209494	0.0345675	0.0306926	0.012426	0.0138326	0.0141925	0.0228507	0.027276	0.0261282	0.0237642	0.0205043	0.0237165	0.0226796	0.0210817	0.0246245	0.0653624	0.0143713	0.0263017	0.0364744	0.0497745	0.00918071	0.0541765	0.030228
0.0389561	0.0430306	0.0383212	0.0192291	0.0117718	0.0352162	0.0343913	0.00722297	0.0120209	0.0212945	0.0123643	0.0161106	0.0233599	0.0184131	0.0341528	0.0248598	0.0495843	0.103514	0.068486	0.013006	0.0113056	0.0155253	0.0236692	0.0418954	0.018189	0.0189298	0.0268839	0.0225516	0.0377333	0.0235762	0.0276282	0.00976565	0.0332606	0.0343704	0.0311138	0.0242035	0.0187869	0.0210425	0.0253999	0.0292707	0.0152031	0.0163654	0.019405	0.0193975	0.013571	0.0282533	0.0168008	0.0199396	0.0177149	0.0199089
0.0388632	0.0386684	0.0138713	0.0340924	0.0258448	0.0226081	0.0140399	0.0203798	0.0262923	0.022773	0.0334766	0.0136269	0.0222325	0.0376311	0.0113986	0.0292883	0.315526	0.026046	0.0230761	0.023107	0.0215395	0.0168022	0.0259899	0.0290063	0.0296096	0.0284636	0.0141931	0.043436	0.0245562	0.0272002	0.0198774	0.0297908	0.0274681	0.0210741	0.0258529	0.0251802	0.0253224	0.0237905	0.0245186	0.0375928	0.0245186	0.0199167	0.0122616	0.0114161	0.0674401	0.0192291	0.0162002	0.0180295	0.0224479	0.026931
0.035195	0.024968	0.041568	0.0145769	0.0229722	0.0147642	0.0358487	0.0244908	0.016126	0.0209887	0.0423404	0.0266879	0.0155523	0.010881	0.0197917	0.0244484	0.0250734	0.0218279	0.0172785	0.0200735	0.0203414	0.020191	0.0322395	0.0233993	0.0231053	0.0235205	0.0478933	0.0186636	0.0221957	0.0147842	0.0317413	0.0231195	0.0144954	0.0255777	0.0245357	0.019249	0.0479497	0.0180404	0.0162687	0.0249247	0.0114225	0.00766464	0.0329632	0.0275208	0.0385098	0.0118854	0.0198157	0.0358022	0.0242577	0.00769
0.0426035	0.0210647	0.0252074	0.0159202	0.0480272	0.0309119	0.0216467	0.0252021	0.0234678	0.0314993	0.0361418	0.0353266	0.0430852	0.0255647	0.0114207	0.0153105	0.0318639	0.0246293	0.0193113	0.0170773	0.0168543	0.0141865	0.0397611	0.025155	0.021238	0.013565	0.0424708	0.0188489	0.0221398	0.0189146	0.0146057	0.010401	0.0349011	0.0153385	0.0296896	0.0306264	0.0221015	0.0104462	0.02469	0.0108548	0.0167319	0.0261605	0.0164063	0.0302092	0.0278809	0.0816852	0.0210823	0.0152601	0.0138419	0.0219899
0.118428	0.0307397	0.0346398	0.00862141	0.0247252	0.0212082	0.0168096	0.0316244	0.0264636	0.019073	0.0181659	0.0252176	0.0234142	0.0270755	0.0261861	0.0249914	0.101062	0.0182871	0.0245998	0.0308849	0.0103252	0.0234551	0.0239923	0.00989627	0.0121617	0.0383876	0.0200601	0.0259188	0.00769	0.0222792	0.0230917	0.028968	0.0305843	0.0244553	0.0469551	0.0435743	0.107231	0.032601	0.045445	0.038131	0.0192138	0.0288978	0.0199012	0.0338244	0.020682	0.0432712	0.0261558	0.0177382	0.0308012	0.0156864
0.0415146	0.0144285	0.0204624	0.0273175	0.0172878	0.0302333	0.0294909	0.0243998	0.0178794	0.0285515	0.020966	0.00986197	0.0448459	0.0196752	0.0132467	0.0220511	0.0387186	0.0152547	0.0369426	0.0350442	0.00935152	0.079915	0.0294463	0.00486947	0.0156337	0.0257993	0.0151529	0.0313965	0.0353566	0.0178986	0.0316915	0.0266182	0.0168535	0.112471	0.0251584	0.0309657	0.0300225	0.0370518	0.0227732	0.0145496	0.0233748	0.052715	0.0214072	0.0195127	0.0119953	0.0569335	0.0399632	0.0214359	0.031154	0.0224268
0.0167791	0.00927916	0.0334368	0.0330123	0.0155702	0.0382628	0.0141943	0.0182544	0.0295618	0.0203563	0.0282361	0.0353105	0.0182349	0.0207851	0.026155	0.0628061	0.033446	0.0307965	0.0408167	0.0305097	0.00769	0.0350305	0.0255815	0.0193086	0.0106518	0.0404837	0.0158418	0.0152134	0.023507	0.013532	0.0195326	0.0219121	0.0120569	0.0541456	0.0336961	0.0528987	0.022214	0.0233203	0.0186089	0.0435988	0.0290445	0.0568074	0.0236083	0.0232363	0.0235981	0.0555041	0.0383082	0.0478033	0.0249327	0.0108696
0.0243188	0.0318408	0.031678	0.0231527	0.0103252	0.0280588	0.0210262	0.0404827	0.0199908	0.0355803	0.108292	0.0610976	0.0198171	0.0244766	0.0235216	0.0201209	0.0159312	0.00769	0.0213561	0.0613961	0.048485	0.0223261	0.0233344	0.0260748	0.0215907	0.0371166	0.021017	0.0164146	0.0228173	0.00486947	0.0286922	0.0160022	0.0246236	0.0179325	0.0316505	0.0489676	0.0306244	0.0128909	0.0432592	0.0224353	0.0232886	0.0409054	0.0140049	0.0247918	0.0222771	0.0130175	0.0179751	0.0249577	0.0299791	0.0173776
0.027769	0.0290997	0.0222298	0.0222202	0.0335148	0.0191521	0.0231516	0.02452	0.0147526	0.0244538	0.029421	0.0187885	0.0226985	0.0158125	0.0270053	0.0205685	0.0313383	0.0402548	0.0229212	0.034652	0.00769	0.112338	0.0280467	0.0384241	0.0198571	0.0263511	0.0109555	0.0228143	0.0303739	0.0383547	0.0272302	0.0336381	0.0299695	0.0263306	0.0292814	0.0254048	0.0323874	0.0401058	0.0327162	0.0213511	0.0275611	0.0230417	0.0187569	0.0281312	0.0142354	0.0168844	0.0483065	0.0144647	0.0242431	0.0215944
0.00945787	0.0217547	0.045208	0.0227498	0.0266366	0.0229169	0.00864512	0.0182344	0.0149973	0.053804	0.0154022	0.0130186	0.0337543	0.0634209	0.028348	0.0246943	0.0220477	0.0330854	0.0307073	0.0125209	0.0246076	0.0351828	0.0217923	0.0239435	0.0113676	0.0154905	0.0197198	0.0301883	0.0248668	0.0159872	0.0141676	0.024932	0.0183468	0.0250892	0.0229178	0.0222004	0.00769	0.0156459	0.0399915	0.0213759	0.00890905	0.0243993	0.0336375	0.0309755	0.0271116	0.0122001	0.0551078	0.0244031	0.0243812	0.0174923
0.0255579	0.0240186	0.0151614	0.0240706	0.123296	0.00769	0.0232592	0.0184179	0.0234396	0.0132721	0.0213269	0.02064	0.0234988	0.0271926	0.0293812	0.0180058	0.0267455	0.0221381	0.012989	0.0298377	0.0159503	0.0164897	0.0150804	0.0121331	0.036248	0.0328043	0.0148436	0.015322	0.0294732	0.0349341	0.0288301	0.0170576	0.0178243	0.0365064	0.011407	0.0285515	0.00769	0.045364	0.0248873	0.026197	0.0319579	0.0196709	0.0359464	0.0219452	0.0312535	0.0173125	0.00760725	0.018916	0.0206626	0.0335692
0.0127528	0.0197151	0.0283468	0.0185904	0.0149142	0.0255741	0.0159928	0.0313714	0.0421673	0.032616	0.0224937	0.0478933	0.0457353	0.0214823	0.0113342	0.0187039	0.0149024	0.0291641	0.0355438	0.0262918	0.012268	0.0375981	0.0364651	0.017332	0.0301351	0.0329607	0.0233158	0.0291276	0.021688	0.0101349	0.0322876	0.0169584	0.0234527	0.126705	0.0246989	0.0424547	0.0350073	0.0120477	0.0199873	0.0210398	0.0423194	0.124726	0.0131705	0.0363561	0.0267835	0.0211781	0.028529	0.0195282	0.0228823	0.0305615
0.0481478	0.0155938	0.0197901	0.0211225	0.0157539	0.0357559	0.0171759	0.0285914	0.00765839	0.0272736	0.0216629	0.0264532	0.0224213	0.0208509	0.0140083	0.0153383	0.0206198	0.0338933	0.0332807	0.0342504	0.0144078	0.120631	0.0202069	0.017349	0.0291086	0.0221326	0.0136296	0.0205807	0.0382933	0.018599	0.0205304	0.0367518	0.0235288	0.0156184	0.0265634	0.0238812	0.00769	0.0182386	0.0379595	0.0341329	0.0438254	0.0509737	0.0445223	0.0286676	0.0129674	0.0645368	0.016737	0.0274556	0.0200421	0.0190389
0.0153406	0.0218322	0.0327707	0.030608	0.0260305	0.0272361	0.0170941	0.0182122	0.0193086	0.052843	0.0191984	0.0416549	0.0221781	0.0275351	0.0129249	0.020563	0.0230428	0.140342	0.0201723	0.0102297	0.0124197	0.028045	0.0363026	0.0550519	0.0195385	0.0337856	0.0213389	0.0296944	0.0167414	0.0225388	0.0177706	0.00769	0.0343763	0.0450455	0.0426122	0.0306097	0.0342196	0.0148302	0.038176	0.0127752	0.021647	0.0228991	0.0242859	0.0356479	0.0236769	0.026536	0.0217296	0.0229101	0.0164583	0.0177439
0.0212088	0.0224276	0.0178114	0.0288227	0.0238639	0.0575085	0.0271107	0.00927916	0.020783	0.0180793	0.0213063	0.0161178	0.0397882	0.0660067	0.0131934	0.02616	0.0196236	0.0169596	0.0270025	0.021728	0.0141306	0.0290376	0.00769	0.0257171	0.0274479	0.0234338	0.01569	0.0279148	0.03272	0.0186602	0.0145285	0.00769	0.0686185	0.0228201	0.0364673	0.0177683	0.00769	0.0415984	0.0221077	0.0163771	0.0158973	0.00966803	0.0125699	0.0118473	0.0127725	0.014847	0.0146984	0.020531	0.0186234	0.0288709
0.0124306	0.0160787	0.0161478	0.0242494	0.0359678	0.0192172	0.0412845	0.0213777	0.0193213	0.0212584	0.0321463	0.0145195	0.0408821	0.0249869	0.0222526	0.0245528	0.0216508	0.0151368	0.0482082	0.0910608	0.00769	0.0271407	0.0331881	0.0324193	0.0157669	0.0225264	0.0147692	0.0231793	0.0212467	0.0244153	0.0554274	0.00769	0.0111515	0.0551015	0.0332911	0.0645711	0.0341702	0.00769	0.0177925	0.0173247	0.0214586	0.0393808	0.0213757	0.0319934	0.0149244	0.0408601	0.0345693	0.0228791	0.023823	0.0131659
0.0258694	0.0422222	0.0339855	0.020945	0.0230492	0.0242067	0.0307487	0.0331511	0.0200467	0.0176294	0.0104904	0.0152314	0.020211	0.0289686	0.0148832	0.0143531	0.0235444	0.0196872	0.0319541	0.0209485	0.0447003	0.0173247	0.0414166	0.0208589	0.0139811	0.0446062	0.0166898	0.043103	0.0144155	0.0365834	0.0142281	0.0141229	0.0313579	0.00979399	0.0214598	0.0272776	0.0204797	0.0582798	0.0359684	0.0166407	0.016354	0.0375447	0.0159427	0.0222046	0.0222191	0.0265583	0.0174711	0.0312296	0.0824499	0.0102502
0.0296152	0.027777	0.0283791	0.0500011	0.0152114	0.0147545	0.0139095	0.0245275	0.031731	0.0452275	0.0225897	0.0304227	0.0195541	0.0103973	0.0128392	0.0287726	0.029179	0.0206784	0.0316627	0.02311	0.0182479	0.0252909	0.0255965	0.0231668	0.0208793	0.0338414	0.0195205	0.029494	0.0166154	0.0220192	0.00844349	0.0196576	0.0182296	0.0261127	0.0270549	0.0209458	0.0194084	0.0219312	0.0204539	0.0448443	0.0204034	0.0521927	0.0150652	0.127692	0.0276889	0.0271054	0.0272551	0.0278083	0.0138783	0.0218802
0.0200358	0.0285885	0.033699	0.0369035	0.0218887	0.00769	0.0162382	0.016283	0.0144469	0.0110654	0.0228117	0.0350157	0.0183139	0.018112	0.0771027	0.00621598	0.0859813	0.0328527	0.0223522	0.0300762	0.0218599	0.0119759	0.0339143	0.0318594	0.0175755	0.0234926	0.0347105	0.0329469	0.0155097	0.030765	0.0322229	0.0116232	0.012573	0.0152496	0.0250726	0.0206781	0.0297104	0.0368868	0.0203952	0.0153646	0.0149666	0.0343174	0.0191975	0.0157019	0.0528332	0.0269355	0.0362019	0.0162242	0.0309834	0.0209229
0.0151177	0.0284945	0.0245056	0.034152	0.0173194	0.0147172	0.105243	0.0155938	0.022852	0.00964302	0.0166802	0.0163431	0.0304118	0.0210253	0.0168517	0.0129872	0.0253135	0.0398812	0.0156779	0.0319246	0.0155574	0.017131	0.0218683	0.0222049	0.0143031	0.0239698	0.0129421	0.0779364	0.0337676	0.0172623	0.0189366	0.0226487	0.0292402	0.0106852	0.0353191	0.0223381	0.0290703	0.0123044	0.0270709	0.0149142	0.0182619	0.0193666	0.030831	0.0317667	0.0355254	0.0246257	0.268984	0.0284909	0.0128877	0.0280288
0.0361765	0.0163438	0.0356069	0.0173757	0.0255783	0.0174532	0.0221623	0.0293441	0.0920222	0.0311239	0.018811	0.0188192	0.036866	0.0210682	0.0208217	0.0178677	0.0533328	0.0329371	0.0319855	0.0243002	0.0295507	0.0172182	0.0162884	0.0123314	0.0216651	0.0130238	0.0202781	0.0239405	0.0317421	0.0170234	0.024666	0.0187161	0.0328021	0.020456	0.0295838	0.0412264	0.00690314	0.0149812	0.0169999	0.0126677	0.0315992	0.0232193	0.0197885	0.0333323	0.0187093	0.0188465	0.0392479	0.0117597	0.0166321	0.0300321
0.0172979	0.0163431	0.0269977	0.0188724	0.0383501	0.0280275	0.0128962	0.0264711	0.0480965	0.0247163	0.0142797	0.0316756	0.0335985	0.0124896	0.0177428	0.0252178	0.0175868	0.0305492	0.0439292	0.0397813	0.0216266	0.010866	0.020966	0.0274264	0.117997	0.0147997	0.0108288	0.0514459	0.0182926	0.0173552	0.0170424	0.0416802	0.0197488	0.0373864	0.0269622	0.0371946	0.0164655	0.0279029	0.0863877	0.0214063	0.0265209	0.0156346	0.0196314	0.0261554	0.0209285	0.0538277	0.0307093	0.0175963	0.0247598	0.0365592
0.0271412	0.0180373	0.0574629	0.0252078	0.0153866	0.0362163	0.0182962	0.0204815	0.0163844	0.0223618	0.0148531	0.0136589	0.0282866	0.0286851	0.0264477	0.0200016	0.0184579	0.0218616	0.0271189	0.0281987	0.0134211	0.0262804	0.0328945	0.0231775	0.0205353	0.0180215	0.0357186	0.0192764	0.0262273	0.0337436	0.0232768	0.0211379	0.0325262	0.0184241	0.0320993	0.0244813	0.110005	0.0186895	0.0280216	0.0153397	0.0188157	0.012338	0.0107286	0.0306615	0.0239573	0.0518787	0.012258	0.0430287	0.0453432	0.0223764
0.0323498	0.0261521	0.0261108	0.0547692	0.0151158	0.0227038	0.0259137	0.0172975	0.0408108	0.0337821	0.0193682	0.0125617	0.0386701	0.0227651	0.0101204	0.0117222	0.0212428	0.0361612	0.013044	0.0384199	0.0155545	0.0365587	0.0232641	0.026715	0.015286	0.0530455	0.0460631	0.0259871	0.0159061	0.0101833	0.0291849	0.0152496	0.0263203	0.00915569	0.0401094	0.013558	0.0259491	0.0258664	0.0422177	0.011028	0.0358604	0.0166119	0.0358412	0.052767	0.0241398	0.0254011	0.0562738	0.0154052	0.0519146	0.0359509
0.0313026	0.015667	0.0125849	0.0505796	0.0111674	0.0187489	0.0347283	0.0169519	0.030629	0.0138672	0.0216994	0.0174909	0.0420802	0.0189201	0.0515882	0.0177579	0.00998259	0.0239156	0.035059	0.0369289	0.0610903	0.0232905	0.0230048	0.0195884	0.031827	0.0129674	0.0169368	0.0557975	0.0340503	0.0227504	0.0120325	0.0454517	0.0342997	0.00853571	0.0351822	0.0180575	0.0503314	0.0613673	0.00769	0.0165872	0.0156899	0.0117969	0.0239071	0.020797	0.011944	0.0607944	0.0368883	0.031287	0.0196565	0.02891
0.039045	0.00844186	0.0651455	0.0338163	0.0259052	0.0300255	0.0285647	0.0896913	0.0221025	0.0266905	0.0328621	0.0410603	0.0300363	0.0229225	0.0162706	0.0326291	0.0101204	0.0298683	0.0177145	0.0155658	0.0189506	0.0248857	0.0469562	0.0233769	0.0479401	0.0249025	0.0238405	0.0246247	0.0241514	0.0221276	0.0182222	0.0174226	0.0327849	0.0511515	0.0282605	0.0304433	0.0180804	0.0109663	0.0154075	0.0267355	0.0591412	0.0265648	0.0197716	0.00769	0.0145148	0.0289038	0.0326359	0.0278251	0.0323017	0.0138124
0.03006	0.0435272	0.0575165	0.0133218	0.021669	0.0226918	0.027403	0.0200601	0.053539	0.0264553	0.0361131	0.0166212	0.0127939	0.0182697	0.0202366	0.0211362	0.0157955	0.00967394	0.0237294	0.0213609	0.0116509	0.0475995	0.023825	0.0289114	0.0326483	0.02731	0.017735	0.0208661	0.0305733	0.0124265	0.0278699	0.0198878	0.0532041	0.0214706	0.031714	0.0525088	0.0203704	0.0245056	0.036653	0.0155489	0.0245831	0.0204257	0.0457075	0.0209349	0.0259217	0.0349435	0.0122001	0.0247864	0.017763	0.0527022
0.0223777	0.0158509	0.0216283	0.0153872	0.0163374	0.0198163	0.0206345	0.019616	0.00651154	0.0176428	0.0162831	0.0620914	0.0267735	0.0227127	0.0146277	0.0232516	0.0223747	0.0354049	0.0266793	0.0207616	0.024083	0.0338827	0.0206192	0.0208293	0.0169414	0.0227805	0.0108901	0.0145983	0.0245384	0.0343317	0.0660374	0.00769	0.042093	0.0266424	0.0186849	0.0168984	0.0179375	0.0211583	0.0259277	0.0208925	0.020837	0.0287145	0.0744713	0.0234305	0.022435	0.0135309	0.0473073	0.0230954	0.0416747	0.0210207
0.0216631	0.0189279	0.030463	0.0120685	0.0202672	0.0237263	0.0259158	0.0169687	0.0289503	0.02282	0.0180215	0.0154052	0.0354905	0.0267491	0.0103224	0.0185194	0.055236	0.017601	0.0368311	0.0217288	0.0336167	0.022281	0.0128732	0.0134405	0.0159051	0.0530455	0.0127752	0.0322034	0.0350501	0.0151934	0.0195218	0.0224148	0.0219549	0.0236345	0.0448157	0.0151262	0.0311811	0.0223648	0.0336963	0.0195757	0.0233177	0.0480087	0.0242257	0.0351492	0.0221622	0.0167829	0.0201012	0.0273582	0.0206938	0.0114076
0.0166448	0.0148392	0.0449401	0.0241428	0.0223921	0.0457235	0.0258085	0.032344	0.0248369	0.0295657	0.0174742	0.0192594	0.0236011	0.0198067	0.0151383	0.0111021	0.0239101	0.0214381	0.0209751	0.0157794	0.0414297	0.033453	0.0264741	0.0344646	0.0219691	0.0217248	0.0257194	0.0361805	0.0151567	0.021447	0.015537	0.00723804	0.0426346	0.0186312	0.0235385	0.0361324	0.0230059	0.0254465	0.0148444	0.0218978	0.0285878	0.0258533	0.0165406	0.0390862	0.0167765	0.0140479	0.00671684	0.0133146	0.031877	0.0279005
0.0224661	0.0195695	0.0206215	0.019147	0.0280254	0.0276129	0.0161333	0.0418875	0.024329	0.0191836	0.0259953	0.0268074	0.0180238	0.0357553	0.0167817	0.0227081	0.0622126	0.0395402	0.0294311	0.0224494	0.022287	0.0905663	0.020769	0.0255139	0.0173197	0.0166134	0.0241551	0.0442616	0.0301432	0.0267069	0.0153331	0.0202252	0.0192594	0.0268564	0.0273245	0.00769	0.0369013	0.0111728	0.0203391	0.0143062	0.0212617	0.0203513	0.00844186	0.0227494	0.0161496	0.0252187	0.0235871	0.0310609	0.0253103	0.0171756
0.031929	0.0190734	0.018537	0.0245963	0.0195261	0.0224685	0.037941	0.0392185	0.0184268	0.0209111	0.0255485	0.0247124	0.0176535	0.0125751	0.117221	0.0135263	0.0216493	0.0253317	0.00769	0.0196619	0.0248642	0.029099	0.0170287	0.0114449	0.0189305	0.0126179	0.0181119	0.0462506	0.0179535	0.0223865	0.0116234	0.012355	0.0283078	0.0277767	0.0596386	0.0407709	0.0358632	0.0100403	0.0252661	0.0178789	0.0190876	0.0183772	0.0259143	0.0394037	0.0418039	0.0211465	0.019876	0.0441668	0.0298844	0.0221507
0.0253589	0.016748	0.0156222	0.0224951	0.0307845	0.0173802	0.0165717	0.128384	0.0423897	0.0282233	0.012693	0.0618122	0.0304561	0.0178565	0.0490293	0.0713305	0.0114113	0.0357619	0.0933151	0.0254097	0.0199656	0.0195229	0.0399414	0.0292883	0.0208369	0.051251	0.0344712	0.0366148	0.0166675	0.025106	0.0154297	0.0215362	0.0256959	0.0118716	0.0264722	0.033925	0.00882785	0.0285971	0.0463959	0.0242427	0.015255	0.012917	0.0238593	0.0210999	0.0234461	0.0223062	0.0249605	0.0613699	0.04578	0.0287022
0.0235963	0.0239116	0.0289742	0.0180216	0.0212358	0.0356966	0.0340155	0.0161884	0.0257173	0.0301294	0.0148038	0.019549	0.0193713	0.0260058	0.0152496	0.05986	0.134617	0.0285504	0.0228617	0.0237842	0.0181583	0.0229643	0.0253192	0.014065	0.0246141	0.0185289	0.0185861	0.0324135	0.022655	0.0300073	0.0321095	0.0281233	0.061128	0.0298688	0.0482338	0.0272624	0.0244368	0.0109535	0.0140247	0.0202258	0.0214576	0.0239018	0.0142797	0.0301191	0.0171719	0.0222695	0.0616385	0.0221032	0.0161333	0.0243405
0.0182679	0.0228898	0.0442921	0.0220743	0.0176103	0.00847956	0.0180689	0.0169279	0.0259563	0.0112129	0.020244	0.0251368	0.0208681	0.0705087	0.0149445	0.0124258	0.0635064	0.0155025	0.0563581	0.0146968	0.0214742	0.0184131	0.0211143	0.0343116	0.0110241	0.0317767	0.0160691	0.0306552	0.051159	0.0456462	0.0511709	0.0085337	0.0216467	0.0230792	0.0338355	0.0472307	0.0304652	0.0343979	0.0233434	0.0127467	0.012862	0.0185254	0.0163323	0.00769	0.00961299	0.0207199	0.0213063	0.0146043	0.0318601	0.0154345
0.0158706	0.0152919	0.0212603	0.0149484	0.0158307	0.021563	0.0156622	0.0228888	0.0299219	0.0349296	0.0450036	0.0210226	0.0191416	0.0139088	0.0288828	0.0184687	0.0300118	0.0312448	0.0137504	0.0172833	0.0257903	0.0195908	0.0202635	0.117869	0.0214596	0.0238598	0.0138351	0.028227	0.0246359	0.017527	0.0215923	0.026169	0.0223812	0.146318	0.0085207	0.0286183	0.0224996	0.0122277	0.0258405	0.0276665	0.0255774	0.0161106	0.0232938	0.0342432	0.0261835	0.0276763	0.0111752	0.0241703	0.0203355	0.00830221
0.0607933	0.0295912	0.0236452	0.0152275	0.00769	0.0174591	0.0246484	0.0259823	0.0114723	0.0283604	0.0338952	0.0349921	0.0252909	0.0191794	0.0139221	0.0218228	0.0547065	0.032762	0.0136388	0.0350805	0.0353996	0.02677	0.0226676	0.0269329	0.0178397	0.0301581	0.0140105	0.0306336	0.0370541	0.0191641	0.00769	0.024833	0.0293567	0.0161721	0.118806	0.017334	0.0232415	0.0380462	0.0272249	0.0352948	0.0210055	0.0241131	0.0436361	0.0246814	0.0215346	0.0267479	0.016611	0.0215964	0.0308321	0.0248837
0.0347206	0.0183183	0.0129742	0.0205795	0.0233533	0.0215379	0.0252182	0.0243235	0.0354404	0.0108052	0.0150287	0.0757522	0.020344	0.0189396	0.0356863	0.0382196	0.0636029	0.0246922	0.0246001	0.019086	0.0348329	0.0269986	0.0315593	0.0399637	0.0298252	0.027689	0.016001	0.115492	0.0317522	0.0244823	0.0489876	0.0358796	0.0476266	0.0268314	0.0430389	0.0259515	0.0153828	0.0164546	0.0197358	0.027458	0.126182	0.0307976	0.0188575	0.0227683	0.0152496	0.0247842	0.0256441	0.0109016	0.0138783	0.0355421
0.0232485	0.025085	0.0283149	0.0202758	0.0290726	0.0215695	0.0202862	0.0273119	0.0258414	0.0131678	0.033941	0.0315414	0.0221826	0.0175095	0.0103645	0.0171896	0.0111375	0.0265905	0.0345405	0.0349405	0.0112825	0.0444283	0.0267928	0.0304851	0.0251201	0.0210682	0.0136225	0.106914	0.0261308	0.017543	0.0238691	0.0200215	0.0215318	0.0284289	0.0118564	0.0506601	0.0163665	0.00967394	0.0252723	0.036571	0.0308348	0.0292143	0.0371974	0.0414908	0.0201246	0.0149454	0.0377719	0.0180549	0.0147213	0.019618
0.0511929	0.0259555	0.0197306	0.00867696	0.0223141	0.0128165	0.0268209	0.0265063	0.0365078	0.030749	0.0247496	0.108041	0.0254905	0.0163443	0.0131681	0.0232052	0.0403501	0.0169857	0.0310538	0.0283935	0.0208654	0.0224393	0.0221906	0.0233551	0.0382982	0.0237726	0.0191921	0.0268919	0.0423297	0.0350997	0.0548279	0.0180245	0.0268642	0.0659578	0.031874	0.0279266	0.019884	0.0236167	0.037945	0.0180689	0.0106276	0.0307806	0.0227145	0.0292743	0.0162418	0.0277023	0.0249604	0.0164238	0.0288538	0.0222205
0.0224233	0.0228782	0.0257524	0.019203	0.025156	0.0106833	0.0226779	0.0301972	0.0444959	0.0198779	0.0203487	0.0186306	0.0390357	0.0240679	0.0149839	0.012339	0.0160232	0.0648185	0.0197273	0.0200107	0.0147277	0.0192392	0.0169355	0.028977	0.00888183	0.0468401	0.0113906	0.0243225	0.0463097	0.0164474	0.0356439	0.0178887	0.0169857	0.04173	0.0310944	0.0214123	0.0222235	0.0342445	0.0189895	0.0212869	0.0599859	0.020673	0.0144348	0.0207112	0.0176007	0.0385048	0.0622477	0.0123163	0.0323746	0.0327194
0.0176169	0.0382508	0.0239173	0.0198387	0.022373	0.0237324	0.0165356	0.0437908	0.0223597	0.0190343	0.0172671	0.0372896	0.0352375	0.0107174	0.0338969	0.0147318	0.0326035	0.0317169	0.0197382	0.0273619	0.0141191	0.0343887	0.022643	0.0314012	0.026223	0.0199094	0.0275489	0.0131249	0.0248458	0.0425555	0.0277917	0.0118704	0.0554597	0.0233806	0.0438748	0.036164	0.0196643	0.0193232	0.0194185	0.0190802	0.0232569	0.0256078	0.017122	0.01104	0.0460455	0.0229989	0.017084	0.0117967	0.0231679	0.0191836
0.0107076	0.028913	0.0234091	0.0301449	0.023512	0.0339188	0.019171	0.0176112	0.0214767	0.0560132	0.035547	0.0220599	0.0263492	0.0106852	0.0160733	0.0297188	0.0189371	0.0159878	0.0494453	0.0289714	0.0176974	0.0299052	0.0176695	0.00919082	0.034051	0.0618441	0.0199866	0.0358232	0.0451325	0.0152124	0.0143956	0.0227927	0.0243343	0.0238787	0.0281445	0.0197894	0.0174925	0.0174288	0.0187398	0.0183402	0.0319258	0.033377	0.0245958	0.0260832	0.0278023	0.0185681	0.0131245	0.028582	0.0245526	0.0166857
0.0221602	0.0242434	0.0148038	0.0185112	0.0334912	0.0181285	0.0441853	0.031547	0.0213632	0.0190776	0.0323659	0.020942	0.0177252	0.0209465	0.0269768	0.014984	0.0217018	0.022515	0.0395627	0.0328834	0.0302594	0.0332619	0.0329986	0.0135673	0.0275888	0.0463436	0.0159448	0.0346476	0.0375912	0.0192859	0.0367963	0.0201307	0.0569499	0.0104177	0.0253663	0.0488875	0.013391	0.0174255	0.0159537	0.0196915	0.0203682	0.02575	0.0282823	0.0227716	0.0234471	0.0152508	0.0172652	0.020531	0.0200066	0.0308499
0.0186528	0.0478622	0.0229408	0.0136028	0.0235928	0.00984892	0.0126823	0.0263329	0.113403	0.035069	0.0625736	0.0375243	0.0481529	0.0143862	0.0492012	0.0229295	0.0326823	0.034295	0.0190006	0.0162648	0.0297893	0.0207418	0.0223731	0.0492209	0.00842799	0.0159605	0.0128013	0.0219351	0.0435016	0.0335652	0.0239501	0.011831	0.0263492	0.0394336	0.0138285	0.0258601	0.0244413	0.0157574	0.0231453	0.0355478	0.0287003	0.0201831	0.0278748	0.0230586	0.0228818	0.0247405	0.0273966	0.0285091	0.0159463	0.0289819
0.0336002	0.0374583	0.0154386	0.0331789	0.0143154	0.0122817	0.0308876	0.019956	0.0110513	0.0144021	0.028843	0.0273334	0.0208365	0.0237177	0.0229794	0.0137408	0.0258222	0.0665337	0.0460568	0.0294092	0.0194264	0.019734	0.0214933	0.0230021	0.018849	0.00996206	0.0193843	0.0216293	0.0264865	0.0181897	0.0674909	0.0483128	0.0266348	0.0455077	0.0276497	0.0189844	0.00621598	0.0266995	0.033596	0.0273969	0.0260785	0.0219398	0.0185604	0.0114209	0.0190659	0.0325556	0.0244375	0.012125	0.0281376	0.0290554
0.0172511	0.0184128	0.0110804	0.016499	0.0397915	0.0513261	0.0197482	0.0199229	0.0449142	0.0252059	0.0265436	0.024143	0.0205599	0.0250363	0.0248525	0.00769	0.0148038	0.0354573	0.0297537	0.048946	0.0180502	0.0287024	0.0298773	0.0322785	0.0186406	0.0213038	0.0198721	0.0553367	0.0185331	0.00976565	0.0229242	0.0169514	0.0187983	0.0178929	0.0270295	0.0394337	0.0349698	0.023239	0.0503685	0.0189714	0.0268532	0.0285722	0.0192092	0.0173819	0.0241482	0.0243251	0.0188852	0.0213642	0.0185121	0.024272
0.024833	0.0183821	0.0487368	0.0195355	0.0348718	0.0241654	0.0417968	0.0264612	0.0160808	0.0193764	0.0130459	0.0412774	0.0161534	0.0105553	0.0181862	0.0417627	0.0397018	0.0168708	0.0134627	0.0117703	0.0111202	0.0257117	0.0174752	0.0265456	0.0357012	0.0105194	0.032473	0.0168341	0.0279178	0.0184941	0.0500018	0.0182192	0.0186617	0.0184395	0.0439038	0.0138257	0.0253919	0.03815	0.0139134	0.0236818	0.0198095	0.0196934	0.0263812	0.0300387	0.0151612	0.0132784	0.0205163	0.0387115	0.0274755	0.018285
0.0133582	0.0352257	0.0166654	0.0132281	0.0163812	0.0326022	0.0192583	0.0391926	0.0257274	0.0245323	0.0460811	0.0115587	0.0176535	0.0339171	0.0205011	0.0180848	0.073507	0.0409326	0.0174573	0.0344506	0.0135768	0.0342372	0.0252879	0.0192217	0.0223369	0.0246098	0.0138021	0.0128024	0.0312352	0.0155439	0.0308629	0.0218629	0.0461824	0.0340675	0.0223839	0.0360377	0.0257977	0.0224462	0.0438948	0.0162003	0.0195436	0.0357227	0.0149142	0.430486	0.0263778	0.0303205	0.0552912	0.0151168	0.0440188	0.0610171
0.0280717	0.0192291	0.0207277	0.0166684	0.015844	0.0171637	0.0220142	0.0235415	0.014632	0.00849893	0.0193376	0.0196504	0.0176883	0.0144838	0.0634235	0.0151765	0.0151158	0.038963	0.0138547	0.0181704	0.0358047	0.0503405	0.0341367	0.0245017	0.026343	0.0305658	0.032348	0.0147495	0.118617	0.0185635	0.0285747	0.0184902	0.0131151	0.0214329	0.0237278	0.0280789	0.0294571	0.00765839	0.0266166	0.0375784	0.0158503	0.0268143	0.01379	0.0111792	0.0360246	0.0559198	0.0293609	0.0189839	0.0271534	0.00999844
0.0362893	0.030492	0.014206	0.0192432	0.019477	0.00962862	0.0209414	0.0188166	0.0348903	0.0216991	0.0187653	0.0431064	0.0277693	0.0224773	0.0472799	0.016311	0.026197	0.0375354	0.0221941	0.0215217	0.0112242	0.0247614	0.0274108	0.0490718	0.0179432	0.0463235	0.0310608	0.0242511	0.0151873	0.0222046	0.0266123	0.0194466	0.029368	0.0259836	0.0253396	0.0457913	0.0208611	0.0202581	0.0312052	0.023493	0.0290245	0.0271925	0.0423461	0.0195834	0.0473735	0.0123367	0.0407029	0.0172652	0.0180978	0.0353587
0.0600396	0.0356687	0.0305421	0.0151473	0.0274453	0.0174928	0.0301149	0.0664658	0.0297532	0.0192485	0.0212611	0.00884291	0.024528	0.0454214	0.0354371	0.0169009	0.0354501	0.0196391	0.0368411	0.0182855	0.0403275	0.0216057	0.015414	0.0307716	0.0433834	0.038349	0.00696419	0.0263083	0.0286974	0.01693	0.0278318	0.0260704	0.0268626	0.0133219	0.0171383	0.0140878	0.021009	0.0678343	0.0264316	0.0293512	0.0204403	0.0246083	0.0216846	0.0261045	0.0216546	0.00584311	0.0306906	0.042905	0.0197437	0.0283331
0.0137347	0.0249619	0.00895887	0.0158102	0.0219694	0.0208566	0.0203887	0.0199378	0.0190412	0.0192958	0.0219692	0.0151216	0.0156277	0.0360462	0.0205036	0.0117434	0.0550128	0.0119603	0.0574314	0.0289051	0.00769	0.0196782	0.0304505	0.0228358	0.0258789	0.0537161	0.0184871	0.0234844	0.0289508	0.0396441	0.0265566	0.0222215	0.0284636	0.0202188	0.0243012	0.0358118	0.0233094	0.0161169	0.0292509	0.0255222	0.0228448	0.0103779	0.0298335	0.0179909	0.0277108	0.010531	0.0222035	0.0270288	0.0210113	0.0352236
0.0413561	0.017659	0.0149815	0.0382255	0.0362851	0.0231563	0.0124648	0.0196859	0.0230849	0.0239184	0.011687	0.0372554	0.0306723	0.0099787	0.0108038	0.0357427	0.0155258	0.0148038	0.103244	0.0225355	0.0348598	0.0216954	0.033408	0.0235393	0.0356708	0.0199083	0.00886673	0.045592	0.0181724	0.035807	0.0358734	0.01486	0.0178483	0.0137438	0.0282574	0.0206132	0.0306685	0.0195049	0.0213964	0.0162614	0.027828	0.0201946	0.0353125	0.0282057	0.0234311	0.0146603	0.0204679	0.0270002	0.0164209	0.0172274
0.0223634	0.0256887	0.0464381	0.0217781	0.0254219	0.0207429	0.0173583	0.030765	0.0476053	0.0304785	0.0364319	0.0343106	0.020302	0.00992237	0.0148585	0.106296	0.0233987	0.0539846	0.0286944	0.024935	0.0160441	0.0197469	0.038351	0.02537	0.0260743	0.0237304	0.0204577	0.0135005	0.0291254	0.0147149	0.0467496	0.0148414	0.0149949	0.0329895	0.0190018	0.0213285	0.0139726	0.0460423	0.0408164	0.0762684	0.0247262	0.0458908	0.0206461	0.0258547	0.0186432	0.00769	0.0171866	0.0236692	0.032696	0.0285195
0.0115309	0.0151715	0.0627133	0.0141169	0.0350004	0.0118503	0.0153168	0.0176085	0.0366916	0.0324435	0.0246621	0.0152836	0.0233606	0.0356317	0.0203935	0.0465641	0.0206689	0.0113208	0.0189225	0.0547834	0.0203221	0.0299846	0.0456916	0.0228115	0.0247887	0.0221448	0.0181159	0.0172596	0.0283842	0.0475941	0.0438783	0.0416488	0.0188138	0.0322042	0.0171908	0.0370912	0.0261238	0.0114134	0.0150041	0.0183127	0.0202862	0.0362833	0.0471624	0.0290837	0.0124886	0.0247245	0.0348251	0.0457876	0.0133725	0.0365827
0.0353619	0.024915	0.0371726	0.0186349	0.0137586	0.0110071	0.0165489	0.0443747	0.0137773	0.0830648	0.0146048	0.018569	0.0227322	0.00820657	0.0265384	0.02186	0.0284429	0.0169757	0.019068	0.0247564	0.0180953	0.0193309	0.0215537	0.0260746	0.0141607	0.0298585	0.0282388	0.0173187	0.0396289	0.0199247	0.0131424	0.0144536	0.0279264	0.0724678	0.0130252	0.0400132	0.0144478	0.0166279	0.00993426	0.0405296	0.0231366	0.0108166	0.0281999	0.0216414	0.0270372	0.0286977	0.0346568	0.0184925	0.0368586	0.0149389
0.0159207	0.0166279	0.0350131	0.0293725	0.0176557	0.0146584	0.0331887	0.0293261	0.020768	0.0231566	0.0206689	0.0282086	0.0272345	0.0239717	0.0236043	0.01942	0.019534	0.0132795	0.0180283	0.0319802	0.0102355	0.0406252	0.0343727	0.0119276	0.0215996	0.0379589	0.0164625	0.036622	0.0356741	0.0127004	0.0470357	0.0263777	0.0328824	0.0338853	0.0277214	0.139162	0.0394968	0.0334056	0.0179503	0.0697655	0.0175868	0.0289908	0.0182132	0.0471457	0.325286	0.00819231	0.026305	0.0202271	0.0161021	0.0203299
0.019037	0.0263164	0.0138852	0.0110699	0.0208235	0.0207283	0.0258849	0.031287	0.113655	0.0273579	0.0236508	0.0268774	0.0218181	0.0268968	0.0129423	0.0214184	0.0398297	0.0200499	0.0210483	0.0441193	0.0210097	0.0286157	0.0188174	0.0625358	0.028274	0.0114199	0.0154643	0.0300202	0.0156173	0.0203767	0.0277178	0.0335106	0.0203462	0.0179836	0.027618	0.0501658	0.0194816	0.0215583	0.0248041	0.0190475	0.0205169	0.0399752	0.0140104	0.0432897	0.00902479	0.00769	0.0542999	0.030189	0.0183081	0.0339239
0.0212405	0.00959532	0.0210525	0.00940506	0.0417217	0.0334019	0.0261717	0.0222993	0.0314181	0.0563377	0.0122417	0.0128346	0.0169612	0.0137584	0.0301054	0.0159398	0.0239563	0.0180327	0.0204176	0.0335025	0.0359322	0.0226628	0.0168708	0.0188703	0.0213073	0.00953502	0.0316476	0.0335087	0.0260933	0.0165148	0.0504683	0.0127849	0.0129249	0.0148873	0.0245145	0.0340022	0.0231974	0.0225096	0.0217404	0.0673419	0.0183116	0.0152552	0.0143231	0.0193818	0.0313113	0.0218954	0.0244211	0.0206596	0.0121218	0.0388712
0.0287475	0.0132404	0.0421469	0.0210688	0.0197533	0.0190855	0.00769	0.0229048	0.0262713	0.0267425	0.0195784	0.0173957	0.0326465	0.0242401	0.0327033	0.00723479	0.0100844	0.0118857	0.0226659	0.020934	0.0189243	0.0145706	0.0103948	0.0147228	0.0324971	0.0192085	0.0235607	0.0269007	0.0213182	0.133158	0.0235478	0.0258119	0.0387334	0.0390687	0.0272413	0.035396	0.0549009	0.00982463	0.0211057	0.0245957	0.0540669	0.018988	0.0210288	0.0470274	0.024168	0.0256811	0.114199	0.00842398	0.0267153	0.0351266
0.0285136	0.0170941	0.0248118	0.0239516	0.0343229	0.0194781	0.0206455	0.020011	0.0220057	0.0467142	0.00991199	0.0127883	0.0247173	0.0337774	0.00955805	0.0195053	0.0410457	0.0147236	0.0180483	0.0325792	0.0189218	0.0264754	0.0290133	0.0275081	0.0163105	0.0323324	0.0253302	0.0393977	0.0161333	0.0211205	0.0190078	0.0211138	0.0389772	0.016354	0.0249279	0.0241242	0.0213085	0.0406918	0.0210102	0.0161319	0.0456357	0.0212721	0.0419983	0.0292147	0.0386259	0.018849	0.0172472	0.0185291	0.021094	0.00662988
0.0237051	0.0304467	0.0329963	0.0125308	0.0179147	0.0182203	0.0353102	0.0256737	0.0241422	0.021654	0.0259177	0.0316173	0.038613	0.0138783	0.0347773	0.0263328	0.0282964	0.00769	0.0162725	0.0260088	0.0456229	0.0316248	0.0253446	0.0293095	0.0424529	0.0299043	0.0162243	0.0200802	0.0287698	0.0145784	0.0279407	0.0235537	0.0202269	0.0240786	0.0259753	0.0426337	0.0278276	0.0222142	0.0264046	0.0106305	0.0175819	0.0149578	0.0594408	0.0241575	0.0190606	0.0114316	0.0161093	0.033956	0.0231242	0.026167
0.0382002	0.0126298	0.01977	0.00958626	0.0233349	0.0254204	0.138263	0.0173757	0.0241077	0.0166316	0.0355442	0.0226171	0.0262739	0.0255783	0.0197685	0.0289547	0.0231823	0.0278366	0.0285206	0.0317276	0.0254073	0.0217725	0.012573	0.0277631	0.0142118	0.0186558	0.0204267	0.0270032	0.0323875	0.0259238	0.0289335	0.0153193	0.0187671	0.0533726	0.0580407	0.0312693	0.0225162	0.0142954	0.0147592	0.0116413	0.0227851	0.027754	0.0283645	0.0326161	0.0199525	0.0642766	0.0192989	0.0191274	0.0143176	0.0477028
0.01624	0.0331731	0.00769	0.0317905	0.0537791	0.00769	0.0224154	0.054618	0.0375383	0.0273876	0.0202506	0.014626	0.0217241	0.0116286	0.0332179	0.0210957	0.0210438	0.0562638	0.0467446	0.0241387	0.0128655	0.135681	0.0419819	0.0226713	0.0139397	0.0144323	0.0464245	0.0223865	0.0407705	0.0167631	0.0250335	0.0313036	0.0114928	0.0514813	0.023077	0.025412	0.0460258	0.00966262	0.0228563	0.0216025	0.0129678	0.0385427	0.0542148	0.0153344	0.014704	0.0204055	0.0234967	0.0171695	0.039839	0.025522
0.0751148	0.026523	0.0143443	0.015569	0.0110077	0.0293458	0.0129723	0.0365243	0.0109956	0.0782954	0.0154224	0.0167424	0.0506646	0.0106715	0.0303253	0.0268378	0.0157655	0.0250375	0.0274163	0.0223762	0.0166279	0.0166119	0.0563063	0.059475	0.014811	0.041077	0.0517594	0.0254083	0.009864	0.0339188	0.024102	0.0085337	0.0351859	0.0231343	0.0338196	0.0422699	0.0321371	0.033946	0.0260006	0.0236022	0.0190987	0.0293198	0.0144868	0.0265278	0.0354739	0.0111316	0.0215208	0.0277822	0.0126103	0.0190079
0.0288716	0.0275924	0.0166279	0.0134295	0.0124025	0.0282071	0.0165357	0.0240369	0.0284429	0.0173283	0.0101541	0.0204549	0.0198045	0.0315105	0.0103856	0.0213745	0.0343694	0.0146412	0.02469	0.0278097	0.0192652	0.00776227	0.018493	0.0414397	0.0188052	0.0198386	0.0264275	0.0296756	0.055675	0.0325871	0.0198945	0.0285616	0.0239555	0.0205831	0.0395012	0.0439536	0.0398793	0.0288181	0.0249113	0.0187407	0.0116232	0.0258853	0.0164403	0.0182877	0.00816791	0.0197677	0.0239148	0.0168268	0.0224163	0.0421898
0.015859	0.0350888	0.0329451	0.00936166	0.0229075	0.0197106	0.024748	0.0182484	0.0181409	0.0264414	0.0125509	0.0125688	0.0299197	0.0192505	0.0205192	0.00895887	0.0297693	0.0209997	0.0197095	0.0249669	0.0260267	0.0491234	0.0196201	0.022459	0.0270731	0.0633096	0.0325891	0.0502526	0.0468946	0.0215559	0.0562507	0.0206719	0.0170287	0.030063	0.0265416	0.0387231	0.0390762	0.0301576	0.0373864	0.0241788	0.0330532	0.0327889	0.0155294	0.0207417	0.0439223	0.0262778	0.0258653	0.0437545	0.0419817	0.0153159
0.00984892	0.0242648	0.0198736	0.0208624	0.010294	0.020448	0.0243488	0.0189025	0.027042	0.0307296	0.0108288	0.0524715	0.0210813	0.0163303	0.0199492	0.0222876	0.0279278	0.0492376	0.0208222	0.024329	0.025945	0.0112831	0.0202929	0.082544	0.0417018	0.0267844	0.0130754	0.0125221	0.0339237	0.0178783	0.0227605	0.0192035	0.0129552	0.0262406	0.0415394	0.0265995	0.0128702	0.00744568	0.0313051	0.0218727	0.0152211	0.0556334	0.0161311	0.027938	0.0220431	0.0159463	0.018925	0.0151031	0.0290708	0.0190488
0.0262841	0.0271295	0.0179324	0.0224526	0.0309784	0.118289	0.0261656	0.0185183	0.0306904	0.0331059	0.028531	0.0269329	0.044165	0.0292971	0.0232734	0.0207712	0.0128976	0.0387533	0.0157679	0.00622748	0.0386269	0.0459939	0.0216314	0.00875082	0.0218574	0.0290831	0.0200931	0.0272955	0.0198636	0.0209101	0.022352	0.0324462	0.0441458	0.0426149	0.0426573	0.0287005	0.0184045	0.0137033	0.0214584	0.0248971	0.0148449	0.02222	0.0134883	0.0289674	0.0395712	0.0382235	0.0244275	0.023555	0.0213036	0.032161
0.0358707	0.0197363	0.019053	0.0126684	0.0171701	0.0143963	0.0297236	0.0203034	0.016899	0.0416595	0.0129403	0.0159488	0.0197943	0.0836499	0.016152	0.0141844	0.0128816	0.0209506	0.0181209	0.0110995	0.0157829	0.0253351	0.0187374	0.0197228	0.0202709	0.0414052	0.0178294	0.00991166	0.0202497	0.0225726	0.0244454	0.0405523	0.0247018	0.0262337	0.0235138	0.0522425	0.0122772	0.0188455	0.026576	0.0446044	0.0144478	0.0360303	0.0300663	0.0146297	0.0242636	0.0119494	0.0194668	0.0455156	0.0357003	0.0108144
0.0181086	0.0110846	0.0106718	0.0357591	0.0214412	0.0159418	0.0107477	0.0421027	0.0275676	0.0290267	0.0194236	0.0439817	0.0249102	0.0204448	0.0176681	0.0100738	0.0188246	0.0453356	0.00935214	0.0167042	0.0447469	0.0244516	0.0299449	0.0229244	0.0337498	0.0149236	0.0219312	0.0219386	0.0208566	0.0264168	0.0317953	0.0117384	0.0244292	0.010294	0.0197672	0.0761831	0.040733	0.0290635	0.0428999	0.0268557	0.0112043	0.0269319	0.040206	0.0482523	0.0273039	0.00662988	0.029801	0.0157667	0.0207673	0.0295602
0.0248332	0.0227069	0.0336489	0.0511019	0.0282715	0.11466	0.0341394	0.0265957	0.0151293	0.0281718	0.0238101	0.0201125	0.0179683	0.0171919	0.0178762	0.0206714	0.017553	0.0339837	0.0228425	0.0237139	0.0364109	0.0246342	0.027745	0.0300159	0.0258407	0.0488563	0.033624	0.0320444	0.113356	0.0174382	0.0259297	0.0186149	0.015393	0.0337982	0.0346977	0.123247	0.0305901	0.0257347	0.034007	0.0279822	0.0371249	0.0153833	0.0228118	0.0508679	0.0314812	0.0170735	0.0287392	0.0224829	0.021096	0.0299306
0.0147682	0.0165542	0.0362234	0.0351397	0.0270126	0.00769	0.0496658	0.0285447	0.0160232	0.0254597	0.0226864	0.00924022	0.0349734	0.0154912	0.0194614	0.0691607	0.146026	0.0198804	0.0238706	0.0415101	0.0258795	0.0273825	0.0342255	0.0234553	0.0226024	0.029037	0.0276596	0.0266943	0.0288524	0.0160672	0.033239	0.0250628	0.0242251	0.014179	0.0109934	0.0364831	0.0124337	0.0364414	0.0216383	0.0372901	0.0317866	0.00769	0.0212355	0.0252722	0.0160023	0.0139996	0.0601623	0.0207861	0.0171149	0.0204628
0.0124212	0.0195686	0.0192316	0.0135196	0.0236323	0.0145375	0.0176697	0.0239781	0.0139074	0.0237787	0.0360817	0.0199969	0.0437825	0.0209542	0.012501	0.0138236	0.0106178	0.022919	0.0155258	0.0230343	0.0190832	0.0152555	0.0176468	0.0139093	0.0296231	0.0304553	0.0249554	0.0162518	0.0317045	0.0226485	0.0220286	0.0209607	0.0280481	0.0308043	0.0338592	0.0295147	0.0578233	0.0358233	0.0208309	0.0120666	0.00902479	0.0416268	0.0103096	0.013389	0.0203468	0.0168352	0.0322471	0.0346007	0.025139	0.023568
0.0153402	0.0348955	0.0428884	0.0146101	0.0557594	0.0187673	0.0146048	0.0380952	0.0138309	0.0153096	0.0173413	0.0232905	0.0241394	0.0237534	0.0190225	0.0420698	0.0228238	0.0155123	0.0153714	0.0107788	0.0187987	0.0232782	0.0198452	0.0411735	0.0149903	0.0279783	0.0174438	0.0263093	0.0439766	0.0136953	0.0309193	0.0182353	0.031399	0.0469712	0.0431138	0.047927	0.012426	0.0232931	0.0259738	0.0149578	0.0162847	0.0176094	0.0142808	0.030589	0.0295496	0.0190785	0.0403455	0.0218742	0.01975	0.0594532
0.04489	0.0251746	0.0115066	0.0420315	0.0208111	0.0334808	0.0286174	0.0263055	0.0319517	0.0288593	0.0245503	0.045193	0.016679	0.012941	0.0139118	0.0172571	0.00841742	0.00995216	0.00999331	0.0223289	0.0200831	0.0232097	0.0241074	0.0258996	0.0152496	0.0177077	0.0381934	0.00898611	0.0278786	0.0341208	0.018708	0.0131654	0.0619864	0.0154312	0.0277906	0.0250696	0.0222485	0.0182389	0.0257937	0.0160508	0.0352153	0.121607	0.015879	0.0185886	0.0240842	0.0171416	0.0338736	0.0306451	0.0397389	0.0280397
0.00769	0.0176767	0.0356058	0.0123676	0.0390777	0.0218339	0.0302401	0.0177316	0.0241567	0.0145275	0.0249697	0.0139464	0.0156977	0.0165339	0.0134994	0.0199574	0.0206721	0.021368	0.0188409	0.0340457	0.0229578	0.0167506	0.0268194	0.0299796	0.0308956	0.0119746	0.021418	0.0334649	0.0307733	0.0122351	0.032029	0.0259327	0.0172256	0.0245931	0.0167645	0.0234773	0.0231707	0.0220181	0.0304634	0.0379705	0.0414187	0.0625032	0.0162253	0.0204745	0.0180529	0.0215813	0.0256935	0.0180394	0.0140327	0.0193417
0.0265423	0.0299476	0.0228811	0.0351455	0.0288961	0.0249227	0.024216	0.0195666	0.0299429	0.0130252	0.0108932	0.0200983	0.0187229	0.0243546	0.0235848	0.0572306	0.022751	0.05334	0.040602	0.0262575	0.039887	0.041338	0.0309614	0.0325221	0.0250094	0.0528899	0.0576833	0.026976	0.0254559	0.0118221	0.0162923	0.0340045	0.0155557	0.0156172	0.022841	0.0140354	0.0304024	0.0240395	0.0297126	0.0152173	0.0161575	0.0346793	0.0393585	0.0222688	0.0600486	0.0162209	0.0579858	0.00769	0.0244463	0.0467003
0.0188402	0.0166515	0.0430671	0.0129551	0.0436695	0.0163655	0.0170828	0.0593692	0.0220107	0.0105038	0.0402986	0.0585373	0.0251544	0.0435508	0.0207926	0.013927	0.00724376	0.0130277	0.029291	0.026496	0.0261308	0.0156236	0.0390392	0.0371065	0.0345218	0.0450501	0.0406183	0.0113906	0.00857501	0.013129	0.0215035	0.0110924	0.0364921	0.0156002	0.0227736	0.0248082	0.0273559	0.0129306	0.0434022	0.0208654	0.0209285	0.0213633	0.037946	0.012894	0.0194086	0.0208884	0.0172195	0.0233551	0.020043	0.0496734
0.0257173	0.0288059	0.0131935	0.027051	0.0434023	0.0128885	0.0154862	0.0282453	0.0196444	0.0145149	0.0117248	0.0194637	0.0897085	0.0171662	0.0119399	0.0202327	0.0174427	0.0495191	0.0232339	0.0506097	0.014768	0.0180409	0.0174078	0.0408369	0.0178518	0.0157636	0.0117797	0.0347214	0.0356632	0.0196746	0.110326	0.0183804	0.0156175	0.0337572	0.028732	0.0270472	0.0268852	0.0332781	0.0391082	0.0151511	0.00769	0.0150043	0.0132627	0.0340376	0.0198122	0.0704921	0.0317374	0.015322	0.0169038	0.0184111
0.0128927	0.0107714	0.0207083	0.0168366	0.033776	0.0215761	0.0132452	0.0288489	0.0168656	0.0411686	0.030137	0.0344573	0.0137888	0.0325355	0.0178934	0.0106973	0.0273548	0.13407	0.00964905	0.0197198	0.0141041	0.020704	0.0277348	0.0486062	0.0482013	0.0187263	0.0338351	0.024242	0.0195632	0.0261292	0.0130238	0.0127192	0.0507598	0.0302055	0.0745856	0.0342928	0.0248712	0.0171042	0.0375335	0.0257867	0.0204028	0.0403853	0.0104252	0.0382217	0.0187399	0.0171355	0.0224015	0.0278535	0.0182416	0.0217889
0.0123995	0.0108937	0.0420941	0.0156899	0.0113359	0.0247212	0.0380392	0.0282071	0.0384878	0.0184263	0.0328677	0.0174435	0.0350686	0.0137824	0.0100081	0.03199	0.0180917	0.0257662	0.0170551	0.021725	0.0174329	0.0305505	0.0220621	0.0200998	0.0264954	0.021566	0.0344504	0.0266849	0.034812	0.0242308	0.0327342	0.0131534	0.0350184	0.0351706	0.0283503	0.00725437	0.0199461	0.0233802	0.0215558	0.00769	0.0263815	0.0247006	0.0311184	0.0397526	0.0166445	0.0288401	0.0279512	0.0118354	0.0153678	0.060331
0.0153682	0.0113676	0.0270528	0.0257037	0.0116955	0.0211733	0.0234777	0.0153313	0.0117578	0.03206	0.0131919	0.0267455	0.0373156	0.0186159	0.0203763	0.0189595	0.0167912	0.018392	0.0182891	0.0286596	0.0237508	0.053515	0.0164583	0.0283593	0.00902914	0.0349311	0.0251027	0.0226796	0.0278622	0.0197302	0.0203935	0.0155253	0.0184911	0.0578962	0.0211455	0.0281609	0.0139025	0.0236695	0.0359396	0.0672278	0.0179728	0.0142509	0.0206534	0.0274063	0.0288321	0.024001	0.132132	0.0232104	0.0210096	0.0427784
0.0530075	0.0109619	0.0249306	0.0197474	0.0255563	0.0178892	0.0238881	0.0494387	0.0438578	0.0198946	0.0118599	0.0223279	0.020535	0.0409379	0.0114938	0.0153899	0.0264525	0.0271767	0.0338163	0.0318981	0.0239419	0.0232603	0.0228043	0.0139404	0.00769	0.0173957	0.0345048	0.0693476	0.0196437	0.017822	0.0204795	0.0157812	0.0247414	0.0126416	0.0240447	0.0557212	0.0214576	0.0178143	0.0230501	0.0142797	0.0208979	0.0188824	0.00854324	0.0649153	0.0206296	0.0414288	0.0378234	0.0291262	0.0268568	0.0251919
0.0403565	0.0372279	0.0367197	0.0222533	0.0494091	0.0136296	0.0172763	0.0297612	0.0164171	0.0227409	0.0220084	0.0365914	0.0347897	0.0163993	0.0190986	0.0724064	0.0425066	0.0224672	0.0380936	0.00769	0.0266923	0.0313198	0.0216898	0.0343464	0.0128459	0.0292617	0.0229097	0.0208447	0.0278182	0.0461937	0.0253938	0.025984	0.0590158	0.0102178	0.0163985	0.0705167	0.0380442	0.0294909	0.0272946	0.0129723	0.0198634	0.0486564	0.0255107	0.0866694	0.0142073	0.0509573	0.0270382	0.0293145	0.0208063	0.0320272
0.0165023	0.0179451	0.0111262	0.0158832	0.0239214	0.0150733	0.0269279	0.0298353	0.0435874	0.0146048	0.0428033	0.0359269	0.0197961	0.0168408	0.0134289	0.0169379	0.0235291	0.033392	0.0140018	0.00769	0.0221335	0.039154	0.0165866	0.0301436	0.0302148	0.0346118	0.0384158	0.02021	0.0270462	0.0151132	0.0249786	0.0289267	0.0299696	0.0165061	0.0122935	0.0203475	0.0154846	0.0199201	0.0157539	0.0245685	0.122861	0.0368109	0.0196504	0.0128779	0.0313979	0.0391654	0.0276216	0.0213777	0.0266867	0.0302059
0.0208344	0.0385453	0.0326391	0.0271056	0.0193887	0.0158515	0.0219204	0.0185205	0.0202149	0.027204	0.0274619	0.015888	0.0267179	0.0248838	0.0582125	0.0581484	0.019249	0.0225047	0.0131755	0.0495752	0.0141605	0.00769	0.021997	0.0115213	0.0253106	0.0316581	0.0107928	0.0261308	0.0238948	0.0217392	0.0337357	0.0206721	0.0847348	0.0181229	0.0222714	0.0417422	0.0143193	0.0152687	0.0199199	0.0184911	0.0121015	0.0259788	0.00917626	0.0289089	0.0255811	0.0744743	0.0305042	0.012031	0.0216434	0.0291687
0.0258813	0.0153843	0.0261835	0.022838	0.036289	0.0180575	0.0169722	0.0344525	0.0132816	0.041315	0.0247943	0.0246887	0.0366719	0.0210173	0.0245931	0.01437	0.0227012	0.0452573	0.0317976	0.0261113	0.0229299	0.0183051	0.0191552	0.0175163	0.0247222	0.0154052	0.0344703	0.0290128	0.0161339	0.0252491	0.011521	0.0274821	0.123259	0.0183359	0.0269212	0.0776077	0.00897645	0.00862821	0.0326541	0.0245186	0.0228735	0.0170512	0.0151663	0.0289785	0.0247076	0.0198961	0.0151048	0.0176375	0.0155161	0.0104329
0.0467263	0.0444705	0.0435982	0.0207194	0.012031	0.0149848	0.0145465	0.0159787	0.0166575	0.0189388	0.118249	0.0210843	0.0219749	0.0279266	0.0842339	0.0213853	0.0214087	0.0150769	0.0265224	0.0415508	0.0112737	0.0287124	0.028632	0.0158938	0.0319849	0.0182524	0.0199664	0.0789683	0.020211	0.0215464	0.0251104	0.0136141	0.0186959	0.0335914	0.0348831	0.0376534	0.049704	0.0180644	0.0402547	0.0192129	0.0139074	0.0186984	0.0299157	0.0348598	0.0188016	0.0409111	0.0397817	0.0129856	0.0211143	0.020255
0.0174826	0.0206557	0.0135969	0.0621456	0.0290232	0.0192201	0.030256	0.0109934	0.0192168	0.0184462	0.0335617	0.0105427	0.0264655	0.0173143	0.0300994	0.0192983	0.0221922	0.0489334	0.0123227	0.0225354	0.0366246	0.0364472	0.0217573	0.0322023	0.0354413	0.0176535	0.0349474	0.057604	0.0185722	0.013619	0.0269445	0.0222047	0.0119877	0.0487082	0.032612	0.0242233	0.0165418	0.0113009	0.0305822	0.0359691	0.0228974	0.0223215	0.0130525	0.0292213	0.0149557	0.0189903	0.0204383	0.0446825	0.0181139	0.0446451
0.0194282	0.0149543	0.0182524	0.022822	0.0130195	0.0266022	0.0230555	0.0550054	0.0361007	0.0452724	0.0252231	0.0207771	0.00769	0.0247908	0.00995837	0.021171	0.0230028	0.0172027	0.0287186	0.0125382	0.0138357	0.0187223	0.025148	0.0211264	0.0325609	0.0241916	0.0250172	0.00994793	0.0282203	0.00933086	0.0291009	0.0274357	0.0289373	0.0262831	0.0161333	0.0407304	0.0435852	0.0176093	0.0435872	0.0162551	0.0211177	0.0184647	0.0442294	0.0182377	0.0335189	0.0246409	0.0465563	0.0182679	0.0329759	0.0248389
0.0190154	0.0136188	0.0272169	0.0132869	0.00769	0.0249311	0.0236334	0.0217229	0.0294327	0.0175374	0.0298775	0.0158193	0.042462	0.0271796	0.0247299	0.0241298	0.0518611	0.0293288	0.0215755	0.0374959	0.00924022	0.0187085	0.0268594	0.0189104	0.0346816	0.0289109	0.0136699	0.0312117	0.0289355	0.0377559	0.0201785	0.0302678	0.0293111	0.0263008	0.0239975	0.0182203	0.0166597	0.0217437	0.0207923	0.0346947	0.0125308	0.0343555	0.0162441	0.0173247	0.0170157	0.0153824	0.0142179	0.0132602	0.0478428	0.00708183
0.01888	0.0281044	0.0413616	0.00897896	0.0653194	0.0147173	0.0289719	0.0406131	0.0396785	0.0253504	0.0178848	0.0238519	0.0427606	0.0142116	0.0171924	0.0370287	0.0208232	0.0309539	0.0419817	0.0491073	0.0184974	0.0253251	0.0195385	0.0661786	0.0264704	0.0418599	0.0507768	0.0371783	0.0281144	0.0163838	0.0337598	0.0195631	0.0529922	0.0354505	0.0405887	0.0224154	0.153326	0.0566877	0.0217666	0.0296105	0.0133682	0.0373475	0.0223578	0.0361562	0.00634919	0.0301314	0.0168918	0.0294763	0.0086715	0.0247302
0.018717	0.026307	0.0222795	0.0183025	0.03597	0.0407745	0.0312159	0.0564079	0.0174543	0.0402705	0.023474	0.0846246	0.0220227	0.0294037	0.0107466	0.0144066	0.0222858	0.0118983	0.0146072	0.0285879	0.018508	0.0139835	0.00769	0.0319406	0.0633475	0.035804	0.0243275	0.047748	0.0313414	0.0154814	0.0219869	0.0160986	0.0131515	0.0206132	0.0313516	0.0174949	0.0664301	0.0199185	0.00724376	0.0139074	0.0187777	0.00769	0.0202099	0.0419089	0.0232931	0.0289861	0.0168274	0.0121544	0.0219331	0.0328737
0.026992	0.0139203	0.0317555	0.0301839	0.018133	0.0122703	0.0193517	0.0317769	0.0495959	0.0288507	0.0402768	0.0367419	0.0370734	0.0199115	0.0132992	0.016791	0.01655	0.0226452	0.021932	0.00835068	0.0232621	0.0187648	0.0252362	0.0278513	0.0194197	0.0240009	0.0324769	0.0161687	0.0550849	0.0183277	0.0329916	0.0198645	0.021437	0.00703885	0.014399	0.00891176	0.00867559	0.0273619	0.0295049	0.0135838	0.0394939	0.0346433	0.0308186	0.0262114	0.0208737	0.0097858	0.00900713	0.0158171	0.0161333	0.0178242
0.0269143	0.0276433	0.0340732	0.010512	0.0220357	0.013332	0.0258179	0.0166805	0.028789	0.045078	0.0239513	0.0336319	0.00752321	0.0439876	0.0245695	0.0197308	0.0124197	0.0233364	0.022485	0.0303734	0.0199405	0.057319	0.00769	0.0137073	0.0191562	0.0164076	0.0234091	0.0853172	0.0312654	0.0212617	0.0712955	0.016169	0.0411784	0.0209009	0.0252546	0.0494247	0.0116291	0.0165717	0.040951	0.012668	0.0132452	0.0135739	0.0300882	0.0223287	0.0423549	0.0236012	0.029249	0.0157272	0.0172421	0.0183818
0.0289656	0.0215207	0.00769	0.0168786	0.0174599	0.0259563	0.0208228	0.0569565	0.0398678	0.0218347	0.0292386	0.029473	0.0263069	0.0184217	0.0482116	0.0270013	0.0371545	0.0237398	0.0226713	0.0102489	0.0263547	0.0287873	0.00769	0.0356379	0.0305568	0.0170608	0.0157679	0.0244016	0.024291	0.0257951	0.0192916	0.0166448	0.0153983	0.0256829	0.0316123	0.0162875	0.0478026	0.015031	0.0261909	0.02671	0.0136194	0.0162527	0.0261604	0.0170707	0.0229366	0.0220712	0.0252603	0.0207274	0.0603728	0.0493669
0.0200972	0.0142073	0.014828	0.0367902	0.0186312	0.0223014	0.017904	0.0213885	0.0257796	0.0219257	0.022789	0.0130476	0.0273587	0.0213053	0.0198914	0.0249827	0.046349	0.0342506	0.0321094	0.0307711	0.0150847	0.0252246	0.0128067	0.0274033	0.0291857	0.0243183	0.0202707	0.0251288	0.038305	0.0132219	0.00891176	0.0202902	0.0413822	0.0301482	0.0290974	0.0332993	0.0309469	0.0273562	0.0475366	0.022887	0.0233823	0.0384403	0.0301091	0.00721508	0.0192897	0.0217764	0.0348135	0.0262668	0.0334992	0.0270175
0.0204375	0.0136436	0.0183149	0.0299499	0.0209201	0.0326928	0.0301727	0.0217865	0.0220435	0.0219581	0.0407662	0.021046	0.0310932	0.0171641	0.0347516	0.0282039	0.00771027	0.0304704	0.0183657	0.0269426	0.0278094	0.0191669	0.021379	0.021983	0.0174303	0.0485339	0.0274869	0.0121957	0.0435802	0.0293768	0.121949	0.0330352	0.0177829	0.0158286	0.0344364	0.0338588	0.0236269	0.0218816	0.020634	0.00690314	0.0203086	0.0216411	0.0107694	0.0452725	0.0189963	0.0525363	0.049688	0.0323425	0.0220528	0.0167186
0.0616071	0.0104552	0.0343892	0.0122238	0.0325301	0.0181589	0.0252186	0.0350623	0.0295055	0.0225982	0.024608	0.014924	0.0166675	0.0144568	0.0339859	0.019404	0.0165173	0.0215738	0.0340429	0.0273295	0.0207529	0.0153313	0.0244927	0.0412259	0.0120452	0.0219353	0.0397682	0.0183532	0.0216536	0.0433356	0.0210229	0.0199164	0.0180485	0.0263661	0.0170288	0.0342232	0.011921	0.00769	0.146253	0.0294183	0.0431924	0.0297043	0.0434605	0.0240095	0.0178294	0.0177652	0.058347	0.0516417	0.0172923	0.0338282
0.0220471	0.0125882	0.0191727	0.014919	0.0090403	0.0161884	0.37454	0.0116846	0.0269222	0.0265817	0.0340818	0.0125819	0.0169898	0.020319	0.00641611	0.0324901	0.0447257	0.021549	0.0122462	0.0222046	0.0239853	0.0333162	0.0296861	0.0450523	0.0205819	0.0203522	0.00769	0.0266035	0.0378842	0.0571452	0.0358397	0.0252687	0.0409807	0.0241823	0.0262464	0.0269669	0.017527	0.0188453	0.0355201	0.0257364	0.0256596	0.0104775	0.0174761	0.0110409	0.0315949	0.0317312	0.0236413	0.0288214	0.106822	0.0193153
0.0171356	0.0135136	0.0130226	0.0121295	0.0153422	0.0235444	0.0350193	0.0251045	0.0397943	0.0263129	0.0227249	0.0118322	0.0355597	0.0122943	0.0123577	0.00984688	0.021795	0.0325336	0.0133258	0.0232955	0.0199494	0.0223593	0.0273805	0.0109271	0.0227501	0.0144541	0.0173241	0.0779602	0.026538	0.0219252	0.0280963	0.0132602	0.0421363	0.0230767	0.0270073	0.0902163	0.0217374	0.0198852	0.039354	0.0176518	0.0217162	0.0254994	0.0221714	0.0147075	0.0336278	0.0463158	0.0269234	0.0243064	0.0159054	0.00891144
0.00821199	0.0438649	0.0358311	0.0118322	0.0340462	0.0199035	0.016709	0.015647	0.00936166	0.0190321	0.0107286	0.0229529	0.016775	0.0113676	0.0175399	0.0174728	0.0460236	0.0213961	0.0233083	0.0306653	0.0498774	0.0351327	0.0166171	0.0204936	0.0285684	0.0226143	0.0154242	0.00875667	0.063487	0.0310672	0.0352111	0.0110235	0.0230406	0.0169615	0.0341761	0.031723	0.0163489	0.0250441	0.0214676	0.0158046	0.0134826	0.015822	0.0218304	0.0185898	0.0136331	0.021877	0.0152419	0.00769	0.0208111	0.0238068
0.0301317	0.018959	0.0173049	0.0187388	0.0210537	0.0154721	0.022974	0.0292043	0.0209667	0.0223938	0.0143633	0.0280025	0.00931493	0.0267666	0.0125975	0.0166884	0.018721	0.0140427	0.0403489	0.0581484	0.0180642	0.0387114	0.0302366	0.0193013	0.0416784	0.0172774	0.0205337	0.0323018	0.037254	0.0922732	0.013532	0.0129446	0.0162267	0.0112058	0.028937	0.0373572	0.0513115	0.0176075	0.0145801	0.0604206	0.024729	0.0238704	0.0172589	0.0223218	0.0224484	0.0104548	0.0402133	0.0320268	0.0142073	0.0153232
0.0390512	0.0247382	0.0293702	0.0139134	0.00926813	0.0156889	0.0366618	0.0228406	0.0302722	0.0199645	0.0247361	0.0205901	0.0240084	0.0156152	0.0147212	0.0215146	0.00975929	0.0278563	0.0164557	0.0271436	0.0288882	0.0150057	0.0430871	0.0385325	0.0257644	0.0160195	0.0128315	0.0280487	0.0480233	0.0330595	0.0222349	0.0200864	0.0110924	0.0188042	0.0245114	0.021875	0.0621893	0.0310539	0.0271129	0.0429321	0.0293386	0.0396619	0.0399838	0.0267189	0.0212257	0.0387857	0.0135748	0.0484907	0.0195626	0.029241
0.0554934	0.0261835	0.018961	0.0200656	0.0169612	0.0215403	0.0306166	0.0390919	0.0288095	0.0321032	0.028301	0.0167792	0.0420513	0.0203034	0.0195846	0.0123478	0.0207727	0.0287627	0.0272446	0.0155714	0.0528142	0.025409	0.0262449	0.0157844	0.0519055	0.0402295	0.0192396	0.0162324	0.0472551	0.0261315	0.0289154	0.0210587	0.0243079	0.0200329	0.029752	0.0254435	0.0269504	0.0303961	0.0201538	0.0231262	0.030084	0.0421205	0.0263422	0.0380623	0.0263053	0.0190073	0.0357025	0.0311071	0.0228533	0.02152
0.0216241	0.0391565	0.028818	0.014626	0.0255989	0.0469697	0.0263476	0.0372354	0.0415666	0.0218857	0.0353182	0.0192786	0.023692	0.0180398	0.0190335	0.0164609	0.013856	0.0249226	0.0161362	0.0244793	0.021093	0.00527421	0.0278105	0.0233177	0.029255	0.0175233	0.0374331	0.0465104	0.0139338	0.0227312	0.0189903	0.0142391	0.0228452	0.0287066	0.0185753	0.0200844	0.023598	0.0396343	0.0295374	0.0229416	0.0165475	0.0287207	0.0189278	0.0171593	0.0128992	0.0305885	0.0703189	0.0348979	0.0161963	0.0460951
0.0137626	0.0471969	0.0321614	0.0186103	0.0239303	0.02733	0.0186877	0.0226814	0.0304592	0.0171651	0.0183831	0.00808748	0.0209774	0.0287051	0.0214096	0.0195788	0.0187909	0.0161945	0.0258492	0.0324052	0.0231846	0.118296	0.0134952	0.0245783	0.0169612	0.0220251	0.0170805	0.0391737	0.0283692	0.0152623	0.0281144	0.0380253	0.0329044	0.0227158	0.0261513	0.0428088	0.031756	0.00769	0.024039	0.0179388	0.0190154	0.0261539	0.0199229	0.0335339	0.0145437	0.0230054	0.0289209	0.0286303	0.0299683	0.0446826
0.0194477	0.0384211	0.0655105	0.0329937	0.0245729	0.00943616	0.0157517	0.0213086	0.0318862	0.0140332	0.0178523	0.0164218	0.0329808	0.0173301	0.00634739	0.0207586	0.0244769	0.0207755	0.0237796	0.0205217	0.0287054	0.019088	0.0254888	0.0211617	0.0190652	0.0227123	0.0306797	0.0281396	0.0272237	0.043907	0.0219434	0.0171426	0.0232064	0.0189047	0.00769	0.0230706	0.035804	0.0201668	0.0384227	0.0286199	0.0228971	0.0221992	0.0216923	0.022838	0.014242	0.0184041	0.00848947	0.0186433	0.0232784	0.0209709
0.0204746	0.0267817	0.0196334	0.0244397	0.026272	0.0145685	0.0248642	0.0191533	0.0147149	0.0458178	0.0284228	0.0210456	0.0211525	0.0304903	0.0118395	0.0133369	0.0399706	0.0217655	0.0223575	0.0196699	0.0423517	0.0154571	0.0196814	0.0415416	0.0397038	0.031624	0.019945	0.0279959	0.0132816	0.0290758	0.0397698	0.0189448	0.0236462	0.0260279	0.0158071	0.045616	0.0149702	0.0246687	0.0147191	0.0170276	0.0215815	0.0219642	0.0144962	0.0346913	0.0141605	0.0190434	0.0264312	0.0200328	0.0159658	0.0187024
0.0154742	0.0224522	0.033663	0.0303648	0.0125688	0.0131865	0.0218598	0.0120537	0.0202437	0.0244869	0.0411084	0.0294865	0.0264921	0.0100866	0.0136081	0.0217633	0.0359138	0.0323062	0.0204735	0.0265468	0.03315	0.0198779	0.0242789	0.0124763	0.014901	0.020204	0.0172173	0.0117659	0.0277664	0.34055	0.0340397	0.0353325	0.0189443	0.013789	0.020506	0.0313036	0.0453487	0.0250813	0.0344899	0.0130998	0.0227558	0.0541441	0.0196704	0.0404886	0.033713	0.0268692	0.0146437	0.0340869	0.0184349	0.0313119
0.0190304	0.0159922	0.0178983	0.0188575	0.0130127	0.0255397	0.0319408	0.0192138	0.0379666	0.0172635	0.0191923	0.0114449	0.0205834	0.0119528	0.00947465	0.0115068	0.014824	0.0225325	0.0142797	0.0269057	0.0177158	0.0219421	0.0293294	0.00769	0.0261102	0.0187259	0.0181902	0.0259595	0.0239134	0.0126164	0.0299808	0.0122643	0.0351514	0.0158539	0.0588357	0.0358201	0.0208286	0.0150574	0.0184641	0.0222046	0.0280263	0.0266116	0.0190915	0.103576	0.0450957	0.0318836	0.0118023	0.0323129	0.01889	0.0280789
0.0315369	0.0359871	0.0185067	0.0194469	0.0222265	0.0196932	0.0250818	0.0252465	0.0348658	0.02272	0.0182853	0.0143917	0.0275437	0.0135136	0.0199661	0.023827	0.0149145	0.0391372	0.0440383	0.0390278	0.0251397	0.0324439	0.0217633	0.0241258	0.0244025	0.0219351	0.0255761	0.0346208	0.0179063	0.0136427	0.0335839	0.0282469	0.0203798	0.0263502	0.0198804	0.0398744	0.0235954	0.0126578	0.0210569	0.0205644	0.0441218	0.014591	0.0408895	0.0226402	0.0116541	0.0352195	0.0144121	0.0153408	0.0186153	0.0228766
0.0130838	0.0208029	0.0240141	0.0210507	0.0213139	0.0163678	0.146971	0.0223375	0.0285449	0.0269	0.0442101	0.0175224	0.030771	0.0181449	0.0163906	0.0122292	0.0331194	0.0203704	0.0260966	0.028357	0.0428567	0.00844186	0.0170818	0.0187024	0.0539412	0.0141074	0.0263645	0.014398	0.0330645	0.0204933	0.0709735	0.0241357	0.0342342	0.0148331	0.0348353	0.020942	0.0183818	0.0166067	0.0561832	0.0499409	0.0247006	0.0199229	0.013172	0.0378917	0.0186622	0.0257832	0.0568264	0.0181344	0.0196334	0.0184479
0.0290538	0.0132308	0.0223886	0.0161131	0.128059	0.014626	0.0475214	0.0266677	0.0303814	0.0180115	0.0146048	0.0157123	0.0260772	0.0269678	0.0154095	0.0156174	0.017497	0.0868745	0.023668	0.0261717	0.0211951	0.0408124	0.04159	0.0275842	0.0322145	0.0221598	0.0107957	0.0337086	0.0249058	0.0280047	0.0267403	0.0234042	0.016323	0.0276229	0.0131204	0.0289068	0.0337289	0.0198517	0.0134828	0.045557	0.032899	0.0401422	0.0189969	0.0232233	0.0189021	0.0138985	0.0171562	0.0253661	0.0787771	0.0199463
0.0163844	0.016309	0.0204836	0.0223148	0.0269507	0.0242531	0.022134	0.014768	0.0235617	0.0285091	0.0176137	0.0125195	0.0182329	0.0198354	0.0122935	0.0369746	0.0176608	0.0148484	0.00769	0.0208111	0.0306019	0.020351	0.0293347	0.0220048	0.0401987	0.0510273	0.0292641	0.0200325	0.0206565	0.0325974	0.0300139	0.0132463	0.0104634	0.0237165	0.0205736	0.136772	0.125877	0.0204325	0.0263594	0.0223244	0.021504	0.0193346	0.0148832	0.0489169	0.0261597	0.0440574	0.112333	0.0217106	0.0200737	0.034903
0.0185827	0.0361738	0.0116873	0.0202228	0.0343358	0.0390307	0.0322462	0.01854	0.0348222	0.0211121	0.0262994	0.0235444	0.0309953	0.0550272	0.0225455	0.0222079	0.0325138	0.0428179	0.0346757	0.0406003	0.0195142	0.0329991	0.027638	0.0135684	0.0276533	0.0813506	0.016548	0.0211717	0.0400166	0.0356176	0.0164562	0.0162687	0.00811217	0.0184074	0.0206918	0.0283734	0.0936295	0.0181385	0.0228651	0.0391964	0.024689	0.00769	0.0282931	0.0187392	0.0184654	0.0247395	0.0283199	0.0206818	0.0204111	0.0191185
0.0464547	0.0285555	0.0334757	0.00999584	0.0142074	0.0263196	0.019097	0.0417991	0.0404587	0.0115334	0.0313198	0.0119276	0.0167179	0.0173037	0.0143417	0.0147228	0.0181704	0.0495871	0.0302941	0.0158728	0.0426928	0.0171255	0.0253557	0.0369903	0.0228537	0.0369561	0.0257463	0.0121273	0.0166578	0.0242079	0.0111021	0.0187667	0.0373781	0.113749	0.0253034	0.01616	0.014563	0.0219966	0.0358759	0.0288969	0.0232899	0.0419433	0.0247734	0.0344111	0.0314498	0.0146297	0.02986	0.0361111	0.015393	0.0156779
0.0134996	0.0189769	0.027282	0.0179547	0.0174967	0.0208577	0.0133162	0.00603241	0.0207602	0.0303065	0.0266499	0.0214673	0.020211	0.0110422	0.0126527	0.0210245	0.0138104	0.0247375	0.0199405	0.055147	0.0280322	0.0343431	0.0295791	0.0260415	0.0383941	0.0259836	0.0839871	0.00827131	0.0457341	0.0168119	0.0436828	0.0194344	0.0483314	0.0267202	0.027408	0.0382343	0.0357685	0.0232125	0.0240832	0.0220971	0.0196721	0.0230207	0.0122558	0.0184686	0.0208268	0.0325056	0.00906962	0.0297236	0.0307861	0.0475177
0.0134828	0.0217887	0.0179255	0.0190184	0.0297071	0.00634739	0.0222997	0.0200267	0.0325205	0.0428937	0.018336	0.011828	0.0320699	0.0201488	0.0109651	0.0197018	0.0134203	0.0236735	0.0183108	0.0157839	0.0307916	0.0364375	0.015569	0.0106905	0.0346113	0.0221999	0.0291695	0.0322103	0.0295766	0.030151	0.014741	0.0179579	0.0266749	0.0262739	0.0349	0.0344819	0.0620219	0.0267414	0.0296382	0.0256868	0.0195308	0.00769	0.0340813	0.0347557	0.0241019	0.0372037	0.0253912	0.0136983	0.0207182	0.0208794
0.0178948	0.0185385	0.014452	0.0105138	0.0147617	0.0165304	0.041476	0.0231022	0.0269241	0.0495571	0.0204204	0.00769	0.0227522	0.0145638	0.0111021	0.024001	0.0164443	0.0105159	0.0287299	0.0366348	0.030867	0.0256176	0.0216313	0.0115567	0.0165717	0.0467797	0.0196712	0.0166702	0.0320456	0.0179612	0.0374213	0.0147507	0.0448664	0.0502923	0.0239485	0.0423989	0.0265174	0.019767	0.0161245	0.0199892	0.0192924	0.0318106	0.0170885	0.0235415	0.0196334	0.0279356	0.0470401	0.0395235	0.0547441	0.016115
0.0273609	0.0271753	0.0210786	0.0157746	0.011802	0.0341205	0.0214967	0.0214911	0.0110679	0.0180409	0.0221979	0.0131526	0.0223639	0.0250137	0.31688	0.0226658	0.0452143	0.0330238	0.0288264	0.0216884	0.0908698	0.0238086	0.0403755	0.0245633	0.0224715	0.0374719	0.014375	0.01635	0.0330853	0.019983	0.0252976	0.0187146	0.0245813	0.0103803	0.0478105	0.0920222	0.0360521	0.0142202	0.0193026	0.0173049	0.0246189	0.0344373	0.0221663	0.0202195	0.0206861	0.028267	0.0196864	0.00616426	0.0343446	0.0264128
0.0312737	0.0232425	0.0145383	0.0165774	0.0241144	0.0170443	0.0174913	0.0403333	0.0419139	0.0479999	0.0670269	0.0202943	0.0151158	0.0136812	0.0156028	0.0115972	0.0482501	0.0220963	0.025584	0.0255615	0.0122537	0.0157581	0.0302815	0.0260825	0.040063	0.0232625	0.042864	0.0186971	0.030257	0.0201748	0.0114922	0.0190446	0.015789	0.0205123	0.0385544	0.0484196	0.0224988	0.0142532	0.043264	0.0259929	0.0195753	0.0359266	0.0388307	0.024315	0.0637299	0.0391384	0.00918071	0.0338783	0.0179264	0.0318387
0.0105019	0.0181018	0.0267596	0.0219236	0.0264316	0.0186502	0.02396	0.0193182	0.0146639	0.0125628	0.021331	0.023948	0.0268387	0.0205161	0.047827	0.0128443	0.0259061	0.0223853	0.0183656	0.0243004	0.0348696	0.0251068	0.0220735	0.0148631	0.0304915	0.0126939	0.0333514	0.0168421	0.0177853	0.0170773	0.02566	0.0159967	0.0118744	0.0232191	0.00902479	0.0339474	0.0554086	0.0492692	0.047133	0.0270568	0.056914	0.0125171	0.0217146	0.0169111	0.0110963	0.0234461	0.016134	0.019635	0.0319013	0.0202062
0.0183347	0.017749	0.0312425	0.0294074	0.0260034	0.018612	0.0296047	0.0232267	0.0230168	0.0291623	0.00662005	0.0171126	0.0193402	0.0198626	0.0128594	0.0172008	0.0249927	0.0278683	0.0184181	0.0274467	0.0225623	0.0170021	0.0194452	0.0921139	0.0431192	0.123337	0.0459928	0.0485816	0.034575	0.0260087	0.0292476	0.0281907	0.0223451	0.0238112	0.0331115	0.0181144	0.0215571	0.0194886	0.0293676	0.028122	0.0125013	0.0400189	0.0118078	0.0225153	0.0484762	0.021282	0.026309	0.0254654	0.0302546	0.0150366
0.0126684	0.0340786	0.0108917	0.0129044	0.0221624	0.0209594	0.0201882	0.0201737	0.0301527	0.00933637	0.0141152	0.0173247	0.0427272	0.0165835	0.0395436	0.0128037	0.036132	0.0336844	0.0408573	0.0191781	0.0246001	0.0200656	0.0263912	0.0317029	0.0122402	0.02	0.0208384	0.0278639	0.0249817	0.0228646	0.01836	0.0319722	0.0250865	0.0248979	0.015299	0.0409417	0.0185439	0.0266369	0.0256102	0.0125047	0.0153326	0.00584311	0.0169355	0.0258822	0.0213211	0.0232494	0.0358597	0.0125975	0.0279509	0.0178251
0.0294166	0.0191038	0.015992	0.021278	0.121459	0.0119077	0.0309051	0.0172923	0.0177779	0.0581996	0.0206689	0.0113131	0.0192729	0.0189003	0.0262319	0.0213944	0.0146263	0.0335742	0.0286912	0.0276284	0.0417454	0.0232076	0.0265244	0.0235671	0.0264798	0.0197326	0.020762	0.0198115	0.0408537	0.014329	0.0308603	0.011731	0.0235282	0.0116291	0.0137319	0.0259074	0.0211747	0.0209916	0.0324093	0.0259235	0.0263997	0.021411	0.0172561	0.0243017	0.0332843	0.0507214	0.0174515	0.0193691	0.0486097	0.0190891
0.028463	0.0216974	0.027664	0.030499	0.0353988	0.0114813	0.0152395	0.00967996	0.0163426	0.0274779	0.0242862	0.0103474	0.0549724	0.0529354	0.0121032	0.0334313	0.0170728	0.0133142	0.0163402	0.0169612	0.0237842	0.035962	0.0222323	0.0317944	0.0251998	0.0214548	0.0187421	0.0244407	0.0206849	0.0300201	0.0304484	0.0205939	0.0262141	0.0443517	0.0279834	0.0142797	0.0467498	0.0212326	0.0322762	0.0129233	0.0115691	0.0347095	0.0289479	0.0236676	0.0185403	0.0387651	0.0513616	0.0248257	0.0155151	0.0268898
0.0207653	0.0276897	0.0251581	0.0153302	0.0275417	0.023129	0.0172032	0.0401239	0.0292754	0.0128154	0.0232193	0.0186044	0.0334447	0.0204647	0.0177109	0.015537	0.0361901	0.0244354	0.0379657	0.0187546	0.0282637	0.0330533	0.0211225	0.0146048	0.0164899	0.0322499	0.0136909	0.0221834	0.0282399	0.0267414	0.0277989	0.0228742	0.0236792	0.014454	0.0192086	0.0373729	0.0115728	0.0196963	0.0326915	0.0169691	0.0213745	0.041773	0.0219674	0.0142006	0.045436	0.0164261	0.0227879	0.0270966	0.0193648	0.036728
0.0373829	0.0263048	0.0401058	0.0168451	0.0234805	0.0307169	0.00969687	0.0240943	0.0347889	0.017967	0.0231698	0.0173619	0.0285015	0.0285644	0.024828	0.0202638	0.0357406	0.0191293	0.0167564	0.014937	0.0171958	0.0389474	0.0256215	0.0159199	0.0355968	0.0400129	0.0111738	0.0224566	0.0293881	0.0169719	0.0269389	0.0240762	0.0172905	0.0107286	0.052621	0.0335428	0.0243143	0.0164443	0.028862	0.0513352	0.0219924	0.0275303	0.018712	0.0136892	0.025928	0.0219181	0.0195324	0.0243027	0.02047	0.0210375
0.0270105	0.0324831	0.0195199	0.0155574	0.02397	0.0258356	0.0123084	0.025393	0.0203725	0.0250797	0.0447689	0.0152249	0.0627875	0.00651154	0.012216	0.0194049	0.0295749	0.0201482	0.0123667	0.0180534	0.0142642	0.0235118	0.0162491	0.0220913	0.0177182	0.0313123	0.020026	0.0292207	0.0542943	0.0671042	0.024946	0.0240998	0.0316015	0.0182941	0.0240102	0.0168335	0.0280114	0.01404	0.0430916	0.0267912	0.00769	0.0201066	0.031695	0.0307251	0.0142189	0.0334318	0.104592	0.00918319	0.0225225	0.0414911
0.036298	0.0129597	0.0395676	0.02709	0.0158973	0.014329	0.0584054	0.0172319	0.0230755	0.0544003	0.0147204	0.0191794	0.0279238	0.0215301	0.0163264	0.0260091	0.0260404	0.00987047	0.0225596	0.0581062	0.0174077	0.0222575	0.0149858	0.0246095	0.0388897	0.0290829	0.0244396	0.0204605	0.00769	0.0414094	0.032495	0.0220713	0.037313	0.0203237	0.020066	0.0247818	0.0301943	0.0829912	0.0222644	0.0150296	0.0238801	0.0293396	0.0305132	0.0381217	0.0291944	0.035429	0.0144679	0.0205309	0.032556	0.0219673
0.0262203	0.0268411	0.024045	0.0147682	0.0188077	0.0209273	0.0344681	0.0156887	0.0351145	0.0105553	0.0353971	0.0416228	0.0163838	0.0247024	0.0156901	0.0275117	0.0245019	0.00903927	0.0126298	0.0416634	0.0220406	0.0282721	0.026694	0.0183124	0.0393471	0.0217499	0.0436972	0.0282887	0.0276731	0.0326363	0.0155294	0.0212962	0.032783	0.0450169	0.0579939	0.0193006	0.0191921	0.0192363	0.0233539	0.0277179	0.0208099	0.0178812	0.0204058	0.0366641	0.0208447	0.0365119	0.015939	0.0129446	0.0339642	0.0217686
0.0226277	0.0170861	0.0226628	0.0119737	0.0175258	0.0136892	0.0174609	0.0208447	0.0138498	0.0165367	0.022484	0.0242251	0.0407163	0.0217148	0.0165213	0.0260955	0.00899614	0.0238867	0.0319108	0.0169976	0.048062	0.0244753	0.013823	0.021476	0.0269678	0.0279506	0.0248546	0.0301049	0.0274372	0.0212322	0.0231316	0.0176151	0.0434122	0.0438125	0.0314877	0.0188049	0.0244274	0.12006	0.0312913	0.0226831	0.0170512	0.0113689	0.0165393	0.0199695	0.0265869	0.0131709	0.0189793	0.0267326	0.0129529	0.0311943
0.0217527	0.0184906	0.0191516	0.0229313	0.0170752	0.0138074	0.0771848	0.0174245	0.0306054	0.0293714	0.0156872	0.0383506	0.0126272	0.0141846	0.0612209	0.0240861	0.0255393	0.05072	0.0294577	0.0261127	0.0213394	0.0241916	0.0359838	0.0175668	0.0220283	0.0166088	0.0116177	0.0261113	0.00769	0.0273515	0.00822672	0.0103096	0.0449353	0.028317	0.0407618	0.116498	0.0256106	0.0239834	0.0448345	0.0219021	0.035788	0.0185784	0.0125231	0.0141424	0.0203099	0.0244485	0.0187743	0.0441361	0.0139356	0.044007
0.0247745	0.0519651	0.0233599	0.0222112	0.013089	0.0888183	0.0179511	0.0106871	0.0234588	0.0223261	0.0657161	0.0193273	0.0212195	0.0208684	0.0132198	0.0278803	0.0257873	0.0492821	0.0208621	0.0169204	0.0419957	0.0241916	0.0207787	0.0216337	0.0218212	0.0287734	0.027092	0.0250382	0.0119993	0.0245186	0.0491481	0.0329644	0.0228732	0.0208786	0.0245936	0.0164841	0.0271592	0.0258368	0.0843782	0.0259817	0.0537583	0.0292558	0.0152993	0.0298427	0.0266241	0.0312571	0.0255047	0.0207471	0.0442535	0.0259861
0.0474514	0.0258475	0.0261973	0.0133538	0.0242798	0.0244233	0.0316222	0.0191845	0.0250417	0.0167828	0.0152257	0.0276732	0.0419922	0.0105194	0.0153791	0.0216363	0.0335011	0.0346085	0.0277973	0.0197633	0.0151285	0.021606	0.0293364	0.0340999	0.0292354	0.0612489	0.068757	0.00984769	0.0262098	0.0194398	0.0307329	0.0203816	0.030471	0.0195053	0.0195846	0.0286928	0.0208043	0.0206032	0.0721848	0.0183101	0.018714	0.0241281	0.00953274	0.0308387	0.0390116	0.00553771	0.0201273	0.0291842	0.0137575	0.0190225
0.0268679	0.0238645	0.0312131	0.011221	0.0175151	0.0181657	0.0126998	0.0205332	0.0385151	0.0289019	0.0178036	0.0182087	0.0211281	0.0236437	0.00980353	0.0155102	0.0267582	0.0294111	0.00769	0.00980711	0.0185648	0.0211455	0.0203591	0.0220599	0.0282294	0.0213316	0.0169519	0.0486702	0.0264575	0.0308048	0.0222035	0.0154912	0.0156697	0.0623223	0.0472109	0.0297458	0.0190721	0.0217496	0.0354765	0.0242629	0.0252459	0.0261123	0.0360941	0.0571135	0.0386248	0.0179776	0.0165921	0.0234999	0.0182461	0.0362127
0.0151237	0.0226328	0.0198216	0.0398868	0.0291395	0.0184394	0.0189839	0.0260836	0.0564331	0.0254853	0.0225193	0.0748636	0.0231926	0.0231694	0.0137729	0.0201699	0.0314113	0.0204773	0.035291	0.0051784	0.022411	0.0151914	0.00769	0.0298862	0.0532905	0.0241698	0.0259623	0.0192646	0.0280516	0.0137113	0.0309567	0.0152041	0.0172555	0.0277374	0.0361637	0.106112	0.0240052	0.021762	0.014096	0.0258295	0.0321942	0.0130754	0.0180993	0.0272356	0.0234813	0.0180667	0.0119603	0.0377951	0.0266372	0.0366359
0.0220735	0.0124691	0.0199201	0.0322221	0.0227192	0.0221781	0.0132928	0.0236353	0.0380146	0.0218932	0.0253763	0.0342808	0.0226441	0.0405462	0.0187476	0.0150444	0.0175679	0.0297297	0.0202995	0.0168743	0.0191125	0.0196787	0.0253308	0.0198312	0.0427222	0.0274705	0.0328636	0.0177571	0.0496876	0.0215451	0.0123367	0.0142354	0.00752321	0.0469637	0.0227629	0.0341233	0.023783	0.0238251	0.0305244	0.035361	0.0294347	0.106703	0.0147642	0.0192072	0.0258233	0.0314814	0.0188052	0.0384211	0.0114671	0.0145951
0.0333749	0.0180857	0.0107603	0.00916097	0.0358591	0.0182011	0.031558	0.0383326	0.0173247	0.0265056	0.0175372	0.0196565	0.0257363	0.0301373	0.0508174	0.0222479	0.0420807	0.0196513	0.00822981	0.0160108	0.0259143	0.0277961	0.0163828	0.0255664	0.00886673	0.0246424	0.0176225	0.0169458	0.0388693	0.0306812	0.0152449	0.0251913	0.0548224	0.0939445	0.0345798	0.0210418	0.0146048	0.0282672	0.0115567	0.175575	0.028186	0.0332814	0.0117659	0.0145811	0.05447	0.0192843	0.0391603	0.0381392	0.0222957	0.0349179
0.0350466	0.0211928	0.0256081	0.0234332	0.0353993	0.0112625	0.0387167	0.0211029	0.0251341	0.0336462	0.0281941	0.0191327	0.0273169	0.0114449	0.0294852	0.0106718	0.00875777	0.0844228	0.0482523	0.0290867	0.00769	0.0148498	0.0379868	0.0315193	0.0413645	0.036847	0.0147696	0.0229419	0.0288908	0.0179063	0.0224173	0.0271384	0.0163916	0.0235216	0.0452304	0.033478	0.0331334	0.0191357	0.0186428	0.00884466	0.0221298	0.0507474	0.0379909	0.0231338	0.0173803	0.017417	0.0175081	0.0228675	0.0175278	0.0412924
0.0236698	0.0200527	0.0284511	0.0254229	0.0263815	0.0208447	0.0247006	0.0192294	0.0204242	0.0185591	0.0229535	0.0132452	0.0743519	0.0426978	0.102642	0.0156167	0.0235981	0.0142846	0.00769	0.0658485	0.0255007	0.0222382	0.0210346	0.0349685	0.0227002	0.0214261	0.0160606	0.0138894	0.0343052	0.0202528	0.0332953	0.0231518	0.0268836	0.0236974	0.0365703	0.0370946	0.0283703	0.022028	0.0347798	0.0413451	0.0193465	0.0157378	0.0211928	0.0596678	0.0376927	0.0161141	0.0257152	0.0415296	0.0165421	0.0318687
0.0276936	0.0442753	0.0336813	0.0164691	0.0272126	0.0186092	0.018278	0.0210813	0.0291518	0.0160148	0.0190645	0.026705	0.0196123	0.00939529	0.025163	0.0181807	0.0145357	0.0196299	0.009797	0.0156624	0.0651769	0.021389	0.0274157	0.0184175	0.0309654	0.0157544	0.0268881	0.01328	0.0377296	0.0154803	0.0289272	0.0214194	0.0363132	0.022435	0.0304122	0.020101	0.0803385	0.0199432	0.0522895	0.0935123	0.017532	0.0265917	0.0345407	0.0932724	0.0137103	0.035682	0.022671	0.0170778	0.0280348	0.0317
0.031738	0.0212866	0.01774	0.0284333	0.0234201	0.0165026	0.0487211	0.019026	0.0329165	0.0178682	0.012668	0.0166279	0.0155253	0.0294278	0.0158678	0.0266125	0.0319331	0.0259448	0.01446	0.0184206	0.019283	0.0245056	0.0279942	0.0206657	0.0264562	0.0259367	0.00769	0.0356863	0.0287749	0.0172544	0.0182112	0.0136422	0.0281722	0.0179821	0.00769	0.407174	0.0281323	0.0168096	0.0182946	0.0253841	0.0174341	0.029083	0.0164604	0.0280874	0.0288935	0.0171245	0.0598585	0.0107673	0.0376966	0.0311104
0.0303109	0.0334412	0.0312972	0.0202819	0.0238785	0.0403142	0.0150365	0.0351203	0.0372824	0.0226638	0.00924022	0.0244997	0.0920222	0.0234305	0.0291424	0.0203741	0.0454338	0.00769	0.0265688	0.0403966	0.0187938	0.0157183	0.0431315	0.0468668	0.0351699	0.0126873	0.0414276	0.0211267	0.0366475	0.0249427	0.124436	0.0190736	0.0250616	0.0296332	0.0349607	0.0245578	0.0172596	0.0139134	0.0203155	0.0307166	0.0125449	0.0283739	0.0292337	0.0290376	0.0205689	0.00951044	0.0241346	0.00797516	0.023465	0.010712
0.0173174	0.0122001	0.0260035	0.0260162	0.0107223	0.0138974	0.00830221	0.026827	0.0243376	0.0156167	0.0153238	0.0318489	0.0308924	0.0203774	0.00874419	0.0213671	0.0231776	0.0156723	0.0252054	0.0256719	0.013772	0.0217834	0.0275534	0.0370881	0.0164089	0.0210394	0.0197734	0.0327841	0.0167712	0.0165684	0.0232159	0.0173413	0.0140015	0.0202099	0.0124225	0.037935	0.0271934	0.0223367	0.0267719	0.0122238	0.0217342	0.0617908	0.0303463	0.0413872	0.0206873	0.0133459	0.0271579	0.0296072	0.0190582	0.0122772
0.0197762	0.0292853	0.0183957	0.0299836	0.0173247	0.0641127	0.023756	0.0130398	0.0327351	0.0199507	0.00981744	0.0229122	0.0160715	0.0288819	0.0217686	0.0149578	0.0219386	0.0799863	0.0368504	0.0241069	0.0177694	0.0192652	0.0170556	0.00769	0.018961	0.0337485	0.015777	0.0207112	0.0137846	0.0250357	0.0325345	0.0381316	0.0225798	0.0313583	0.0342053	0.0158756	0.0146471	0.0196126	0.0444655	0.0140346	0.010364	0.0157378	0.0316913	0.0316141	0.0102726	0.0157955	0.0270191	0.0163795	0.0297863	0.0156239
0.0289798	0.0200205	0.0327657	0.0107466	0.118146	0.0154164	0.0155397	0.01856	0.133494	0.0145663	0.0207733	0.0387943	0.0437384	0.00769	0.0247987	0.042161	0.0160251	0.0466389	0.0395568	0.0155036	0.0200832	0.0143977	0.0267326	0.0274539	0.0127526	0.0210842	0.0167645	0.0229396	0.113371	0.0266267	0.0273663	0.0087111	0.0471927	0.0323341	0.0230711	0.0199578	0.0285977	0.0534559	0.0163934	0.0232905	0.0259744	0.0166652	0.0184316	0.0283268	0.0139746	0.0141688	0.0185871	0.0157374	0.018336	0.0354996
0.0350936	0.0197639	0.0263169	0.0321555	0.0192599	0.0254756	0.012308	0.0231827	0.0176767	0.018602	0.0272361	0.0281745	0.0163844	0.013328	0.0378959	0.0137537	0.0274854	0.0479516	0.0312029	0.0311958	0.0213308	0.0210126	0.0135263	0.0104175	0.0169197	0.0238487	0.0109523	0.0186874	0.0338329	0.0223491	0.0217286	0.0168507	0.0190018	0.013723	0.0164876	0.0273331	0.0164897	0.0214923	0.126321	0.018753	0.0164277	0.0426276	0.0248022	0.0923645	0.0363993	0.023924	0.0116043	0.0122001	0.0469639	0.0330407
0.0738371	0.0222062	0.035917	0.0118503	0.0137089	0.0116541	0.0095623	0.391306	0.0223302	0.107967	0.0305378	0.0100839	0.0308913	0.0132358	0.021537	0.0228077	0.039071	0.0223691	0.0250404	0.0239262	0.0197905	0.0595442	0.0153706	0.0203604	0.0354844	0.0441386	0.0144381	0.0403689	0.0483605	0.0205164	0.0204479	0.0295369	0.014344	0.0301558	0.0291242	0.0164925	0.0216954	0.0176502	0.0361483	0.0230889	0.0332898	0.0243672	0.023544	0.0351365	0.0210052	0.0150111	0.0303606	0.0341184	0.0191245	0.0203164
0.0156779	0.0212038	0.0397668	0.0196886	0.0248661	0.0274626	0.0379536	0.0378449	0.0154112	0.0259181	0.0386064	0.0393317	0.019957	0.0208599	0.022134	0.0303647	0.0609025	0.0187368	0.0242405	0.0273848	0.0180631	0.0316996	0.0213893	0.01349	0.0124213	0.0204951	0.0258056	0.0115066	0.0124422	0.0202508	0.0156799	0.0339739	0.00769	0.0229574	0.0228782	0.0265641	0.059397	0.0241422	0.0173283	0.0259237	0.0208143	0.0191781	0.0339188	0.0367252	0.0340671	0.0406586	0.0133633	0.0323229	0.018408	0.0352081
0.0216901	0.0272256	0.0215379	0.0206301	0.0395767	0.0162957	0.00982087	0.0104986	0.0232113	0.0155348	0.017423	0.0309801	0.0193664	0.0150777	0.042997	0.0241014	0.0517376	0.0197959	0.0104586	0.0241141	0.0293588	0.0216606	0.00769	0.0192568	0.0232754	0.0198804	0.0140327	0.0256613	0.0319142	0.0339944	0.0110073	0.0176535	0.0238751	0.019811	0.03881	0.0200422	0.0225217	0.0422827	0.0173219	0.0213952	0.0301869	0.0287002	0.0119582	0.0194574	0.0117254	0.020818	0.0261524	0.0229757	0.0241595	0.0174248
0.0102418	0.0261628	0.051459	0.0180409	0.0226357	0.0127752	0.0129674	0.0145528	0.032312	0.0224237	0.0484162	0.0124365	0.0225798	0.0125552	0.0112965	0.0103339	0.0470045	0.0166338	0.0126995	0.0357302	0.0311184	0.0164497	0.0198163	0.014074	0.0475494	0.029297	0.0157698	0.0293766	0.0548679	0.0316015	0.0175017	0.021572	0.0092818	0.0169923	0.0199585	0.0354817	0.0195136	0.0122402	0.0281757	0.0274443	0.0249246	0.107221	0.0235095	0.0234637	0.016293	0.0244793	0.0149812	0.0411776	0.0443304	0.0345382
0.0481285	0.021515	0.0432015	0.017497	0.0176699	0.0205918	0.0406066	0.0241238	0.0160179	0.0147323	0.025772	0.0199509	0.0217256	0.0133807	0.0452199	0.0168617	0.0141152	0.0187205	0.0276683	0.0272424	0.0112525	0.0427379	0.0338395	0.0228502	0.0449045	0.0141344	0.027075	0.0123591	0.0135353	0.019249	0.0345596	0.021078	0.0370423	0.0302336	0.023204	0.023673	0.0191596	0.0197771	0.022071	0.021046	0.0133287	0.031861	0.0151593	0.0350171	0.0141366	0.0219386	0.0217679	0.0237174	0.0332965	0.0279959
0.0197955	0.0190111	0.0319429	0.0138547	0.0580283	0.0218729	0.0254163	0.031866	0.0228087	0.015211	0.0182539	0.0151859	0.0365981	0.0242754	0.0482981	0.0173666	0.0115863	0.0344846	0.0496183	0.0174378	0.0243911	0.121489	0.0198385	0.0244209	0.0278448	0.0277402	0.0264661	0.0260837	0.029105	0.118534	0.0152159	0.0262458	0.0232016	0.0354765	0.0375012	0.0446542	0.0203076	0.0338707	0.0114832	0.0125552	0.0174316	0.0348123	0.0204726	0.0196844	0.0299456	0.0237842	0.0362736	0.0232493	0.0265479	0.0235881
0.0433884	0.0279733	0.0210475	0.0364083	0.011501	0.0333255	0.02084	0.0219472	0.0142116	0.018903	0.0172931	0.0128381	0.0219577	0.0386875	0.0196264	0.0246918	0.0281915	0.0133768	0.0265669	0.0401892	0.0101792	0.0215257	0.0265378	0.0206586	0.0159755	0.0135263	0.0155139	0.0442188	0.0220744	0.0291309	0.0406239	0.0222202	0.0172555	0.0169909	0.0163566	0.0446257	0.0587116	0.0653267	0.0204732	0.0162171	0.0205015	0.0169881	0.0181233	0.0115632	0.049486	0.0311811	0.0649104	0.0250344	0.0267385	0.113607
0.0127621	0.0403627	0.023954	0.0206097	0.0192895	0.0481076	0.0324955	0.0223427	0.0283761	0.0101216	0.0165367	0.0221388	0.0227429	0.0142762	0.0101455	0.00769	0.0140698	0.0117451	0.0459541	0.015194	0.0305717	0.0172596	0.0245794	0.0133098	0.0267054	0.0339247	0.0231969	0.40513	0.0261632	0.0270292	0.0245135	0.0264607	0.0351989	0.0236334	0.0263909	0.0233627	0.0284841	0.0407632	0.0217072	0.0250329	0.0237403	0.0416508	0.0196228	0.026986	0.02414	0.0124763	0.0174184	0.0141366	0.0225739	0.010489
0.0319505	0.0211177	0.0162527	0.0303598	0.0226432	0.0127752	0.022224	0.0432583	0.00769	0.0284876	0.0147217	0.0237359	0.0212748	0.0270509	0.0155306	0.0276439	0.0327262	0.0463628	0.0187939	0.0451303	0.0556472	0.0462631	0.0198529	0.0103803	0.0182377	0.0467694	0.0319001	0.0176823	0.0432077	0.0445804	0.0546025	0.0384679	0.0409907	0.0232109	0.0274431	0.0314715	0.0275374	0.0163223	0.0160722	0.0479124	0.035689	0.0273712	0.01693	0.0553624	0.0130561	0.0186211	0.0595882	0.0268667	0.0194467	0.0196375
0.0396275	0.0167905	0.0147577	0.0178723	0.0274766	0.0199405	0.0186675	0.0120452	0.0377982	0.0210288	0.0196915	0.010294	0.0146048	0.0455303	0.0133644	0.0172266	0.030668	0.0132498	0.0209344	0.00862141	0.0149497	0.0467755	0.0232232	0.0341259	0.0397157	0.0158376	0.0185087	0.0345503	0.0255123	0.0210504	0.0229742	0.0341127	0.0191203	0.0214236	0.0296126	0.0313123	0.0331622	0.019726	0.0236699	0.0203058	0.0120429	0.0197716	0.0249679	0.0417899	0.0127418	0.00867987	0.0231901	0.0231928	0.0219692	0.0168581
0.0208971	0.0108881	0.0205642	0.0129018	0.0288223	0.0697366	0.0153041	0.0471145	0.0186793	0.0244517	0.0204185	0.0225126	0.0157254	0.0127254	0.0200656	0.0133658	0.0280771	0.00769	0.0163449	0.00769	0.0209242	0.0233854	0.0539122	0.0199307	0.0224973	0.0214702	0.0203063	0.0275726	0.0120959	0.0194072	0.0184877	0.0259662	0.0155148	0.0263422	0.0270648	0.0353479	0.0258016	0.0183484	0.0270355	0.0440054	0.018289	0.00833408	0.0302714	0.018661	0.0144975	0.0207112	0.0683102	0.0256253	0.0259563	0.020219
0.0307012	0.00852593	0.0225096	0.0257422	0.014626	0.0459772	0.0112043	0.0347186	0.0191855	0.0283324	0.0362274	0.0235057	0.0205781	0.0152071	0.0218817	0.0146736	0.0377804	0.0245451	0.0273706	0.0250047	0.0380806	0.0274849	0.0227604	0.0217763	0.0307894	0.0266028	0.021168	0.0315716	0.0359686	0.0235568	0.00950586	0.0174046	0.0394095	0.0239713	0.0367624	0.0225172	0.0222507	0.0187654	0.0203661	0.0105244	0.0292389	0.0156959	0.0245762	0.0172596	0.0197063	0.0205045	0.0760051	0.0245046	0.0208616	0.0306813
0.0211821	0.0224932	0.0152488	0.0177746	0.047875	0.0444252	0.0228531	0.411264	0.0298633	0.0230985	0.0121884	0.0291397	0.0373953	0.0190562	0.00947273	0.0178156	0.0231185	0.0808186	0.0203414	0.0121322	0.0240243	0.0205597	0.0177448	0.0344497	0.0204068	0.054735	0.0154747	0.030597	0.0374731	0.0442702	0.0191197	0.0211009	0.0163916	0.0234311	0.0207906	0.0421365	0.0261315	0.0774659	0.0388271	0.0180605	0.0195287	0.0255002	0.0209791	0.0150865	0.0242723	0.0608882	0.0613466	0.0241343	0.0183361	0.0216449
0.0700371	0.0196174	0.0224011	0.0327846	0.0152803	0.0312243	0.0289107	0.0190284	0.0272994	0.0430716	0.0274451	0.0335494	0.0308996	0.0154232	0.0390191	0.0322931	0.0409374	0.0211205	0.0155957	0.0288047	0.0200095	0.0243306	0.0199127	0.0184641	0.0225108	0.019664	0.0120373	0.0236478	0.0812803	0.0384514	0.0236362	0.0281446	0.0295305	0.0385417	0.0170551	0.0606571	0.0224978	0.00787305	0.0277434	0.0137333	0.0104763	0.00953274	0.0552625	0.0293208	0.0185101	0.0115399	0.0104375	0.032585	0.0112043	0.0421315
0.0534987	0.0358492	0.0110938	0.0214904	0.0199578	0.0147073	0.110665	0.0184272	0.0336069	0.0189282	0.0379437	0.0132958	0.02843	0.0233423	0.0105556	0.0344407	0.068416	0.0584832	0.0676324	0.0225133	0.0206136	0.00891681	0.0177861	0.0379104	0.00940506	0.0240186	0.0385373	0.0318223	0.00769	0.0239001	0.0113428	0.0189982	0.0105745	0.0186945	0.0378422	0.0239616	0.0113208	0.0274608	0.0620981	0.0508253	0.015653	0.0992816	0.0238805	0.0199257	0.0169999	0.0221743	0.0233447	0.0375546	0.0169451	0.00987414
0.0275316	0.0147236	0.0313325	0.0236815	0.0235939	0.0154458	0.0257522	0.0242434	0.0484529	0.0185126	0.0139683	0.0195928	0.0182529	0.0381274	0.014924	0.0118354	0.0196215	0.0245994	0.0102532	0.0394614	0.0492139	0.0136983	0.0268683	0.0218538	0.0132592	0.0269616	0.0163838	0.128747	0.0330534	0.0304382	0.025624	0.0219052	0.0234997	0.0324673	0.0261346	0.0152015	0.0130465	0.0439844	0.0202156	0.0176022	0.0378866	0.0270332	0.0196554	0.0460027	0.0176103	0.0294857	0.0295375	0.0251747	0.0121287	0.0187154
0.049778	0.0197305	0.0206655	0.0181584	0.0138608	0.0232246	0.0234708	0.0214824	0.044685	0.0393137	0.0489099	0.0479894	0.0146588	0.0154097	0.0213922	0.0338229	0.02376	0.0507416	0.0684284	0.0379649	0.0225396	0.0233843	0.0238142	0.0320919	0.0347602	0.0315377	0.0361758	0.0158071	0.0420612	0.0273802	0.0285881	0.0257037	0.0370232	0.0155659	0.0363204	0.0154528	0.0307904	0.0292244	0.034219	0.0234064	0.0199429	0.0352699	0.0197321	0.0252823	0.0428162	0.0137451	0.0218574	0.0189436	0.0586304	0.0300362
0.0171179	0.0185708	0.0178703	0.0236646	0.0154829	0.0131164	0.0384663	0.0449878	0.0216924	0.02997	0.0200986	0.0105427	0.0203972	0.0193427	0.0111148	0.0223742	0.0109092	0.0277404	0.0457494	0.125991	0.0150027	0.0134743	0.0318224	0.0387812	0.0191181	0.0276234	0.0169612	0.0268224	0.0566585	0.0534973	0.0436271	0.0257574	0.0208167	0.0188815	0.0163789	0.0236005	0.022974	0.0210265	0.0313311	0.0198999	0.0594823	0.0321198	0.0275614	0.0219209	0.0125494	0.0335886	0.0269431	0.0120865	0.028401	0.00926179
0.0156691	0.0167711	0.0287189	0.0139712	0.0332968	0.0236399	0.0353796	0.0298043	0.0275678	0.0291786	0.022459	0.0666121	0.0251323	0.0528731	0.0197702	0.00686093	0.0313862	0.035646	0.0155868	0.0343826	0.00769	0.0309419	0.0289161	0.0171874	0.0243326	0.0253581	0.0174949	0.0220179	0.0239736	0.0331722	0.0189839	0.0256361	0.0250306	0.0264207	0.0202956	0.0304367	0.031201	0.0359838	0.0254521	0.0336684	0.023204	0.011701	0.00681402	0.043275	0.022813	0.0148219	0.0318191	0.0184253	0.0198393	0.0186938
0.0306566	0.0349898	0.0183554	0.0205989	0.0310009	0.0199631	0.0183139	0.0446295	0.020223	0.0148582	0.0207961	0.0203798	0.0305656	0.0243539	0.0112577	0.0375709	0.0422535	0.0195518	0.0339245	0.0118064	0.0233349	0.0263875	0.0369492	0.0183592	0.00895887	0.0192403	0.0120945	0.0122273	0.0311838	0.0176502	0.00927916	0.0306581	0.016233	0.0224857	0.0238961	0.0187242	0.0222771	0.012668	0.0326092	0.0165046	0.044101	0.0342866	0.0110652	0.027754	0.0166038	0.0254595	0.0318586	0.031412	0.0255033	0.0220084
0.0108583	0.0115434	0.0263568	0.00706644	0.0192286	0.0200118	0.0241724	0.0350374	0.0268977	0.00872772	0.0397135	0.0216437	0.0190664	0.0344529	0.0201189	0.00769	0.0277088	0.0215093	0.0276445	0.0291511	0.0180644	0.0164579	0.019446	0.0240945	0.0188457	0.0365314	0.0335938	0.0358181	0.0306185	0.0236482	0.0385763	0.0205161	0.0174736	0.0190089	0.0360191	0.031724	0.0205182	0.0253472	0.0198682	0.0233228	0.0378175	0.0256007	0.0199336	0.0250616	0.0195412	0.0135727	0.0327036	0.0321774	0.0486415	0.0492817
0.0264686	0.00875997	0.0241981	0.0245794	0.0309136	0.0250942	0.0291483	0.0305177	0.0259809	0.0184325	0.0192059	0.0114575	0.0348616	0.0588948	0.0120543	0.0185897	0.0372664	0.0337191	0.0231589	0.0152788	0.0105553	0.0124966	0.0177252	0.0191789	0.0363981	0.0328102	0.0210575	0.0136825	0.00874766	0.0191293	0.0152208	0.0204155	0.0533544	0.0401348	0.0280811	0.0266517	0.0408102	0.0282263	0.0110829	0.0197946	0.0113892	0.0329758	0.0307153	0.0147465	0.00895887	0.0252704	0.0265487	0.0169691	0.0167266	0.0147683
0.0360623	0.0137325	0.0206862	0.0187777	0.0109733	0.0142339	0.0239356	0.017945	0.0399355	0.00976565	0.0382289	0.023569	0.0215159	0.0272489	0.0584033	0.0386691	0.0308665	0.0107466	0.0242034	0.0242723	0.0257886	0.0163456	0.0556676	0.0206878	0.0136026	0.0330347	0.0204789	0.0259965	0.0118968	0.0287987	0.028297	0.0105226	0.0145275	0.0140851	0.039552	0.0197187	0.102398	0.00616426	0.0163055	0.0191095	0.0234429	0.0412598	0.0101428	0.0172395	0.0236859	0.0330455	0.0539051	0.0199542	0.0246697	0.0160234
0.00855858	0.0206994	0.0154742	0.0479135	0.0123781	0.0151152	0.0206219	0.0369884	0.0210783	0.018173	0.0298229	0.0328142	0.029531	0.018011	0.0182595	0.0118108	0.0186624	0.0126684	0.0206201	0.0194453	0.0185888	0.00744568	0.0277369	0.0436218	0.0199256	0.0212601	0.0211717	0.0251777	0.0181868	0.0263777	0.0181467	0.00782032	0.0131677	0.0189371	0.0220613	0.0289334	0.0142073	0.0483949	0.0364295	0.0326276	0.0222477	0.0106992	0.0181601	0.0260501	0.0326429	0.0212432	0.0356352	0.0209803	0.0369494	0.0268377
0.0252532	0.0215923	0.0500619	0.0278013	0.0134828	0.0238108	0.0190141	0.0376974	0.0264027	0.0431418	0.0181818	0.0346147	0.029291	0.0284299	0.0190072	0.0184133	0.0134807	0.00752321	0.0342893	0.040898	0.0236407	0.0235282	0.0241091	0.0155058	0.0272106	0.0154438	0.0364687	0.0262244	0.0170616	0.0323191	0.0141103	0.0278432	0.0413819	0.0265221	0.0336164	0.015488	0.0227757	0.0120827	0.027174	0.0132311	0.0227291	0.0341876	0.013385	0.0191359	0.0212082	0.0397455	0.0262441	0.0317456	0.0588159	0.0280117
0.0476291	0.0130588	0.0103998	0.022755	0.0155132	0.0252181	0.0211747	0.0254756	0.0317419	0.0150045	0.0233821	0.0684197	0.0260159	0.0221792	0.00958831	0.0311746	0.0193346	0.0349806	0.0355742	0.0115835	0.0189025	0.0207877	0.0616832	0.0211783	0.0291073	0.0430842	0.0233567	0.0631582	0.0236762	0.0343031	0.0279688	0.0376341	0.0114315	0.00722297	0.0178294	0.0237287	0.0226026	0.0478513	0.0231112	0.0471234	0.0233415	0.0162979	0.0183683	0.027297	0.0181802	0.0117688	0.0108262	0.0186556	0.0169868	0.0466197
0.0398353	0.0186971	0.0124097	0.0105379	0.0285506	0.0195018	0.010126	0.0466944	0.024659	0.0102134	0.0331823	0.0232638	0.025866	0.0142354	0.0164769	0.0329664	0.0640965	0.0197048	0.0354125	0.0377105	0.0142319	0.055063	0.00839213	0.0227501	0.0254066	0.0311194	0.0158187	0.0346073	0.0224159	0.0162384	0.0227101	0.0237961	0.0110832	0.028938	0.0267984	0.0171284	0.0131175	0.0403686	0.0352534	0.0363552	0.0151429	0.0184822	0.0234659	0.0218542	0.0203361	0.0292776	0.0137432	0.050179	0.0400667	0.0245884
0.0286652	0.0179023	0.0106318	0.011885	0.0111333	0.0158539	0.0405772	0.0132452	0.0145591	0.0229025	0.0308814	0.0185837	0.0228054	0.0270443	0.0549488	0.0102532	0.0167507	0.0129918	0.0235358	0.0119885	0.0190856	0.0145275	0.0290672	0.0279634	0.00769	0.011879	0.0139757	0.0263299	0.0122553	0.0422795	0.0560947	0.0166376	0.015575	0.0258427	0.0353743	0.0179451	0.0663219	0.0245026	0.0456884	0.0140888	0.0263713	0.0224853	0.0127075	0.0276512	0.0205586	0.0214096	0.0235047	0.0323357	0.0509725	0.0136128
0.0261571	0.0184017	0.0478489	0.0211866	0.0634209	0.0230339	0.0209207	0.0115496	0.0175166	0.0298249	0.0233981	0.00696419	0.0185287	0.0278207	0.0222978	0.0118676	0.0128178	0.0203225	0.0185803	0.0142073	0.0302791	0.0142189	0.0214498	0.0136773	0.0143352	0.0274202	0.0285976	0.0292775	0.0413543	0.060202	0.0336838	0.0395127	0.0362143	0.025673	0.0225435	0.013938	0.00939953	0.0234969	0.0118371	0.0272904	0.0118001	0.0186265	0.0434642	0.0386993	0.0332666	0.0153096	0.0217039	0.0133069	0.0244162	0.0307072
0.034582	0.0269548	0.0139185	0.0160133	0.0117733	0.0404305	0.071236	0.0289901	0.0233891	0.0932843	0.0318808	0.0168381	0.0430031	0.0232303	0.00886117	0.0339318	0.028962	0.0287233	0.0144441	0.0365547	0.0215094	0.0229717	0.0190589	0.0210971	0.0280693	0.046951	0.0192759	0.0244226	0.0225713	0.0350926	0.0537479	0.0131366	0.0143249	0.0304308	0.0362813	0.0232984	0.0222451	0.0371212	0.00904138	0.0316996	0.0274759	0.020115	0.0218802	0.0242178	0.0252024	0.0273364	0.0182671	0.0356571	0.0203155	0.0396153
0.0306377	0.0325854	0.0472069	0.0308327	0.0218993	0.0307922	0.0244347	0.022071		0.0184259	0.0186019	0.0204557	0.0361099	0.00913875		0.0209884	0.00877505	0.0197031	0.0328741	0.0177125	0.0195416	0.0121662	0.0289972	0.019407	0.0385741		0.0104412	0.00793386	0.0163449	0.0376972	0.0333627	0.0214465	0.0152984	0.0231388		0.030597	0.0211418	0.0299286	0.0206689	0.0384295	0.017808	0.0418142	0.012339	0.0194887	0.138665	0.0205831	0.0299393	0.0310471	0.0396004	0.0190997
0.0168298	0.0149888	0.0201359	0.0114407	0.0163445	0.00915097	0.0490628	0.0334139		0.0224558	0.0105553	0.0256743	0.0189076	0.0427876		0.0232574	0.025128	0.014648	0.0117277	0.0307756	0.0104644	0.0303468	0.0152549	0.0244442	0.0249119		0.0149971	0.0176108	0.0276337	0.0221111	0.0213063	0.019022	0.0390483	0.0279775		0.0385922	0.0308109	0.0150186	0.0402636	0.0209275	0.0258281	0.0221575	0.019937	0.0161321	0.0101159	0.0223235	0.0208772	0.033267	0.0132748	0.0376744
0.0165159	0.0142116	0.0192491	0.0334844	0.0174913	0.0273602	0.0292222	0.0144119		0.0263229	0.0301875	0.0770845	0.0264611	0.0104644		0.0167459	0.098157	0.0226367	0.0217989	0.0282364	0.0240643	0.0416301	0.0252496	0.0179664	0.0207174		0.0325088	0.0250729	0.0142073	0.0279261	0.0180248	0.0189352	0.0139783	0.0230954		0.0245527	0.0354903	0.0345931	0.0175927	0.0203414	0.011438	0.0452152	0.0683323	0.0187285	0.0219142	0.0160593	0.0129066	0.0270401	0.0216527	0.01826
0.0240394	0.0379943	0.031011	0.0120152	0.0256665	0.0226665	0.0386075	0.0304235		0.0185268	0.02747	0.0202151	0.0204279	0.0200034		0.0246888	0.0284861	0.017385	0.0313323	0.0226345	0.0105226	0.0154052	0.0191125	0.0262233	0.0214909		0.0198607	0.0278588	0.020747	0.037452	0.0439032	0.0178772	0.0242271	0.0186877		0.0230447	0.0168434	0.0251516	0.0246609	0.0405102	0.0336477	0.0103252	0.0168872	0.0568052	0.0318682	0.00620036	0.0387179	0.0153646	0.0211238	0.0136265
0.0592612	0.0123973	0.0186161	0.079915	0.0286963	0.0152301	0.0343317	0.0189283		0.0251505	0.0333963	0.0166136	0.0397401	0.0252835		0.0152838	0.0355268	0.028794	0.0286284	0.022416	0.0258517	0.0234061	0.0191836	0.0247796	0.0379854		0.0302435	0.0285809	0.0353508	0.0102696	0.0166675	0.0238321	0.0245446	0.0208587		0.113626	0.0134817	0.0351626	0.0236682	0.0163195	0.0176557	0.0496689	0.0227452	0.0147617	0.00738703	0.0322356	0.0226171	0.0212295	0.0375648	0.0203989
					0.0242351		0.015255				0.0141547				0.0211875				0.0216087	0.0135271		0.0297427				0.00885106												0.0187093		0.0430312	0.0206849			0.0352407					0.115213
					0.0223957		0.0369459				0.0103973				0.0183127				0.0193295			0.0273211				0.0125027												0.0337247		0.0359083	0.0293441			0.0225583					0.0129342
					0.0213718		0.023081				0.0339782				0.0209819				0.0392309			0.0277989				0.0190058												0.0222742		0.0120133	0.0923479			0.0205161					0.0742974
					0.0108687		0.020253				0.0294179				0.0193393				0.13569			0.0268457				0.0246129												0.0287741		0.0131537				0.0291363					0.0311278
					0.0152146		0.0228002				0.0164709				0.0187425				0.0202638			0.0125815				0.0094267												0.0217405		0.0118395				0.00967083					0.0578337
					0.0232641														0.0174452							0.0147096																		0.02312
																										0.0288895																		0.0155843
																										0.0911464
																										0.0305095
																										0.0185421
																										0.0262233
[truncated: 6 more columns]

## Sheet: GreenFluorescence
0 nM C8HSL, 0 nM 3OC6 HSL	0 nM C8HSL, 10 nM 3OC6 HSL	0 nM C8HSL, 20 nM 3OC6 HSL	0 nM C8HSL, 30 nM 3OC6 HSL	0 nM C8HSL, 50 nM 3OC6 HSL	0 nM C8HSL, 100 nM 3OC6 HSL	0 nM C8HSL, 200 nM 3OC6 HSL	0 nM C8HSL, 500 nM 3OC6 HSL	10 nM C8HSL, 0 nM 3OC6 HSL	10 nM C8HSL, 10 nM 3OC6 HSL	10 nM C8HSL, 20 nM 3OC6 HSL	10 nM C8HSL, 30 nM 3OC6 HSL	10 nM C8HSL, 50 nM 3OC6 HSL	10 nM C8HSL, 100 nM 3OC6 HSL	10 nM C8HSL, 200 nM 3OC6 HSL	10 nM C8HSL, 500 nM 3OC6 HSL	20 nM C8HSL, 0 nM 3OC6 HSL	20 nM C8HSL, 10 nM 3OC6 HSL	20 nM C8HSL, 20 nM 3OC6 HSL	20 nM C8HSL, 30 nM 3OC6 HSL	20 nM C8HSL, 50 nM 3OC6 HSL	20 nM C8HSL, 100 nM 3OC6 HSL	20 nM C8HSL, 200 nM 3OC6 HSL	20 nM C8HSL, 500 nM 3OC6 HSL	50 nM C8HSL, 0 nM 3OC6 HSL	50 nM C8HSL, 10 nM 3OC6 HSL	50 nM C8HSL, 20 nM 3OC6 HSL	50 nM C8HSL, 30 nM 3OC6 HSL	50 nM C8HSL, 50 nM 3OC6 HSL	50 nM C8HSL, 100 nM 3OC6 HSL	50 nM C8HSL, 200 nM 3OC6 HSL	50 nM C8HSL, 500 nM 3OC6 HSL	100 nM C8HSL, 0 nM 3OC6 HSL	100 nM C8HSL, 10 nM 3OC6 HSL	100 nM C8HSL, 20 nM 3OC6 HSL	100 nM C8HSL, 30 nM 3OC6 HSL	100 nM C8HSL, 50 nM 3OC6 HSL	100 nM C8HSL, 100 nM 3OC6 HSL	100 nM C8HSL, 200 nM 3OC6 HSL	100 nM C8HSL, 500 nM 3OC6 HSL	200 nM C8HSL, 0 nM 3OC6 HSL	200 nM C8HSL, 10 nM 3OC6 HSL	200 nM C8HSL, 20 nM 3OC6 HSL	200 nM C8HSL, 30 nM 3OC6 HSL	200 nM C8HSL, 50 nM 3OC6 HSL	200 nM C8HSL, 100 nM 3OC6 HSL	200 nM C8HSL, 200 nM 3OC6 HSL	200 nM C8HSL, 500 nM 3OC6 HSL	500 nM C8HSL, 0 nM 3OC6 HSL	500 nM C8HSL, 10 nM 3OC6 HSL
171.019	1286.79	2847.54	1933.22	1851.35	5175.7	3404.75	5416	174.188	1205.59	1558.65	1419.66	2428.2	3442.6	6767.82	3718.77	103.398	307.867	926.345	2345.52	1823.79	2225	4309.72	6739.01	389.478	225.269	387.434	414.069	2359.49	783.138	2881.96	2829.32	135.121	199.934	613.249	900.901	980.329	1555.51	2272.96	4866.44	280.017	453.647	248.567	247.063	341.069	523.771	2837.5	2858.31	199.506	356.528
201.416	1123.82	5686.24	1148.24	5270.67	4640.99	4377.11	4295.06	262.995	360.11	873.936	1284.83	4907.28	4661	5457.1	4363.97	98.5158	628.878	541.751	1811.32	5056.44	2652.03	5701.01	3746.82	145.578	363.163	1159.45	2295.19	1935.32	2229.67	2620.9	3134.01	248.034	392.75	614.912	750.448	637.646	982.572	1842.18	4026.67	285.038	225.429	497.005	275.431	557.696	1438.96	1700.38	3893.25	287.659	298.597
292.71	921.781	2254.84	2146.1	3839.31	5066.95	4486.96	5830.15	187.227	588.798	2377.29	2123.34	2264.58	1968.75	5584.3	5060.51	191.159	678.298	1048.37	718.004	797.793	3809.88	3504.87	4535.62	214.278	633.18	1015.54	638.269	107.372	2696.89	4953.6	5204.28	270.712	613.53	538.703	607.789	443.858	1091.45	2839.75	3399.14	382.357	267.807	179.973	426.142	136.388	1557.89	4417.45	3936.87	206.615	161.292
193.588	1230.48	714.897	2799.49	3092.07	3217.05	2853.62	7619.81	505.369	1890.77	1557.63	2025.31	1422.61	5051.23	4157.21	4052.68	147.135	264.452	1175.36	363.186	3679.01	2084.7	4169.78	4532.18	214.077	215.518	442.293	976.071	1544.95	609.765	3596.96	3664.48	228.419	152.51	571.745	338.575	351.451	2986.18	2383	3807.56	434.732	247.713	162.977	397.869	322.346	885.905	4624.56	3050.33	271.885	264.596
219.446	2661.35	625.372	3817.29	3218.91	4012.18	4439.23	7690.74	325.836	296.046	1981.55	1475.17	2238.72	5144.3	101.099	6179.84	241.614	349.828	662.741	1697.78	1794.49	3259.45	3553.23	3226.74	278.512	759.367	-5.24254	971.462	1289.92	825.39	1378.27	3869.9	298.638	265.447	336.707	788.631	532.415	1635.74	2125.18	3814.84	390.024	331.516	343.034	310.69	527.24	793.367	2476.5	3122.91	275.007	306.074
155.501	1546.6	3032.71	3384.54	4433.76	9170.43	5126.64	4873.03	264.365	824.775	2196.85	2183.38	1653.94	2528.41	4839.89	3535.72	208.416	307.043	560.699	1484.47	2835.12	3840.8	1928.44	3980.94	342.93	549.038	556.782	2238.2	1788.81	1803.76	4777.57	4219.69	320.609	148.997	1055.45	1287.92	1244	977.114	2686.41	2211.93	241.13	819.763	202.99	307.208	837.708	823.513	1792.42	2684.95	277.219	602.809
238.41	372.128	2797.79	1483.02	3936.09	4597.54	4278.4	5964.41	216.042	346.951	1229.08	1027.29	2644.27	3272.09	4565.79	4067.35	170.12	315.918	1090.08	626.922	2378.2	4807.49	3935	4739.4	150.135	631.28	551.2	518.295	2229.63	2476.66	2562.17	4828.84	260.711	1312.28	406.341	24.5851	418.445	1959.98	729.971	3356.72	167.695	224.425	151.869	523.048	553.987	1826.95	1233.91	5231.44	247.564	232.688
234.94	1492.19	2217.7	2474.91	3759.95	3741.76	5629.27	2434.47	182.994	1331.3	1182.38	1975.14	4596.57	3137.76	2619.17	3843.57	229.362	450.637	439.095	1741.04	1860.36	4730.35	4909.01	5424.33	222.588	210.47	311.185	1723.28	1278.27	2516.54	3512.58	3428.26	477.833	308.095	689.446	855.091	792.56	1619.79	1134.46	2801.33	26.0344	352.538	377.609	136.76	608.768	555.053	4270.15	3059.47	223.268	253.78
179.581	1022.4	434.643	4722.22	1807.37	5416.85	3620.67	4503.64	198.301	635.055	3215.11	1570.21	2474.39	1680.21	2832.66	5248.17	258.823	225.789	1492.81	415.499	1397.48	3363.72	2474.41	5184.48	162.251	836.397	589.338	735.988	2166.25	1342.54	5115.07	4929.69	497.404	399.677	272.523	896.779	286.063	2262.99	3751.82	3761.91	418.05	197.298	198.001	126.21	538.228	665.327	2222.3	4608.48	297.704	249.434
139.501	660.599	2664.8	1486.16	2885.19	5090.34	5153.72	4953.33	196.909	2018.85	1482.79	1259.83	2642.34	1584.84	3055.59	7426.98	153.354	621.932	567.481	1287.34	1658.15	1619.83	3218.96	3651.91	292.205	366.883	423.404	1597.82	1812.38	3924.85	4854.25	4421.47	228.919	440.989	437.529	325.359	662.043	635.321	217.366	4042.99	336.326	481.87	409.956	686.638	520.647	1938.31	2009.37	1940.32	-4.75832	224.545
149.127	570.888	701.835	3643.48	5745.51	4787.85	3755.51	5047.99	186.405	250.212	1209.91	1967.55	2427.95	3651.09	3642.27	3932.93	173.21	317.569	154.15	375.519	2068.66	3420.73	2541.63	3654.63	-4.05715	788.287	7.38775	977.716	3295.09	2822.05	4853.11	4305.19	334.65	164.844	213.227	1494.47	714.339	1180.98	2325.27	3684.17	294.061	354.314	413.99	658.107	896.763	700.019	1018.78	3639.64	268.786	277.041
229.163	2032.08	935.263	1302.84	7179.37	3076.13	6135.48	4101.33	173.051	992.024	800.694	3518.73	1257.53	5432.64	6211.87	4181.35	230.291	449.85	1197.39	1335.77	2858.84	1556.45	2509.29	5704.6	218.545	485.101	471.62	-9.92177	2340.98	3341.24	2386.29	5806.09	245.143	276.202	1470.33	239.986	1047.91	1264.99	3375.2	2392.67	262.723	160.146	440.713	224.515	543.638	1451.69	3551.64	1048.48	308.575	236.485
179.521	2286.07	3978.57	2799.1	934.072	4097.68	4358.45	5970.15	363.887	938.022	1099.28	2740.61	1942.31	2801.84	2985.88	2232.31	326.74	148.857	753.933	1374.63	842.942	3150.7	4310.01	3479.49	143.496	232.804	1022.99	140.426	2248.53	2380.71	6145.4	5709.25	97.8474	294.516	632.773	613.712	300.302	2559.68	628.754	2261.34	634.749	339.264	158.774	201.658	660.526	957.908	467.303	3655.99	246.297	212.087
257.712	2287.49	2706.21	494.514	4641.62	2833.54	3461.21	4366.69	501.246	491.674	2077	1417.9	2219.08	4295.79	4330.04	5642.22	180.684	703.053	672.17	1152.59	3069.83	1667.5	3928.83	7016.91	165.492	326.268	498.669	794.127	2164.28	2610.32	3096.33	2824.07	345.248	187.306	299.256	402.143	691.513	1958.38	2303.7	4676.41	505.848	151.197	354.734	251.406	1050.53	1889.04	2541.91	3695.24	267.313	362.706
233.526	769.789	5497.96	1646.87	3577.2	3332.63	2155.14	3822.54	193.817	1175.42	1413.73	4051.77	3627.26	2515.48	4166.39	3396.52	340.674	109.427	1561.37	974.666	3804.97	2436.08	4950.77	4391.91	230.512	236.046	558.93	1420.06	2491.09	1641.43	2595	4862.72	220.345	106.827	646.25	510.72	446.549	2624.74	1939.56	3782.27	388.284	279.326	160.108	301.475	374.443	526.817	2744	4244.06	240.075	252.077
220.129	3126.7	3661.9	2801.96	4558.72	5686.11	3359.79	4503.35	232.442	1566	1083.11	1627.11	3927.54	2560.97	4373.2	4798.45	185.275	333.99	904.694	2503.89	150.147	3087.45	5488.91	2826.94	261.811	262.788	658.541	601.723	2141.04	1156.1	2073.58	3064.56	319.216	267.573	558.025	1093.12	522.134	3363.52	2796.69	4713.09	212.173	248.179	504.352	712.794	872.431	726.949	769.252	2982.91	444.725	329.013
274.705	744.049	3707.18	3017.66	3612.87	3194.31	3414.79	5024.65	90.6232	558.894	1523.69	2418.7	2225.11	4402.91	2499.69	9116.02	231.076	489.452	1399.45	1688.62	2991.22	2713.63	4628.87	6472.12	171.819	505.89	186.903	432.795	925.16	2023.73	3462.41	2657.32	226.623	393.932	988.08	738.488	476.266	2635.82	2405.87	5287.62	176.978	205.181	229.863	431.602	78.7349	1206.65	1390.96	1879.97	265.347	217.569
227.071	1571.05	3581.71	3238.99	4705.26	4981.5	3510.26	4201.01	394.185	1730.45	2145.49	1269.36	1470.21	1817.43	2485.33	3481.77	380.044	549.316	462.791	501.086	1383.04	5111.97	4010.71	4602.63	132.251	300.926	774.445	1142.73	780.137	2826.6	4795.1	3554.95	264.443	193.964	365.272	673.765	612.28	1326.32	2281.38	2702.05	117.59	402.716	789.368	1101.22	1055.29	906.04	1250.48	5238.64	384.237	195.303
183.973	838.839	1297.36	3077.22	4951.44	3433.88	4237.28	4593.52	180.556	405.278	1292.76	1373.09	2551.26	3710.37	3779.05	37.9409	311.85	455.967	261.714	884.013	3407.76	2305.93	2640.79	4033.63	156.114	525.222	603.736	486.733	532.038	5269.15	6691.8	3632.05	224.222	854.968	705.191	537.013	343.448	325.928	4640.97	4294.66	343.347	197.735	272.803	397.814	222.199	191.285	988.801	3815.69	574.019	226.841
140.037	672.79	3264.25	3722.87	3425.66	6015.64	4983.49	3916.55	228.256	224.04	456.774	2581.37	4061.39	2583.41	4920.5	6045.64	161.923	743.117	436.576	584.75	3025.83	3509.78	717.95	5455.67	429.667	486.346	458.961	685.403	2235.7	1182.07	3422.17	3384.84	207.987	238.703	1070.81	195.42	791.139	2680.94	1136.04	4108.3	282.763	344.896	306.59	987.595	607.366	792.435	2590.28	3876.55	587.513	200.003
84.6658	1966.86	2829.05	3363.06	3664.01	4347.56	4860.9	6050.94	122.561	938.342	1190.41	2311.31	5210.41	4619.42	4772.36	6308.13	304.405	200.038	361.414	457.551	3457.14	2019.62	3855.77	6533.21	223.177	199.477	1001.21	602.398	871.763	1968.56	4577.01	4511.99	129.796	276.033	312.226	658.714	1195.51	1258.27	3222.68	2933.83	206.942	144.533	301.872	533.844	232.608	876.224	2957.1	2745.46	184.555	6.73183
145.634	1767.62	2834.02	1390.24	3034.81	4975.98	4290.38	5359.83	222.541	685.2	1094.1	2218.2	5230.64	2157.19	2436.56	3939.01	191.795	986.671	479.73	1244.91	3665.37	3332.75	6090.13	3914.09	305.714	318.339	133.522	375.92	877.96	3455.49	4616.68	2717.44	230.474	343.277	289.877	539.929	1092.4	1912.99	4449.19	759.887	141.107	213.665	210.734	244.165	1004.82	1156.86	1658.29	1954.94	201.128	138.977
102.779	449.094	1832.89	2225.23	5589.66	4370.42	4373.88	3971.89	5.98911	630.974	2376.11	2215.28	2100.17	3765.33	3678.06	6717.65	210.979	315.812	992.587	1298.32	2520.01	4531.5	4124.64	5419.4	216.115	196.556	226.49	366.643	2692.79	3557.42	2522.79	4130.45	153.052	630.462	344.612	536.71	560.271	1880.49	2110.6	2608.32	236.362	195.235	665.072	504.439	679.602	728.749	2198.29	2168.3	323.392	205.516
150.157	1017.75	3378.41	3105.7	3632.99	4385.47	5748.15	4116.74	127.574	699.055	1208.77	1834.41	2994.47	3432.82	7809.59	5842	229.437	654.263	823.442	1004.72	2399.79	3469.05	6413.88	3727.11	199.609	786.903	616.676	479.272	1921.54	1914.93	3591.78	3106.08	351.638	338.7	275.336	649.136	437.188	3198.4	838.652	3084.6	216.012	297.823	120.302	355.486	675.393	1033.78	1942.98	3628.6	193.126	469.323
150.766	723.286	1947.84	4981.93	4198.01	7272	2766.88	7903.76	213.952	601.874	867.498	1101.66	3517.22	2534.14	4292.84	5858.46	158.34	338.633	762.82	1052.91	3062.81	4787.02	3660.24	4711.35	272.854	359.985	332.641	1234.37	1426.9	8490.02	4778.99	3102.87	225.251	382.146	389.855	613.768	345.237	5176.72	4074.07	4262.12	198.627	360.794	84.4494	490.026	476.876	708.433	2659.56	1553.76	136.308	256.145
204.176	1544.43	706.806	4864.71	2820.24	2612.52	3827.54	4399.27	232.345	745.607	879.682	1231.82	2746.38	4719.72	5155.01	5247.87	205.269	703.898	339.988	566.362	1271.29	3221.14	5065.58	8347.16	217.177	405.702	866.228	885.196	1666.24	1621.51	2948.45	3975.81	229.63	199.552	580.115	585.259	698.626	314.668	4204.27	1781.31	166.53	277.126	337.665	387.916	702.538	968.731	2596.66	3996.92	168.418	282.233
142.737	1075.94	2226.41	3014.26	3972.53	4502.4	4568.02	5963.43	236.74	1754.5	1358.07	604.552	2932.55	4633.28	3361.9	3987.18	140.569	487.231	284.8	1239.87	3574.96	2846.15	2883.26	3465.54	292.199	192.998	470.356	822.606	939.555	2885.74	7141.71	3611.8	536.405	333.964	220.95	527.149	398.611	1047.64	1437.42	1353.93	163.961	364.295	315.675	568.982	429.469	1024.41	2074.79	1206.91	330.885	539.525
170.052	195.117	930.593	3500.08	3798.23	3397.28	2637.23	5986.73	298.984	1528.82	1644.21	2143.49	3301.78	1071.85	6465.49	2842.49	265.753	319.967	363.071	989.021	4088.25	3793.17	2389.34	5586.75	260.273	500.849	1261.58	1214.66	1106.59	3124.33	7118.97	5096.72	804.451	200.142	324.368	405.228	962.932	779.766	5240.34	1319.94	162.405	339.695	343.844	435.431	546.899	809.003	3468.23	3971.75	363.17	129.676
123.469	1259.44	900.395	1391.15	1537.62	6867.06	5600.32	4258.94	269.738	913.054	730.196	995.822	3212.41	4148.07	3766.55	2414.8	217.859	883.471	1377.67	1221.35	1463.55	3791.99	4145.1	5229.73	278.122	578.685	997.632	672.928	1362.11	3246.19	4029.56	2752.88	134.746	349.803	419.666	1386.21	1032.37	2230.75	1339.33	3855.66	94.4393	325.423	412.784	527.078	440.471	999.978	2500.83	3057.05	195.382	402.29
385.898	888.45	1970.58	3098.09	3900.2	4504.48	3935.9	4543.04	216.909	413.754	1923.63	2962.42	2708.12	3931.37	3030.31	4122.31	-6.41857	194.765	243.57	1659.58	1728.53	5652.57	3396.02	5626.39	125.459	214.304	665.532	145.626	478.925	1209.53	4079.56	4306.83	255.026	481.822	561.93	357.361	532.344	1471.68	4127.79	5984.19	138.557	367.144	138.239	368.646	299.668	499.757	1005.99	2158.67	323.999	274.945
108.839	840.055	3242.1	2621.33	6927.81	5756.95	3230.25	6079.52	204.444	1241.12	626.464	1359.14	2571.17	4354.01	3983.75	5221.41	302.502	332.606	1428.82	2553.69	2742.91	2499.02	4135.28	4233.56	242.618	454.574	167.999	662.414	1450.32	665.155	5791.7	4422.28	212.33	171.594	234.424	483.703	1148.89	2605.52	4909.35	1002.26	274.106	418.345	567.033	371.981	909.547	3203.37	846.742	2869.38	205.527	130.013
283.522	401.771	2039.5	2148.61	4264.47	4519.18	3947.1	301.215	277.632	732.72	1660.8	1546.95	3890.5	4128.28	6678.61	4306.39	343.118	338.887	566.757	2304.16	3097.93	2902.74	4626.87	7494.38	147.011	369.88	336.96	589.718	2930.2	247.764	4686.96	6513.45	230.672	322.616	408.725	1016.14	732.739	1560.29	2257.33	3208.42	238.075	416.271	305.55	232.308	635.215	1637.7	1585.43	3797.48	381.171	236.296
246.589	328.567	2858.57	4506.1	3602.05	4732.39	4594.41	3306.27	226.026	642.708	2558.09	1382.39	2706.04	2994.33	1468.82	4237.73	240.23	207.381	618.64	533.535	3266.26	2712	3630.93	5169.67	144.502	344.539	1083.08	278.286	1474.92	3383.83	3360.54	3602.3	201.664	258.433	691.392	439.723	388.074	1252.91	1253.65	4591.29	172.819	344.955	248.368	222.89	463.706	1038.71	2527.06	3407.02	181.687	339.721
275.541	609.712	1961.64	1886.81	3471.2	4688.64	5132.71	4596.22	312.628	1237.69	1093.78	347.656	2920.76	3002.16	5896.37	2476.16	177.44	589.235	170.501	1903.78	835.806	1894.47	4373.39	5355.18	152.67	573.763	427.009	440.413	1454.87	2475.06	5235.38	3250.06	262.766	131.516	279.712	712.863	825.987	1421.64	3661.15	1975.31	271.454	119.051	339.945	447.049	375.759	1433.08	1614.1	5056.77	163.832	256.171
172.113	1394.56	2150.64	2187.22	3730.72	5331.54	3684.25	4614.37	237.527	240.187	935.463	2370.6	1785.13	4613.16	3999.88	4159.29	155.742	588	575.081	798.264	3781.75	2122.52	5240	5056.18	159.356	304.199	555.812	398.494	676.273	1515.67	4347.87	5088.75	172.431	248.603	626	155.297	196.34	739.103	2240.79	2266.05	279.025	252.083	319.112	410.038	1283.5	1170.16	4364.13	4113.54	265.699	342.803
249.65	2129.79	2288.6	3398.45	2097.28	2339.48	5037.48	5314.33	97.8644	1957.5	1380.49	1515.56	1787.01	4850.79	3305.77	4624.17	138.116	202.604	1308.65	2554.52	982.185	2715.63	6694.95	3374.81	120.128	243.196	306.064	857.143	2717.49	1043.06	4292.63	6121.84	218.955	333.373	532.797	950.264	577.108	591.376	1998.72	4358.81	276.642	313.983	435.162	1715.59	519.964	1092.17	2416.88	3138.84	244.066	344.483
133.85	964.984	3213.96	3296.58	3604.67	4050.62	5138.49	3258.99	170.912	749.418	2152.81	1694.59	3028.8	2163.85	4527.68	5027.17	90.3851	263.748	950.681	762.135	2933.79	4002.91	3637.45	4423.46	116.164	316.408	455.304	392.099	1690.67	2835.13	4676.55	4262.93	5.58555	433.188	415.464	594.573	353.904	4615.81	3590.38	1905.8	500.315	452.509	248.795	322.523	-10.9845	479.26	946.136	2162.3	283.594	305.022
239.191	510.95	529.257	2939.51	2494.15	2478.76	5010.6	3284.58	195.145	897.549	3102.5	1485.77	1374.9	6017.58	4370.36	5086.64	244.301	307.172	423.243	2510.97	2754.58	3846.35	2950.67	5480.08	223.123	501.012	627.503	1383.25	1568.21	3680.42	5463.87	3345.7	250.058	298.579	540.062	637.899	269.571	752.834	4089.88	2808.27	322.641	281.905	247.36	396.597	241.249	1683.08	2313.48	3157.94	310.232	220.564
150.343	1753.81	2288.89	4865.45	5331.59	4775.88	3941.61	5435.62	245.893	370.601	898.158	2058.07	4190.49	3584.92	4160.84	5395.45	181.296	407.709	1895.08	165.254	974.162	2026.15	4511.22	4978.6	88.8889	389.833	503.294	581.926	2000.87	1887.92	4063.08	3379.84	285.457	217.173	343.827	651.353	626.273	625.425	2185.17	4442.12	145.017	313.895	458.906	322.217	489.003	1127.43	1992.17	1265.53	274.057	189.395
185.279	1159.03	1385.17	2750.1	3079.72	3241.13	6658.37	8540.44	185.884	1022.81	2075.89	2684.11	3004.89	3589.88	3132.97	4952.25	167.452	593.954	572.134	190.894	3568.74	2322.83	4071.75	4137.2	94.0098	228.065	657.751	799.761	2435.19	4279	3205.95	6083.16	244.974	269.645	296.488	763.223	610.64	2182.14	2172.24	2878.9	205.283	258.057	410.31	995.075	564.563	1054.29	396.265	5349.85	672.477	286.348
151.246	743.306	3744.04	6906.03	4521.96	5846.86	7962.41	2939.77	143.406	812.866	1272.51	434.173	3082.74	3777.35	5156.19	5071.24	226.642	194.416	286.9	566.682	1577.65	4231.75	3229.77	6515.17	67.2998	187.741	775.744	977.232	632.423	4621.56	5058.22	4250.24	125.922	256.869	413.432	481.525	946.679	3348.47	3214.38	-40.8549	163.808	250.402	735.545	242.915	529.377	871.301	1484.8	2210.09	289.023	207.603
92.0345	1118.96	1274.66	3445.87	4134.73	7121.2	4870.94	8474.25	133.615	1444.53	1501.96	1393.36	2049.92	2179.19	2297.91	2905.85	196.916	297.469	366.394	612.681	1342.94	3912.25	4936.55	5413.6	196.739	465.122	415.711	998.755	1330.78	2610.6	2586.42	592.33	288.099	324.996	283.23	709.261	435.326	1175.62	3124.04	3149.19	174.024	379.935	258.457	346.215	1304.6	1126.64	1960.57	3790.85	255.312	253.281
134.48	886.434	1814.21	2950.14	4880.72	3896.24	4094.21	6812.7	265.822	1239.08	1413.49	762.233	1690.91	7896.77	3221.73	4778.8	346.786	472.197	795.324	943.14	2888.11	5865.58	5316.91	6243.56	220.42	528.674	496.814	446.042	1329.46	1604.39	6834.19	2620.58	197.449	186.007	655.915	548.388	378.048	1060.87	2967.02	4727.66	363.807	238.474	194.506	420.979	392.87	1089.59	3042.94	3756.99	319.072	249.016
178.856	835.952	3011.05	3447.35	4752.21	5735.46	4428.73	7340.55	276.489	408.534	540.262	2513.24	2876	3742.81	3225.54	-29.5879	448.351	767.106	1220.61	1707.68	1772.38	4576.05	7083.01	6466.75	171.257	698.148	937.676	672.803	744.363	2173.97	2866.33	3737.63	245.46	209.749	368.189	676.751	2463.5	746.045	1677.46	5110.02	390.038	580.666	433.751	722.247	415.17	572.762	2320.47	5441.41	397.197	243.769
244.77	675.991	4.02283	2627.65	4555.7	6738.51	4746.38	4121.44	421.248	634.576	532.211	1073.24	2329.73	3723.75	4410.75	4025.47	193.875	311.64	364.027	1228.53	2932.61	2828.09	4728.72	4834.71	132.405	4.53674	499.503	1011.21	826.281	1012.92	5507.15	4650.69	156.808	536.74	298.194	730.598	1051.21	953.436	1607.69	6138.56	289.569	317.674	220.556	253.412	838.114	1624.54	2688.42	2676.64	202.173	198.545
300.404	1284.72	2634.09	1830.13	1690.76	3854.55	3891.12	5011.73	269.769	1262.12	940.937	2018.69	3111.83	5904.29	4454.97	3238.54	150.714	368.501	1129.26	2389.17	3385.94	163.657	3445.37	5065.48	263.04	219.627	665.488	584.479	1292.83	2216.54	5055.21	4667.4	399.316	552.701	141.882	1013.67	1199.36	2653.79	1781.9	3876.91	174.553	339.653	366.962	619.301	255.137	1111.68	1485.76	2266.08	672.644	144.66
222.665	1314.31	780.295	3307.24	3360.5	4570.73	5390.48	6065.98	155.289	529.422	921.192	2353.78	1643.37	4006.43	6567.87	2755.94	16.3676	422.392	274.162	-12.8582	2407.3	4893.88	3870.64	3850.3	305.838	490.108	868.069	300.408	1806.72	3117	3011.87	5923.61	197.067	144.478	318.487	774.1	381.979	3432.41	2362.75	3806.12	724.969	310.668	146.164	344.225	634.427	1867.35	1751.06	3600.2	484.564	243.506
0.307689	705.583	2436.42	5241	4157.51	4016.51	4056.25	6701.77	339.933	1735.05	1620.26	3608.6	3642.31	1547.73	6542.07	5005.32	98.4148	240.942	73.0171	2149.18	2912.94	3855.55	4358.22	3465.28	178.439	500.914	428.735	1240.26	1311.22	2328.48	4112.93	4865.05	75.506	445.074	738.49	564.383	1094.14	1321.56	3131.83	278.093	127.881	218.721	424.654	792.082	313.161	1192.82	2878.08	2887.78	151.387	292.843
160.179	1640.8	1257.97	2934.92	3200.4	681.763	4292.85	4063.78	199.647	379.991	1929.87	2445.16	4741.22	3470.4	5411.57	3341.17	256.324	285.462	2051.38	1367.86	2124.74	1659.75	4704.96	1831.69	388.561	356.169	389.624	829.522	1591.96	2395.79	3691.63	5170.4	195.042	317.943	600.997	502.73	518.762	2095.75	907.042	4073.42	172.064	215.501	279.724	400.001	579.695	1046.94	2692.66	1164.66	259.995	423.176
316.417	759.667	4758.07	5562.88	4073.17	4680.05	8099.94	3679.37	146.149	737.115	837.68	-29.2798	944.545	3764.12	4245.69	4471.8	223.265	490.058	1629.93	816.421	2087.54	2933.82	3557.14	4325.55	153.395	271.789	591.964	543.64	2649.43	2075.69	2149.23	4468.23	258.256	293.878	746.966	407.668	925.579	3941.19	2307.9	2718.63	178.354	297.616	254.854	131.185	549.99	500.126	2072.61	3530.56	277.572	244.079
243.517	1363.96	1652.42	1883.05	6156.61	3794.68	7856.42	6984.05	259.228	617.405	1061.87	3189.4	4931.42	3911.29	4207.97	3589	233.442	339.645	1000.96	695.167	2419.85	1674.3	4600.78	5339.53	211.692	882.045	345.387	2772.24	1552.13	9.29941	4003.38	5178.86	194.942	310.865	261.414	892.566	535.284	3074.34	2338.14	2700.9	292.29	409.488	230.516	579.568	263.37	1791.14	1400.4	6516.93	238.726	221.275
211.143	448.391	1031.64	2324.8	1976.42	3441.45	8289.04	2257.44	258.472	1614	1714.32	1755.53	4111.59	5180.03	5125.07	4383.81	175.734	418.549	1061.21	712.464	2501.14	2930.05	5240.78	6744.99	211.599	316.304	152.68	298.141	1290.97	3855.97	3610.55	8041.14	215.427	375.394	540.162	1181.47	598.842	1233.48	3519.3	3098.49	304.615	191.81	203.582	381.038	1139.67	917.762	2351.14	496.249	222.604	344.682
158.324	784.272	1352.02	2576.95	3221.19	3610.53	5569.88	4160.5	340.328	412.4	1348.42	935.896	2875.7	3791.88	3820.9	5117.07	219.223	-4.56529	837.135	606.453	2818.87	3058.32	3750.22	3856.55	266.383	409.802	266.862	688.62	1730.27	-10.1101	4399.58	2742.86	198.464	370.078	423.666	634.792	751.584	861.445	2133.31	2029.17	238.435	253.619	374.46	759.646	374.621	678.449	863.193	3361.35	158.309	371.391
229.7	555.34	1966.19	2881.92	6340.85	4565.43	5646.02	5220.92	249.958	1261.39	684.263	2092.42	2642.67	2913.89	4521.27	3914.13	222.238	374.837	940.286	1282.82	1101.24	3358.86	4053.8	4212.3	177.827	662.236	927.375	359.385	1784.41	697.449	4578.87	4422.62	275.407	228.117	622.266	593.173	430.272	874.514	1819.1	4090.67	177.205	339.633	243.258	437.045	757.146	1359.92	3854.26	4348.8	42.1945	167.475
226.491	538.266	2520.14	4549.56	4235.32	4954.42	6101.64	5162.67	218.651	1134.01	2431.54	449.28	2254.08	3103.34	4728.54	3789.84	165.568	684.9	1281.62	1000.91	2842.18	6326.38	4100.84	6497.33	224.374	218.836	512.995	1007.45	654.172	948.195	5192.41	-15.0668	197.913	183.177	415.369	6.61892	1036.61	2002.77	2362.49	2873.45	339.354	485.262	312.649	375.427	468.248	654.978	2471.48	1557.64	315.618	205.603
120.176	2126.46	3054.51	3472.77	3052.26	5962.72	4316.77	4211.37	169.244	541.076	3166.12	5119.42	3862.78	3361.76	2973.53	3627.34	321.935	425.95	223.198	738.677	-4.63248	6937.92	4423.32	6537.17	143.393	278.881	340.253	569.767	1186.52	4104.59	5909.32	5823.36	435.052	281.101	240.971	414.869	1265.44	1872.28	2578.19	4391.63	128.929	497.876	670.262	470.993	1469.59	921.569	4079.97	6522.43	169.404	336.597
263.006	381.814	619.464	1502.42	3667.92	2999.25	6582.4	5463.92	274.526	751.424	1550.8	1325.75	3454.03	3382.82	3018.72	2109.5	132.439	353.313	751.56	3412.5	1888.75	3795.14	4437.94	4516.34	409.645	439.923	384.152	670.619	3256.82	1436.76	3640.17	5788.3	84.547	291.289	309.018	649.716	451.902	2186.95	1729.63	5581.1	11.2767	300.451	138.579	344.496	1177.07	894.664	2219.79	3717.71	295.895	559.749
270.629	480.572	2074.97	3028.2	3667.86	3978.81	5607.53	4641.06	202.59	263.754	1172.31	1223.82	2774.82	1134.24	139.08	6505.5	251.809	655.952	625.999	1490.87	1347.09	1961.91	5402.43	4002.34	227.183	273.01	800.607	1041.83	1170.59	4589.84	3276.4	3803.31	363.814	356.408	478.374	238.464	521.002	2038.89	2333.44	2653.03	371.623	349.434	376.654	391.646	327.732	1910.19	2612	2847.01	129.005	333.407
147.071	542.338	1918.38	3207.4	4000.2	5292.64	2839.38	3752.51	347.251	930.733	2091.39	2022.64	1426.13	3924.56	6835.22	2521.59	207.225	290.891	848.816	862.261	86.4398	2385.94	4247.46	3727.06	190.043	193.931	1347.52	1234.77	1606.44	2218.2	5312.63	3314.25	288.437	258.166	246.857	311.11	742.678	2064.46	2838.28	1061.62	504.742	228.346	334.081	558.256	656.632	1165.91	1733.81	4242.41	186.635	222.96
267.174	642.255	1665.34	3799.52	5392.63	3563.55	3971.95	4813.43	230.026	877.436	574.198	1134.42	3091.15	3271.76	4964.64	6985.46	233.881	424.793	194.666	232.567	2474.03	5529.63	3744.44	6533.9	177.166	540.816	534.813	730.697	2163.1	2184.92	3828.05	4582.15	255.382	515.697	643.073	656.576	643.337	2466.18	1868.98	3228.18	149.226	441.543	424.581	120.07	582.127	1237.68	4658.83	2297.69	214.344	230.167
164.132	1809.56	1813.85	2286.95	3648.69	5781.72	4720.07	-14.565	350.194	1403.42	2280.77	1538.9	3695.53	1943.03	2603.68	3421.43	168.931	460.66	309.983	726.805	3399.83	2058.78	-15.763	4780.08	171.579	490.628	546.248	1029.31	1327.37	2672.67	6622.52	3684.89	194.479	542.221	402.955	565.142	220.606	789.4	3252.15	5282.28	259.583	328.598	252.128	475.085	842.69	1191.55	3143.77	3391.84	191.733	308.156
287.13	667.253	2900.22	2669.55	3516.69	2602.68	5008.28	4593.18	255.105	504.051	973.176	1628.74	3967.25	4140.45	4392.99	5023.2	190.731	431.845	1537.32	875.766	4282.82	3957.55	4886.62	7356.47	133.502	220.796	805.879	704.071	1839.46	4349.19	4455.21	7207.47	176.462	192.197	240.923	1008.68	552.623	1036.57	1906.44	3144.42	380.477	214.883	390.953	641.085	381.396	835.325	4222.54	7360.92	203.025	229.489
151.305	578.891	2215	3116.64	3916.21	2933.09	4533.55	5505.86	306.895	934.554	1453.48	1971.5	5128.97	3587.66	3356.35	5311.17	129.802	1073.38	2223.36	518.02	3485.28	4146.31	5922.11	5723.05	166.012	345.848	452.487	1248.64	1195.22	2244.01	4169.45	4841.59	217.006	221.587	387.733	894.265	1462.13	2719.15	1707.72	4203.72	135.615	268.64	179.554	276.777	761.83	1416.65	2520.09	4420.71	422.482	301.158
215.362	1438.74	2801.67	2844.56	2912.18	4383.74	5842.7	4326.82	201.49	844.718	2386.86	2712.07	3640.41	3159.18	4286.83	6039.38	130.514	370.39	406.3	883.779	2445.03	3815.9	4515.71	6332.02	302.71	15.7131	812.385	1424.67	2186.54	-13.4581	3944.25	4046.46	148.514	213.252	416.418	695.497	-1.3866	2897.83	2106.99	2903.83	304.453	204.042	519.308	440.44	935.188	1048.38	2091.27	3326.07	257.868	379.777
137.025	1322.96	1684.43	3873.25	3648.69	5578.25	3233.03	5960.84	333.862	364.867	459.781	3485.96	4131.43	2947.94	3964.85	2915.25	256.218	422.867	167.756	1016.97	4828.13	1447.1	3847.64	5296.7	167.379	229.146	401.034	565.753	1231.48	2137.65	4095.46	3991.6	237.29	741.055	423.9	637.952	316.52	1081.67	1929.97	3357.4	283.908	241.136	238.872	556.467	501.01	885.455	3468.75	2656.01	178.821	307.012
224.595	325.557	1124.46	3516.18	5423.51	2996.98	4300.37	2863.27	258.11	1023.24	1009.17	4033.12	1161.96	3710.85	6110.18	5900.3	165.524	331.831	482.922	775.209	2264.9	2871.26	5178.74	5899.4	425.292	328.084	443.038	603.379	1975.54	1739.45	4258.02	5769.97	339.084	276.761	339.961	705.766	948.652	2054.59	1397.38	2050.55	197.231	158.971	408.395	241.377	471.949	1150.41	1325.9	3155.24	212.504	257.339
182.438	2476.3	459.088	3011.2	3965.1	4685.46	1617.76	4345.9	267.78	1003.88	1784.5	1511.13	5039.89	4806.75	2766.65	3457.57	154.459	412.098	449.098	266.373	2515.83	3863.17	3677.56	4605.31	274.648	451.287	1001.44	552.66	2125.56	1966.92	4378.95	4277.73	270.711	524.905	848.341	522.534	351.086	1545.14	4299.78	3884.28	327.156	844.429	475.242	385.905	773.706	1739.27	3028.32	1686.1	329.288	503.547
116.433	2038.61	1648.55	3524.9	4248.25	4122.33	4811.82	5269.07	142.933	670.994	1388.97	2218.51	5014.55	4017.69	4011.41	2984.89	296.111	380.532	285.829	25.8037	2300.95	5907.19	1470.29	2717.97	147.444	337.952	578.417	553.351	4079.05	2426.1	3531.82	4044.29	194.219	359.145	226.518	384.207	836.646	860.454	2359.89	4428.79	168.395	261.725	381.444	498.329	625.763	834.323	1248.07	3235.76	235.258	544.734
231.952	1399.53	73.1708	2383.16	3865.1	3301.27	3688.55	2720.66	155.134	1521.27	1117.33	3311.8	1816.82	5283.96	4891.04	3632.28	174.321	495.705	-14.7134	943.796	2220.71	2664.83	3144.46	3893.06	160.721	399.717	755.437	1813.82	2013.38	796.172	6059.9	6074.92	406.837	661.915	292.558	1141.9	623.277	1432.67	2787.16	3252.81	130.383	281.587	235.568	197.634	1534.98	2251.28	2766.4	3254.03	389.362	203.669
225.707	1204.13	1833.07	2937.27	2053.83	4110.54	5849.98	2568.61	274	1085.75	695.172	2688.08	3751.79	3136.65	3952.32	8814.85	143.666	299.021	381.134	1077.17	5891.07	2661.32	1626.4	5851.86	345.676	166.903	880.512	955.113	917.624	1425.68	4075.37	6092.27	156.3	734.61	388.918	405.789	27.683	891.179	3579.16	3079.26	460.354	220.211	305.468	175.937	334.88	345.414	1154.27	4289.08	230.104	308.189
174.453	1239.52	3431.96	5035.42	2980.59	4087.85	5906.84	4485.9	308.832	1031.87	1324.42	2828.34	2387.53	3696.75	4533.96	2954.15	149.302	552.508	342.557	711.441	1955.56	4564.23	3177.53	4459.94	169.124	564.535	165.88	740.716	451.173	2231.91	3150.69	5260.62	236.71	190.057	513.799	1431.14	1307.77	2569.91	1225.39	4716.81	251.59	690.591	314.631	145.993	1581.14	1343.45	2714.28	1081.72	280.828	588.682
285.366	863.461	1158.52	868.501	2269.7	3788.96	7968.97	4195.03	227.839	386.607	1164.02	2280.32	631.134	3541.26	6681.49	5928.05	283.34	414.851	629.931	398.966	2936.68	2116.7	6262.36	3288.82	138.695	251.358	630.999	233.45	963.555	3108.74	4122.55	3677.33	192.254	267.463	548.103	565.362	763.579	743.746	4216.19	3933.51	241.268	285.323	487.08	343.212	430.505	580.322	3273.94	4159.66	289.694	729.694
283.301	896.872	2676.62	2999.84	4489.65	1259.52	4453.34	5909.1	147.215	334.059	1229.05	4170.47	1954.84	3549.11	6629.47	4758.95	185.821	274.234	342.695	1884.98	2826.44	4167.84	3477.91	3878.11	211.157	760.338	671.091	598.701	1746.71	1289.28	3401.25	5718.57	344.202	238.282	337.459	1284.25	1159.9	4650.49	1158.37	4563.3	123.825	233.891	258.988	71.7535	244.447	2136.22	1416.22	3972.56	283.798	278.743
196.806	1357.64	1104.89	3127.44	5112.09	3973.2	6087.59	6825.2	182.013	686.555	1913.25	2470.57	2331.44	4394.12	3529.18	5190.26	204.679	253.728	650.626	1493.35	3019.4	3644.52	4263.72	3992.66	144.496	378.918	1113.58	956.737	2117.9	4800.1	3582.14	3081.19	190.51	339.649	681.558	529.826	478.069	2869.08	2156.59	7596.13	239.226	165.87	362.337	325.762	86.112	1633.21	1403.13	5162.84	254.135	306.075
170.384	1831.13	1430.66	2026.59	4206.64	200.52	4574.96	3983.63	214.1	503.029	1027.91	2465.39	2046.56	3821.09	435.893	4871.17	160.365	791.054	852.825	1058.97	3209.32	4398.26	3080.3	3681.44	190.282	517.194	1724.09	2016.78	814.746	4683.25	2550.83	2598.2	233.408	158.838	250.857	338.156	730.291	1891.3	3922.68	4045.63	389.522	497.182	555.689	492.961	532.497	2268.08	1500.41	5061.32	198.705	237.861
195.897	1049.27	1714.62	2857.76	3641.4	5093.99	3934.73	3677.46	182.865	1275.52	982.296	4354.7	1929.82	2934.98	3524.36	4869.86	246.583	259.298	988.977	686.702	2362.75	3107.27	2036.31	6389.45	162.928	439.118	477.498	511.999	1286.34	2767.08	5002.17	4264.08	472.899	354.449	390.957	282.039	673.666	1491.41	1580.04	2711.44	264.383	290.281	255.768	345.48	575.724	1088.24	4206.13	4584.52	476.01	360.931
224.704	1324.41	755.487	3757.31	3715.24	3658.68	3983.01	3296.76	378.561	434.679	1054.15	3029.83	2556.48	2288.96	2654.82	5307.04	153.266	572.72	334.529	503.238	2792.7	6457.41	5034.76	4772.06	213.583	334.423	458.023	1647.91	1869.89	2663.62	3149.79	5780.95	152.522	486.205	336.05	591.089	831.071	2131.96	1056.31	3537.89	107.551	289.843	227.644	211.771	645.025	667.063	2663.3	2937.24	405.704	214.964
180.423	896.755	3429.85	3376.06	2796.57	4802.98	4544.06	2779.48	316.988	440.681	1900.59	782.509	3688.31	3474.37	4123.62	4751.19	227.667	279.877	759.366	1464.04	2313.49	4589.14	4783.21	119.333	277.683	284.69	509.988	506.906	1691.19	3886	3836.05	3477.29	101.335	589.24	395.006	298.911	717.077	581.317	1670.53	2151.27	212.496	222.619	448.601	271.987	-3.71647	1735.32	2119.98	2041.24	332.312	665.407
363.089	2139.28	2728.2	4852.64	3358.07	4937.82	6368.12	3861.32	247.821	127.162	1518.12	2973.66	6026.3	4711.46	2039.38	6251.19	137.54	463.414	273.88	682.514	1780.27	3909.87	5347.82	6577.91	169.359	194.493	798.901	1676.25	1505.42	2112.19	5186.65	3963.3	191.74	440.49	263.716	454.089	289.403	3383.47	2414.35	3454.32	328.351	435.911	762.134	532.171	195.317	1270.07	1213.16	5831.04	191.694	259.009
173.715	322.509	1042.42	1540.22	3421.13	1233.64	3788.3	5013.37	189.682	487.264	2177	1244.77	2341.56	3882.62	4930.66	5261.62	102.42	340.787	498.685	478	2114.84	815.558	7461.11	3504.3	146.189	-9.83343	234.813	1464.51	3490.35	2098.98	2502.99	4412.54	320.488	163.714	194.889	1288.26	1004.76	3777.2	1448.96	4697.32	322.96	295.8	221.447	440.276	243.788	1264.48	1347.29	3105.34	839.946	185.581
143.754	685.065	1935.53	4151.73	2947.45	3854.55	5058.79	6473.21	244.01	308.798	2184.69	1706.11	2966.93	2552.91	4864.36	5554.31	177.759	222.497	516.806	899.849	3352.87	4185.5	3158.73	4101.53	221.261	595.905	450.355	703.273	1185.83	3807.16	5008.25	3211	233.053	479.622	1841.31	1634.6	1469.63	1645.85	2804.38	4054.22	104.118	296.22	210.39	319.211	425.308	725.029	4064.47	3888.08	347.746	353.114
223.316	1415.83	1225.01	3345.95	4120.31	2777.28	3191.19	4684.78	247.519	871.432	578.117	4568.45	2622.69	4408.81	4381.39	4701.27	419.955	526.382	391.168	634.344	3625.91	4113.87	2011.73	4970.56	280.578	354.371	767.958	1159.22	940.101	1950.81	3980.31	4130.61	337.431	218.185	365.58	748.739	389.134	4062.84	3639.74	7499.49	189.659	329.087	403.137	518.526	569.902	501.072	1709.72	4117.52	206.799	195.778
122.323	415.805	4849.89	3219.72	4286.12	4709.66	6960.13	5385.63	207.653	611.988	1105.1	1404.56	4304.96	4206.37	5527.31	4150.56	162.103	701.208	287.754	1403.78	4366.37	3270.19	4055.66	4708.76	186.185	369.291	535.352	515.862	2231.78	3282.89	4555.88	3583.17	295.017	59.6241	300.571	296.212	860.425	2974.92	892.453	4881.2	204.945	428.783	532.376	381.707	575.991	369.588	2563.3	3095.56	350.225	307.764
246.665	748.814	1673.21	3084.19	2632.86	3261.26	3814.49	4544.43	200.561	628.333	1151.44	3099.54	4116.03	4962.03	2553.34	3823.15	381.376	537.471	545.063	552.545	2926.29	6492.95	3792.64	4689.63	289.447	421.014	622.282	679.543	1934.21	1652.8	2275.59	3230.67	227.188	438.629	681.224	572.367	361.173	2911.77	1501.29	2956.3	233.659	266.168	317.575	263.331	799.35	2022.51	1581.23	4226.72	271.259	230.553
265.744	661.638	2993.23	4244.73	3889.05	5095.3	4766.47	5492.09	127.661	1013.55	1230.88	1722.76	2738.53	5023.68	4486.87	6885.49	144.567	230.81	906.723	662.28	1988.57	3115.31	4186.9	3953.69	325.539	251.443	500.724	831.628	1965.2	2935.15	3705.42	4672.4	200.153	69.1338	540.545	2149.53	588.954	1273.01	2552.22	4958.32	277.15	357.146	695.273	246.461	515.222	517.609	1807.03	4904.93	322.326	381.092
213.417	1942.71	2181.37	3571.7	4061.11	5068.96	2967.8	4203.71	323.675	786.689	1588.57	1589.37	1653.86	1641.68	3538.92	4994.34	61.4054	440.474	412.806	289.934	2887.82	1762.93	3717.74	4341.17	273.175	493.453	412.316	1329.08	671.538	4554.83	4805.03	5874.18	334.519	482.343	394.804	642.459	437.512	1179.45	1421.03	5050.24	252.264	371.214	470.441	402.54	407.859	746.367	1693.45	4316.26	273.709	108.714
245.922	2121.57	1092.24	5415.38	4255.71	6352.42	6328.98	6259.74	191.106	455.182	446.999	4121.3	3433.47	4317.65	5229.62	4502.31	214.802	512.099	1035.46	1002.24	1625.21	1924.63	2927.07	3866.64	38.4308	251.839	282.343	790.321	632.134	5303.89	3080.21	4321.81	306.718	462.696	973.439	497.436	1196.01	746.401	3339.31	2396.62	204.77	141.127	417.101	269.825	698.408	1301.32	2317.84	2538.79	203.504	510.112
177.435	1223.16	2104.28	2387.55	2912.57	8859.84	2988.04	3150.15	270.093	637.094	1608.17	2022.53	2146.66	2963.33	4897.13	1623.28	191.771	396.284	1038.54	1450.96	2315.35	4104.18	4354.84	5705.29	138.266	251.874	272.251	456.14	1787.24	1195.8	6887.37	6392.83	196.585	120.755	487.405	839.115	692.529	1452.27	1180.22	3606.47	207.1	188.743	501.263	477.701	461.588	467.454	3925.45	4166.79	310.061	250.482
141.722	1586.12	2756.8	1801.5	2889.46	7612.53	5006.88	7185.99	215.004	751.454	583.827	2788.05	6834.48	3388.96	4856.86	5666.28	334.85	228.608	-4.85998	256.037	3003.21	3508.15	4315.92	3929.53	286.43	281.093	955.942	804.824	673.115	86.485	4547.46	4172.3	200.778	586.575	381.834	346.544	775.809	985.144	1740.71	3830.74	414.715	476.937	626.433	176.919	621.904	1368.41	2380.54	4022.98	256.661	467.914
229.535	726.766	2349.99	5535.59	3016.66	5543.65	3862.81	4179.77	254.298	327.223	2713.12	2068.55	3949.9	3870.16	4793.66	5183.84	296.466	378.646	1498.45	868.553	2976.04	3443.62	3738.38	5407.85	294.904	397.191	926.778	664.516	1774.01	1904.1	4380.39	2820.11	352.452	324.869	225.824	1087.19	735.965	2695.92	1828.99	5144.19	160.291	290.465	391.778	667.287	520.547	1598.96	4422.18	3549.97	313.816	233.473
189.027	278.721	1687.35	4083.13	3619.16	5803.82	5069.25	3259.08	159.994	359.598	591.372	2307.06	3049.31	5935.69	6734.48	5252.15	201.24	278.025	667.505	283.434	2764.86	2457.52	1964.81	3795.48	134.553	299.493	653.253	440.874	2495.25	1745.82	1841.54	4083.59	287.173	284.812	725.627	402.93	435.924	1538.46	2563.09	178.321	220.012	249.155	339.543	314.911	399.771	347.744	1626.79	1515.65	231.507	204.919
158.408	1908.34	1350.58	3534.19	5479.5	5651	3973.69	4804.16	333.411	457.622	1055.08	1205.37	4726.86	4039.46	7292.12	4466.96	302.72	326.953	933.324	393.751	1451.3	2703.65	4860.24	3686.4	183.266	906.254	747.349	861.921	1137.94	3478.6	4802.92	3739.61	327.979	204.341	695.768	533.223	646.248	341.842	3036.8	2389.75	183.021	164.671	612.966	204.066	187.544	2566.45	3203.66	4260.23	210.927	303.17
214.28	742.207	1417.62	4028.46	6011.5	5235.77	3808.87	6461.12	164.58	561.634	1315.58	2161.9	3649.25	2943.64	3523.43	3947.76	281.771	209.784	528.848	1491.38	3764.8	5379.16	5190.22	5671.18	384.696	329.744	302.8	801.985	3347.18	371.345	7728.15	4246.41	300.707	729.226	435.553	488.307	746.679	307.049	3852.16	4608.76	203.664	661.857	635.728	193.178	449.065	1134.72	3128.81	2742.72	304.746	256.383
120.647	1170.41	2429.45	2394.02	4618.37	5990.17	3468.89	3957.16	214.208	657.891	1008.32	1704.72	2338.5	5539.96	4132.59	6982.65	164.44	316.441	1034.32	2611.61	2736.78	3080.54	6274.61	6531.02	190.589	238.195	315.371	703.33	1733.48	3220.72	4571.12	3287.75	249.81	413.823	505.753	501.316	1260.96	667.655	2194.15	3878.39	261.45	305.969	600.763	607.919	384.855	503.676	1362.44	5028.31	116.526	226.762
169.919	1282.05	2566.48	2599.63	4862.36	2561.22	4035.2	4964.42	316.094	1293.84	3490.93	2639.69	4127.3	2896.31	4089.84	4418.19	242.239	486.369	1357.84	1059.64	954.436	2552.41	3958.64	2850.37	312.663	304.903	978.575	811.811	2665.31	3697.93	1844.31	3543.5	265.887	528.993	259.306	246.48	893.063	1030.36	3926.69	4361.86	438.356	233.085	396.694	687.851	817.29	1122.65	4500.77	2879.89	315.897	280.796
116.965	546.917	1328.05	3023.83	4808.67	4201.19	6250.45	5857.19	126.184	575.876	1524.26	2662.02	2839.26	3731.68	4906.76	3389.95	213.708	515.245	800.878	744.039	3268.13	4585.48	4230.48	4615.43	248.959	229.865	560.467	483.929	747.091	3150.82	3750.13	4425.84	387.896	204.974	477.433	413.754	510.058	2182.79	1312.82	5098.13	337.011	256.018	496.89	236.997	351.984	1697.13	2514.93	3557.9	179.199	80.601
270.731	873.976	2250.69	3818	4799.12	8177.3	3316.73	6320.2	165.911	1392.57	867.704	3671.07	3557.59	2223.29	6124.44	2303.25	228.713	308.77	1049.27	1239.63	2965.66	2912.97	4881.88	4259.57	393.304	223.709	700.544	1103.28	546.027	2637.27	2215.43	4560.29	178.124	337.152	552.2	538.99	584.686	2320.5	4219.12	3107.07	311.991	392.688	333.792	585.97	447.636	1320.19	1055.4	2897.06	201.339	175.97
123.109	1244.16	3625.84	2131.25	1348.39	5379.34	3511.4	7676.7	11.8151	851.256	2118.17	1504.54	4172.8	4516.59	2764.13	5223.44	215.627	482.577	817.586	2198.34	1680.65	4207.39	4774.86	3583.59	186.295	302.811	204.54	908.462	2329.41	2392.39	3733.79	2839.29	314.294	235.057	229.621	574.479	1217.96	2098.74	1061.16	5053.88	236.138	265.303	340.006	1712.08	417.143	830.675	1256.6	2713.57	227.529	319.92
198.923	804.115	1554.72	1441.33	4806.36	4913.92	5599.69	4660.46	238.538	1535.21	959.96	1595.95	1962.03	4034.17	2716.29	6917.14	433.644	521.563	1852.7	1402.22	1302.57	1901.59	3140.43	6155.83	233.252	246.137	609.339	253.525	1036.81	2348.9	4216.85	3378.73	374.399	233.268	387.371	1303.23	543.049	1966.19	3460.87	5002.15	301.045	182.207	348.855	408.567	906.233	1404.58	2207.46	3417.66	407.601	197.301
242.528	1376.7	666.348	4394.07	2651.79	5736.64	4930	3929.04	195.521	1259.61	862.804	1155.27	4364.52	3515.07	6012.05	2622.56	168.288	814.105	13.8128	1105.82	3553.17	7655.63	3794.5	6365.54	256.784	297.803	627.35	1471.23	763.861	3138.02	3598.93	6453.92	247.508	291.571	554.137	387.887	379.609	455.682	5345.21	5710.46	387.145	551.077	279.913	482.885	522.712	1010.36	2755.31	3390.44	286.428	382.309
157.74	1212.61	1304.71	3033.71	2711.64	3833.27	4686.69	3966.55	285.314	1033.91	1565.27	719.765	1138.91	3137.33	3808.22	4449.93	248.532	230.178	587.838	1942.51	984.225	1710.75	3290.93	8047.1	152.459	348.839	354.333	553.006	1031.94	1015.18	4926.55	3231.1	300.575	383.749	367.214	359.325	261.714	1686.1	2520.21	5665.87	104.73	325.401	292.715	303.747	1712.35	1006.46	2551.01	2504.67	259.863	351.423
153.765	1012.16	745.913	3670.74	6287.26	4460.29	3898.45	206.291	254.275	1261.28	1485.55	4092.38	4480.5	1559.95	4367.1	3846.71	203.136	745.747	252.25	362.56	2346.51	3848.82	3093.05	5095.93	335.832	366.347	172.28	780.687	2408.79	4465.36	5764.27	5221.85	519.513	466.988	565.645	699.405	992.054	1944.04	4675.36	2694.47	227.013	252.499	727.291	477.956	329.603	1305.27	3222.41	3845.95	472.249	176.76
296.782	1117.39	3533.74	4094.28	1339.54	4190.09	7084.38	4760.49	316.002	1374.38	1390.55	2640.27	808.973	5070.19	5132.75	5282.56	117.305	1025.61	19.8232	1038.97	4022.61	5604.6	3897.34	2936.88	186.191	207.345	982.98	567.64	1782.61	1602.54	3887.74	7503.75	220.557	234.304	337.891	762.8	568.45	3892.53	1862.51	3347.08	361.69	213.049	251.558	478.14	318.818	1419.1	2340.45	3132.24	309.548	296.883
285.969	505.68	2674.96	5852.57	6778.17	5302.97	3597.87	3409	187.211	947.184	2459.66	1709.6	2154.18	4888.41	4803.04	2840.33	88.0277	731.594	365.105	460.762	2596.79	2254.03	5309.92	4196.46	168.066	280.599	564.296	530.945	364.187	2814.94	3771.11	4211.61	229.465	168.893	689.299	348.657	548.927	571.353	3024.85	3677.69	343.665	497.453	373.283	316.045	768.549	1478.76	1132.38	1784.15	356.652	357.1
295.2	1886.93	1314.41	887.06	4790.64	4369.95	4017	5267.74	269.351	1504.52	1005.95	2615.76	3366.92	3216.73	5590.69	-88.8778	138.396	404.659	413.676	316.886	3547.08	3755.4	3452.27	6121.84	95.0509	265.162	603.392	586.326	597.706	2787.21	5209.02	5438.1	169.146	208.958	614.342	1152.73	1949.55	1387.54	1165.99	314.161	347.865	381.749	342.635	703.591	238.45	2079.28	1037.43	2295.58	261.764	152.824
245.788	447.519	1470.87	2959.3	3480.1	5051.02	4096.62	9658.49	196.601	1261.11	1886.81	1635.86	2777.45	4540.89	6083.65	-91.6007	265.504	261.167	1225	670.303	2025.47	2946.95	2833.84	5590.86	141.862	282.002	527.361	940.185	1162.88	4493.86	4520.4	3701.51	228.866	178.151	710.392	343.051	381.124	1680.02	2648.62	4852.09	209.345	339.07	271.326	325.292	358.749	887.547	3355.2	3544.61	412.838	164.008
302.008	2340.48	1515.73	3572.27	5852.59	5501.59	5584.61	7256.01	225.947	844.494	2070.84	4329.69	5202.26	3437.99	4143.09	-74.1088	190.347	297.7	303.067	758.966	4401.29	9141.6	4079.56	3648.15	347.417	310.895	1145.87	784.897	1406.94	3239.22	3768.45	4865.53	386.447	217.042	563.253	299.27	1135.15	666.217	2548.96	3438.19	121.126	357.479	392.372	265.243	251.616	529.492	772.01	4931.67	200.91	220.891
120.643	1414.82	1380.65	1685.9	6344.84	2620.87	4397.36	3230.63	278.278	400.214	2135.8	1687.6	2160.41	5529.03	4569.99	5926.62	150.434	210.522	933.452	1996.24	2406.12	3098.97	3806.71	6030.03	190.075	537.534	438.021	290.375	1190.97	3442.85	3731.2	6068.67	305.199	175.917	121.365	1077.57	1424.69	1720.96	2421.62	4353.38	159.241	450.017	308.991	170.538	212.424	1153.2	2666.7	4709.69	269.994	241.154
110.171	1430.39	2058.8	4718.48	5645.74	5553.56	6715.12	4160.87	284.335	1419.91	1000.19	2829.83	1258.29	3412.14	5963.63	5424.72	257.106	145.104	2049.38	1137.97	2422.84	3617.82	4767.76	4468.01	235.661	281.426	1281.35	1751.14	1706.69	658.695	3638.29	3553.07	325.901	687.082	547.244	901.58	282.196	1132.95	548.738	1823.66	216.243	221.664	394.281	401.432	560.742	1041.67	1937.29	2868.12	115.496	481.071
186.35	826.45	1813.95	3147.69	6380.86	5733.37	6025.41	4305.02	417.697	799.994	2605.05	1700.33	3021.77	2349.93	5675.63	3024.26	176.644	302.08	968.442	900.13	3201.63	2648.47	3786.22	5674.1	93.8124	546.063	567.895	681.327	1187.91	3567.89	3552.15	4361.99	279.868	390.604	320.245	766.075	725.412	1202.71	1372.11	5015.77	208.92	588.045	870.458	314.869	764.13	1267.64	2619.86	3363.55	536.707	112.242
198.474	1967.9	949.18	3421.46	4041	3125.35	3329.87	4480.42	307.418	1444.35	1361.76	1635.73	1963.97	2429.6	4291.65	6396.49	170.981	432.242	537.469	719.602	3920	3900.87	4607.81	3422.82	288.387	508.157	795.751	452.215	719.073	2510.12	2282.86	5117.68	233.815	387.043	303.761	768.533	1296.31	4055.24	3458.77	1097.99	210.289	933.615	795.894	320.312	472.457	1588.91	1134.53	4406.32	199.88	154.427
169.399	266.154	2254.61	1697.65	2887.93	6065.98	8486.39	4994.66	291.423	1212.74	1140.49	1746.31	3628.85	4122.55	4496.93	2765.64	200.18	433.046	718.627	780.253	2734.43	4347.96	3100.64	8002.5	409.783	365.977	453.295	562.236	1931.72	2043.26	3494.19	3267.74	200.535	247.826	802.434	401.226	1235.13	867.908	2701.89	5098.49	269.157	358.833	590.073	663.439	394.523	2106.83	2481.2	2936.82	186.219	305.962
221.816	968.879	3004.14	4874.18	3843.9	4006.18	6703.1	4604.78	281.609	579.932	1545.42	2888.91	3870.01	3554.62	4579.85	3411.38	305.892	349.989	667.96	951.128	3080.17	4437.82	4189.75	5379.07	605.028	527.885	321.894	860.862	568.332	2496.55	3310.35	7500.68	148.06	302.922	293.115	314.137	1183.82	1476.17	1329.8	4153.84	265.967	386.515	495.779	377.934	683.658	2050.62	2765.44	7379.84	310.339	584.01
153.83	1523.28	2661.97	2766.48	4692.23	2945.02	3932.24	6870.53	210.11	-10.7421	2095.58	424.63	1643.88	3771.04	6813.51	3879.92	265.218	327.139	948.016	356.409	1813.26	2954.74	5835.43	5813.06	204.028	192.476	163.005	1623.15	1843.22	2655.08	1935.47	4789.26	283.928	167.643	692.256	780.726	365.334	2751.95	2736.15	4109.29	264.21	324.671	264.87	720.904	412.747	782.057	3524.65	1594.97	313.912	267.224
184.442	1244.96	1393.65	1750.25	2141.17	2940.01	325.353	5665.24	199.579	1159.95	1616.26	2094.73	1687.72	3099.21	5114.64	4448.49	242.48	510.005	447.635	1386.72	4155.75	3505	3837.47	5599.54	139.801	348.113	1254.99	679.587	2914.53	2216.41	4215.31	6282.79	233.643	554.506	463.475	386.742	379.48	2496.29	903.724	3348.46	493.394	782.64	404.153	316.241	710.615	1121.08	3511.85	4051.16	158.773	518.197
165.552	515.125	1138.14	2000.27	3903.72	4625.53	3994.69	4949.45	260.584	874.963	1637.22	2772.19	2731.1	4259.08	6227.44	5254.16	168.531	352.449	1030.28	2014.77	2028.02	2397.86	4898.88	4300.46	225.168	540.981	625.563	1698.71	3489.17	3410.59	3085.73	3399.79	214.265	665.778	936.725	650.266	723.187	1915.79	2079.96	3389.16	266.238	350.672	430.965	268.325	1044.82	1205.27	2583.33	2211.16	423.252	297.399
361.765	1068.48	2679.24	2687.15	7045.31	4869.43	5286.32	4730.82	408.165	2501.77	1096.44	3026.34	2783.22	2973.91	-61.6543	7044.88	136.877	447.852	953.56	514.984	1896.56	3168.96	3398.28	4467.31	209.986	472.809	848.225	1872.72	2068.55	1412.66	3912.69	6179.63	181.95	545.68	1414.13	1104.07	809.616	2153.14	2756.8	5425.69	316.591	349.411	291.233	372.872	727.989	1656.49	-28.0033	2322.81	174.606	494.014
269.044	1617.23	2436.12	4506.99	2464.98	4640.22	5712.29	4727.62	123.585	1106	1394.02	66.626	2333.17	2325.33	2593.78	5377.35	174.013	858.403	1123.55	1885.35	690.946	7707.9	6244.65	4575.58	335.686	678.75	343.27	866.251	1617.4	1829.82	3800.76	5101.09	210.095	474.293	1194.83	804.552	982.275	2028.56	4572.78	3418.28	229.18	324.907	277.764	418.975	928.558	996.803	2879.98	4221.22	127.566	334.046
111.336	1123.53	808.237	4356.49	1060.87	3812.17	5858.89	3415.95	195.285	528.804	846.014	2216.27	888.949	2179.22	3125.24	6741.84	301.463	458.079	406.702	1865.18	2756.09	2039.56	7151.03	5334.93	179.607	244.179	576.105	638.575	3222.72	2271.41	5442.01	5804	341.661	524.557	654.096	232.302	449.233	1713.2	3757.06	-51.6802	284.308	216.559	424.65	276.384	878.545	2070.6	4014.08	2958.75	258.608	336.636
343.807	1877.49	1112.94	3528.37	2639.42	2959.47	3060.89	5304.74	188.329	605.251	677.579	1265.89	3485.96	3500.04	5223.5	3343.19	185.162	602.008	1523	334.202	551.083	4253.65	6154.17	4501.08	211.622	297.634	354.554	552.417	2343	3549.83	6665.21	6436.27	254.806	697.852	570.527	574.541	467.743	3244.31	1237.62	3749.78	128.339	478.52	644.8	205.084	704.778	1916.76	4004.13	3719.14	575.327	378.062
126.81	627.209	2853.06	3023.31	7167.08	7440.16	3872.54	3900.58	264.67	860.344	852.708	1350.5	1616.77	4303.6	7800.48	4112.68	338.26	965.887	1988.25	1305.64	5103.7	3298.23	4984.27	4064.14	229.429	917.655	-5.55742	797.037	3446.53	2488.71	3545.94	1809.22	159.471	261.808	846.242	1109.06	663.581	1457.99	2699.21	4195.54	180.907	329.131	336.308	383.842	575.568	2307.85	1695.49	2750.93	199.138	416.551
188.53	609.61	2390.56	2437.7	3829.06	6672.95	5114.85	5671.05	169.849	594.326	3433.21	1872.74	626.214	2116.44	4342.76	6167.58	189.78	585.688	485.153	1093.7	2194.2	3306.65	3963.12	4471.47	127.879	319.116	2115.58	1477.68	2016.89	2893.68	5269.8	6267.53	253.998	395.144	305.814	593.489	398.025	2071.71	-20.0793	3582.95	276.736	293.799	278.702	950.869	919.863	1009.64	2151.58	4661.32	628.5	326.885
230.308	369.734	1961.64	3720.25	2373.97	4002.67	5445.79	5078.51	258.342	1286.09	2385.55	3185.14	3836.87	1900.56	3686.89	4044.14	200.91	495.025	773.451	732.674	1433	4535.35	7090.37	4887.51	274.784	329.173	682.562	896.201	2025.72	2656.54	3135.64	6452.92	244.894	407.144	465.797	1352.38	431.817	2294.11	2445.2	4120.37	6.59404	659.435	252.573	580.247	1222.79	1115.44	4254.2	4023.3	282.177	234.155
139.099	1512.41	1632.38	2317.16	7342.01	6645.69	5454.17	7544.02	222.171	652.766	1409.42	3555.88	1236.65	1260.7	4994.6	4111.27	143.22	517.079	744.813	1631.73	2811.73	4099.19	5500.3	4545.54	157.863	562.069	641.878	390.042	913.338	1800.76	3662.75	4394.83	265.615	397.714	533.008	112.897	482.65	741.798	1769.98	889.393	172.193	433.046	336.448	378.002	857.407	1745.82	3279.68	1570.35	68.5657	316.624
210.469	1287.41	2665.01	4028.25	4385.93	5452.07	3903.97	3237.29	293.624	638.1	912.184	3924.63	2146.3	3599.56	5308.62	5374.6	141.841	478.498	1830.28	963.972	2497.5	3958.37	3444.49	4803.53	197.933	360.045	329.578	302.653	743.115	1184.68	3813.07	3932.97	284.447	619.633	458.652	300.097	554.924	1869.94	2435	4525.37	203.066	243.703	283.117	633.202	554.36	410.93	2087.36	3318.63	334.852	432.598
240.153	1110.89	2580.3	3367.01	6795.4	3931.16	3863.25	248.346	309.923	896.679	2347.66	1387.95	3080.61	5199.78	6295.6	3176.67	208.005	503.992	855.098	2013.51	3046.86	3424.57	3474	2165.51	462.008	582.575	825.454	1317.48	1212.39	2593.33	4481.19	3720.64	384.729	218.533	559.18	525.61	141.232	1725.22	4762.48	4842.57	240.588	201.832	783.341	389.52	244.924	1041.78	1742.72	7090.05	156.433	-9.7609
203.262	644.972	2449.71	5587.96	4018.41	4389.65	5410.47	6559.44	181.926	1195.85	1143.32	1628.61	2417	2833.59	5282.26	3846.35	132.481	689.473	1030.47	756.897	2608.12	3280.44	4902.94	6176.57	178.067	395.584	313.542	1471.09	822.059	3098.59	4297.47	6035.61	269.504	437.587	281.676	494.357	783.835	2478.55	5118.9	3490.59	181.137	353.562	198.205	189.953	791.075	639.761	3345.87	2669.96	135.476	487.732
139.707	771.77	2640.15	4582.78	4579.47	2811.31	7227.82	7303.99	131.11	362.216	1899.02	1863.28	4126.54	4028.22	4103.07	3296.97	223.903	964.555	1289.1	1412.52	3479.97	2697.78	4348.99	4482.53	342.863	338.378	600.638	736.119	2563.65	2056.45	6676.37	3467.45	232.457	428.051	160.718	804.253	402.604	2906.45	3136.74	4775.88	262.474	147.088	520.861	393.401	676.898	1073.98	2919.35	3607.37	244.511	226.15
232.427	1074.46	1616.86	2302.62	1959.3	2942.07	8560.78	5802.63	413.797	2142.95	1639.81	917.579	5156.7	2702.58	6007.2	95.4918	263.337	460.297	496.752	590.573	966.31	3071.45	4678.28	4288.88	130.469	213.682	164.219	953.948	481.701	3095.19	4378.77	7936.43	419.061	151.122	293.371	814.525	840.297	1709.06	2393.43	3303.29	332	318.219	268.681	494.851	426.81	1287.79	1141.02	3047.26	436.864	489.54
225.45	42.8456	4219.66	4836.34	3909.1	4689.38	5215.23	5796.28	230.256	720.812	1294.13	1788.54	2966.28	-20.3643	7457.9	5152.31	153.695	333.717	644.723	59.2974	2653.97	4971.77	4611.51	6004.22	189.493	722.104	736.223	866.652	663.146	5148	4144.55	5050.11	233.568	301.929	713.529	804.71	591.624	1421.93	2515.55	4903.76	283.758	209.831	426.954	277.076	1094.56	806.258	1812.45	3319.41	178.039	467.303
145.014	782.468	751.335	2816.06	3962.55	3829.99	6763.21	7478.91	272.636	382.375	2010.64	1893.1	3743.17	2057.86	3347.75	5069.48	187.564	1071.02	1153.28	926.02	2236.85	4411.42	3853.39	7893.07	249.188	370.346	677.635	1952.58	1719.81	2859.07	3920.14	6468.19	168.216	362.568	331.767	364.745	807.032	1654.5	1280.32	4243.65	505.155	162.851	160.931	325.399	984.807	1012.51	2159.79	3331.11	231.174	317.545
58.8821	1064.71	2050.29	3064.77	4334.04	3810.14	5848	3902.29	196.475	844.724	1019.83	3803.83	1536.35	3849.77	7429.93	4057.17	154.618	268.798	1378.13	1430.36	2986.77	2102.79	4863.21	1963.08	171.735	315.452	268.102	440.35	885.491	3080.05	2484.87	3481.42	346.336	493.621	290.09	575.29	279.472	1242.66	2198.9	2564.38	356.592	194.696	389.034	297.409	460.284	241.91	1468.41	5133.16	528.42	318.638
204.521	1573.46	2649.18	1127.87	6527.63	4569.7	4256.19	6986.88	338.458	1003.84	1866.03	809.472	2518.25	3355.31	6218.51	6158.15	200.637	308.728	536.785	456.49	3058.92	4645.85	5850.77	6297.36	239.666	281.217	441.4	987.572	1388.88	945.784	4082.74	3302.43	187.907	283.605	400.981	597.26	393	388.254	1337.74	4466.91	145.238	154.601	199.154	394.212	535.961	232.272	2984.89	2265.07	282.655	188.629
167.342	1761.98	2426.41	2631.29	4604.43	6302.77	5598.67	4518.36	257.343	544.469	1449.03	3586.32	2142.91	4166.41	6433.44	6447.9	166.997	422.363	784.716	497.723	1812.94	7313.72	6603.93	5817.6	240.62	743.483	1081.76	771.773	1475.55	2654.28	59.0152	4588.43	157.597	340.403	630.371	422.104	871.298	1144.09	1647.1	5033.89	317.29	282.072	343.436	542.933	568.268	1397.95	3345.52	4885.06	281.561	246.095
178.448	910.031	731.66	2647.67	2095.6	3826.51	7847.99	5215.27	288.27	705.5	1715.69	3051.39	4004.18	3093.8	3343.36	4005.85	225.287	223.233	1611.9	1516.76	3815.62	3491.09	3799.01	5066.71	242.126	517.6	295.673	1183.13	1783.25	2602.07	3659.83	4883.49	276.35	160.33	379.503	474.194	604.659	2550.31	3492.6	3108.16	321.369	139.178	229.745	314.199	147.794	638.219	1663.91	120.61	188.302	447.369
262.811	420.144	1959.07	4854.14	4600.29	5188.37	2420.63	4225.18	167.021	686.1	1213.42	3554.93	2890.61	2323.32	7097.4	4035.11	99.2965	719.571	1183.25	663.867	2245.91	3795.25	3180.87	4186.99	320.125	574.531	414.438	785.159	2270.41	507.006	2479.28	5656.95	210.437	354.093	444.666	518.005	658.705	1431.59	1323.74	3058.91	163.973	264.824	490.123	307.181	1277.07	1358.96	2963.14	2853.54	239.14	352.786
365.964	999.387	2112.6	4412.41	5868.03	5702.85	4626.91	6974.24	208.082	929.617	269.61	991.081	3586.18	2570.39	6108.57	5122.66	334.716	432.859	1151.01	738.588	3087.55	7165.98	3987.1	5454.83	217.029	299.788	2883.54	590.231	1768.67	4010.98	6611.67	3118.09	325.477	197.854	1470.19	442.482	830.704	867.86	2526.57	4895.66	420.993	309.254	209.118	295.577	219.333	743.185	2562.19	2441.68	229.647	371.238
211.691	850.4	1269	1805.97	4094.42	4383.81	-20.1016	6978.13	246.753	570.371	1179.75	3029.77	1960.68	3579.64	5835.87	4098.26	339.879	454.815	628.264	911.158	2220	6214.78	5542.68	3579.34	381.932	266.661	801.886	745.205	1989.87	2704.09	2663.08	7192.28	225.677	460.355	382.115	2183.6	992.905	691.807	1995.08	2930.26	257.818	323.885	457.524	265.295	678.946	1601.48	1725.27	4318.02	154.061	343.878
168.641	706.588	1530.41	2813.46	4110.31	2976.85	5642.66	4527.69	181.322	523.172	1683.19	2302.15	1473.67	4962.72	3446.35	3632.84	184.101	392.938	-6.34526	1308.64	862.423	3862.23	4545.99	4880.32	180.234	361.504	779.272	1066.22	-20.9965	4118.55	2797.21	4017.42	221.524	233.08	201.093	505.503	829.104	1519.85	6310.09	2577.99	253.431	486.016	133.896	857.597	930.105	1346.42	2583.75	4604.34	296.417	779.997
342.643	848.667	3150.82	3184	3521.58	4269.25	4153.48	4015.65	242.936	1094.23	2852.36	3017.31	1543.76	3574.17	2095.09	5055.69	550.858	947.902	1430.38	270.356	4579.46	2061.55	4023.18	4377.98	149.355	605.985	1686.28	726.603	2853.2	2392.76	4611.98	4253.88	384.423	943.436	518.561	623.343	895.375	4190.59	628.878	4267.09	149.253	235.627	216.79	1764	521.075	1056.66	1483.72	3887.26	372.36	214.876
177.094	1254.71	2157.76	3186.2	3720.31	4981.51	6494.71	6505.18	106.775	331.13	1616.47	1509.87	5343.86	3346.01	3163.77	3212	358.731	456.813	22.5839	608.8	3341.54	2960.77	5080.37	4123.79	163.039	448.248	493.031	1239.02	1494.3	2247.07	1636.13	5096.85	259.533	133.046	349.352	470.676	424.449	2787.16	2147.19	3794.11	135.688	431.583	317.857	421.87	582.53	1909.55	1898.01	5032.41	262.1	382.27
251.247	601.716	1694.07	3756.47	1746.1	6405.17	4625.62	7535.43	245.792	1113.78	957.215	1949.27	3594.81	4825.69	5374.9	5140.54	136.642	349.914	546.034	354.098	3405.63	2341.96	2296.99	5988.53	203.069	222.113	247.94	902.242	2320.7	2122.16	5576.27	5255.68	197.114	240.011	320.959	417.609	571.306	2814.97	3846.42	2694.42	274.174	485.698	179.026	511.524	358.81	702.909	1960.49	3779.12	354.149	593.263
184.643	1634.94	1659.01	2940.13	2725.06	3714.92	4923.18	3787.5	294.092	1295.54	774.601	1982.1	3314.3	5070.32	4541.16	4831.6	171.972	593.203	760.122	1016.75	2604.91	3531.01	6097.78	4962.57	213.766	464.2	359.66	351.129	2188.2	2150.23	2215.83	2852.15	237.847	481.246	243.06	1934.82	607.838	2027.05	2511.94	3738.52	183.992	359.698	348.448	320.968	870.492	287.693	641.679	4524.14	300.737	268.839
319.438	1084.01	1980.21	2955.54	5045.32	3832.74	8604.45	4440.16	293.393	1527.29	912.682	1976.32	3349.98	2868.53	4783.86	1540.72	183.07	342.63	1705.78	541.314	1212.98	3829.48	5123.29	6216.83	201.248	473.522	825.167	533.391	1456.03	2076.64	2550.9	5189.83	418.57	492.757	245.911	903.283	983.008	462.417	2989.4	5196.95	284.308	110.509	387.8	478.551	211.457	2828.22	37.2037	4214.66	336.534	252.989
154.911	1034.73	2964.32	4542.95	5019.76	4941.95	5444.26	5780.12	195.002	699.968	2698.52	7807.12	2516.89	3376.43	5835.87	5888.37	247.568	347.357	102.52	798.595	1621.02	5000.81	6389.91	8233.29	173.863	579.563	1136.45	652.629	1048.82	3141.78	4686.62	5108.49	299.375	929.835	391.91	327.413	376.899	847.559	5248.03	4543.15	233.009	534.641	152.593	255.763	154.15	342.105	3022.53	3130.36	226.101	201.231
216.452	512.844	2628.21	3927.28	3669.32	3617.48	8921.42	4456.07	235.248	285.942	391.885	1838.99	3086.66	4649.15	4883.67	3264.27	256.237	524.77	1000.64	432.667	2344.01	2016.49	5850.02	5221.69	136.553	467.934	627.153	574.126	1993.49	2894.42	2884.1	3627.56	187.245	212.226	331.743	236.877	454.094	1002.49	1244.03	4853.98	210.873	250.958	273.343	544.343	834.43	371.331	2460.62	3561.92	186.669	1.68877
207.829	2026.46	1967.31	2597.03	2970.97	4907.2	5323.46	6668.68	315.609	298.201	1538.72	1998.73	4463.36	3608.02	6381.15	5499.52	253.639	314.969	569.993	1103.38	2757.15	4057.07	6590.25	6162.69	434.444	340.722	665.81	31.4722	1084.15	1178.26	3916.04	6988.55	272.58	398.026	589.706	369.03	265.97	1786.09	3454.72	4639.06	209.417	260.971	254.965	325.279	432.432	1485.29	3038.76	3101.79	315.507	412.658
174.882	1556.45	2106.09	3125.57	4389.53	3089.53	2503.77	5917.76	248.182	424.462	355.475	3407.6	2451.06	3450.99	6364.56	4289.88	229.696	320.942	318.572	1173.43	3875.39	3197.77	5581.35	5472.24	246.135	784.914	2442.68	1069.51	1308.21	5384.18	2915.25	8074.72	243.844	306.431	527.887	377.524	756.362	443.198	5920.42	3322.03	264.13	254.522	455.675	569.849	744.504	470.946	1997.56	3432.12	355.053	250.639
124.199	1960.04	3823.74	1873.48	1296.18	4414.1	7552.59	6093.89	266.391	839.544	745.009	4340.92	3507.94	3698.4	5272.33	3626.12	256.612	731.441	984.69	771.022	2684.39	651.461	2160.88	6972.02	284.136	192.987	403.566	784.775	942.374	3566.05	3545.52	797.354	164.083	264.857	822.094	1522.13	1882.51	2213.14	1279.63	139.344	239.362	298.366	190.714	328.574	1138.23	2496.05	2623.54	4242.82	250.155	309.59
174.812	1150.02	1974.74	5483.84	1128.78	5592.44	2402.8	5492.85	191.699	627.672	1205.54	1873.64	4373.37	5378.09	5119.28	6680.88	330.228	647.757	418.642	1642.42	1218.13	6194.55	5048.41	4938.93	313.592	254.673	879.301	1474.84	2493.97	2090.73	5085.43	3586.38	162.551	434.334	307.18	1466.25	1050.97	975.165	3959.41	3845.11	230.598	145.588	498.216	330.167	279.4	2877.62	750.166	2006.41	226.078	319.203
204.359	5309.5	579.364	2396.55	4910.28	4125.57	5075.11	5953.77	206.649	1005.07	1942.99	796.365	2897.22	5521.13	6369.53	4916.88	223.536	527.502	1109.18	564.447	5284.09	2364.72	6725.82	6356.53	158.028	205.844	574.637	611.368	1804.67	2498.67	4564.03	4153.62	304.547	244.407	420.267	499.739	1015.76	1868.22	5873.04	4403.87	133.987	414.041	296.97	447.932	585.563	1666.78	1541.37	3918.42	425.857	502.539
263.378	667.583	4889.56	3183.47	4519.9	1779.87	4614.16	6336.35	224.073	938.996	1893.08	1761.4	3006.13	3921.5	2446.09	6398.05	397.273	533.711	31.6956	1174.45	1674.69	6262.87	8731.12	7785.84	202.884	317.7	13.6246	658.895	1077.37	2351.78	6855.83	3350.72	253.548	309.004	773.468	893.496	685.789	2703.47	955.698	3132.36	233.53	182.058	264.783	272.333	833.065	1346.43	2079.42	6370.91	628.404	169.573
171.962	1443.52	1382.18	4109.76	1980.85	5946.34	3951.88	3273.65	359.11	469.664	1046.2	1188.44	4766.36	3665.56	5135.98	4559.11	297.192	652.915	485.208	388.845	1624.98	2755.49	5145.84	3911.03	292.574	178.617	319.372	1053.21	770.886	3023.97	6580.74	1986.65	178.378	658.111	12.7346	385.105	226.452	836.339	3074.34	7992.51	208.525	371.565	374.006	819.011	861.254	1537.59	2114.32	4137.98	513.762	301.178
146.524	2887.23	1506.19	2695.02	4000.05	4845.21	7187.73	186.936	191.717	1412.89	2014.62	4787.13	3586.47	5085.5	4470.89	6648.82	224.116	351.369	2040.42	1069.97	2090.7	5378.71	2994.08	3413.05	204.09	313.605	571.236	812.46	320.905	3246.04	2801.98	4890.03	235.865	681.192	5.39987	984.195	415.777	757.585	2832.01	3535.95	262.515	429.268	461.054	347.245	794.624	225.636	3713.59	1306.9	116.373	338.124
129.844	1323.89	2316.96	2126.14	5764.39	3279.65	6364.16	6666.84	288.961	549.553	1338.39	2899.19	2027.24	4284.28	6465.74	4219.2	188.915	376.747	929.187	1845.91	1456.13	4440.28	4271.77	3643.09	394.155	406.15	926.877	1135.95	1672.43	2906.02	6282.46	4050.93	137.703	360.291	843.123	931.844	351.441	1716.64	3653.41	4891.56	281.306	418.151	343.545	734.476	408.743	535.775	2676.61	-28.9081	202.977	455.373
171.54	1197.79	1377.98	3406.55	3524.03	1304.56	5113.39	4482.73	338.188	514.153	723.832	1726.15	1258.78	2957.6	3722.42	7501.16	337.535	491.654	1668.3	2029.86	2307.85	2673.13	4401.37	6274.77	217.585	518.865	655.995	404.411	-10.8932	2665.48	3256.17	5665.29	235.183	430.815	388.962	342.31	462.023	4382.58	2564.03	3689.87	213.28	413.664	746.936	260.488	998.419	1047.74	1073.56	2386.95	150.395	275.945
170.191	1390.95	891.189	4330.24	5492.37	4142.82	6214.9	5469.83	245.435	537.246	1573.52	2895.28	2237.58	5773.15	5565.41	3721.75	242.997	306.796	745.999	454.411	3710.17	4545.16	4257.54	8181.55	226.519	445.849	471.999	464.665	1429.25	2355.37	543.36	4117.87	221.937	293.924	390.955	451.641	1805.52	398.694	2523.71	3896.11	121.346	254.659	1060.61	255.916	724.804	1002.03	2483.99	3838.8	241.866	452.316
203.681	671.156	861.095	1662.39	4801.86	4216.03	10612.5	6783.41	216.665	478.79	1104.19	2464.24	2741.18	2245.84	7108.95	4255.15	319.463	637.338	476.401	1232.74	4882.85	5112.99	5680.72	4354.69	184.249	560.263	328.785	472.044	1833.64	3416.63	3380.2	2147.62	302.483	264.052	878.608	557.273	103.747	1111.87	2636.64	2213.91	361.984	159.109	406.541	362.86	1198.8	1309.84	2707.63	4298	339.514	572.609
237.23	1123.94	2323.1	3875.86	7289.8	3262.8	5961.86	4455.62	305.178	890.179	1922.49	1547.48	3667.7	4630.6	6188.18	3244.61	302.28	806.954	623.669	1178.26	1889.86	4532.54	3389.22	5990.66	168.066	418.373	1059.34	1815.79	4145.46	4766.02	2889.86	6476.58	160.919	363.664	241.383	1088.9	1082.91	1683.58	2680.93	3479.23	231.063	355.251	256.029	287.045	826.627	478.678	1859.29	3263.62	125.994	342.332
162.785	928.531	834.888	3511.73	4925.28	5915.81	3025.56	4925.54	170.029	846.166	1375.94	2698.42	3020.36	3493.11	3749.96	4407.49	225.556	212.879	1122.07	0.867431	2314.95	4203.36	5345.3	9072.46	319.483	979.158	423.814	738.814	1394.36	1899.46	2834.02	4277.42	374.032	335.398	424.956	259.68	634.199	1213.86	2431.85	5239.62	350.04	411.502	965.262	265.972	330.396	401.402	3446.34	4760.41	462.458	277.254
282.23	1477.03	936.104	3018.27	5962.56	5856.91	5291.16	3999.34	137.909	1266.5	1044.8	789.241	5605.29	3160.23	5752.18	3359	257.634	665.351	414.897	1442.54	4302.69	3812.6	7124.07	5571.33	285.73	303.282	430.477	1136.66	1102.3	2187.62	4301.32	5372.71	223.282	504.925	478.955	530.037	1494.64	1403.72	2652.03	154.438	263.145	610.686	251.152	333.479	518.771	1045.63	3409.01	310.19	412.508	172.856
210.828	1067.65	965.987	2979.59	5056.43	4337.05	4067.72	3103.45	206.161	1789.43	489.016	1215.96	3209.41	3635.77	3521.22	5533.21	154.592	524.913	1039.49	1046.29	3386.31	4053.07	4429.22	3822.17	220.101	264.281	1011.24	893.757	1540.77	4329.95	7081.42	4022.96	256.838	183.317	661.424	615.246	188.185	2579.71	211.393	3877.79	270.248	181.935	314.996	541.381	224.446	260.635	1475.95	2414.46	548.488	273.798
256.283	1194.74	3008	4643.03	6940.3	6256.49	4737.46	4691.23	259.676	642.471	1126.83	3032.04	3986.4	4761.69	5293.86	3408.28	163.475	705.038	615.365	511.614	2713.41	4205.79	3764.41	5749.99	230.209	294.288	464.302	525.574	2715.74	2708.1	2220.99	5345.79	289.653	252.014	811.48	448.201	568.052	1479.95	1884.62	3629.42	9.07281	254.922	415.096	266.374	338.455	1945.64	4898.22	3736.62	344.942	410.327
115.698	1968.19	1034.47	2300.41	5425.46	6354.19	4819.06	4397.2	235.292	749.997	1377.65	1659.82	4721.8	2670.64	2318.35	5356.92	147.152	197.171	921.458	1342.75	1246.49	6180.4	4733.4	4787.25	299.647	219.034	392.28	901.565	1591.07	5073.4	4201.69	3947.65	348.271	535.274	749.197	552.657	1064.21	1392.38	3706.16	3446.87	164.832	223.959	515.581	557.135	995.916	2534.33	3325.21	1772.59	255.273	572.224
354.112	640.239	1184.27	4082.46	3844.73	5392.95	4693.11	3219.82	181.875	641.648	2228.12	2273.32	2197.2	3409.15	8409.01	5092.37	188.169	995.947	1900.19	1364.5	5453.05	2662.06	3153.89	5707.74	181.877	193.44	724.512	352.356	1365.03	3362.9	3013.31	5584.15	214.111	388.638	634.077	574.816	1066.68	1484.53	680.221	4067.15	360.48	215.362	235.303	452.159	600.975	535.342	3799.56	3251.89	284.115	285.633
173.563	716.907	928.263	5589.61	170.94	6208.68	6889.66	8602.06	170.469	887.683	1469.67	2118.01	4721.97	2891	4408.07	6121.92	227.378	163.781	968.165	909.794	2360.42	1292.85	5718.91	6129.19	232.015	5.26392	619.958	647.141	2600	3159.24	7109.19	5896.72	236.416	162.009	415.066	867.558	518.136	2633.39	2212.02	2552.62	169.89	286.473	198.283	586.059	482.692	550.107	1751.7	4261.72	248.893	107.808
299.089	1365.2	2876.9	4169.86	2646.04	4221.13	6787.33	5643.87	228.695	548.056	1301.27	2987.84	2071.53	2990.9	4101.49	4832.46	420.093	1161.2	1288.71	437.575	3353.38	2502.59	3767.14	6974.89	58.2413	634.624	694.9	299.727	2378.67	3772.38	4690.32	4424.71	330.131	160.26	831.178	477.271	666.613	1347.66	3051.18	6034.56	433.495	304.158	292.409	323.335	387.406	1158.64	1498.02	3699.37	184.239	59.882
405.904	1290.28	908.645	4394.63	5279.06	4991.4	6352.21	4859.08	269.128	3222.21	2820.47	2151.47	2148.99	1939.98	4131.41	7745.92	141.265	1224.11	661.53	1197.08	1806.64	3875.24	6825.58	4543.79	137.498	502.286	629.263	493.106	2366.75	3018.52	7187.74	4081.34	259.44	231.693	515.955	659.672	580.971	3551.69	1892.28	3791.34	221.44	317.724	489.147	191.875	667.886	1374.44	3128.21	1609.9	474.508	180.539
248.142	734.336	1231.91	1809.49	4917.15	4076.6	5148.5	4916.64	181.217	1054.04	1570.85	1525.76	3781.93	3520.44	4055.63	5008.41	174.749	332.188	323.951	258.879	3682.22	2616.86	4750.66	4544.72	258.048	249.576	813.845	826.95	3412.5	1497.3	4208.69	3848.41	228.11	224.833	420.595	515.291	2200.02	1337.03	2613.94	2846.2	524.354	350.389	408.692	251.293	196.902	1539.25	2642.89	1858.37	279.814	414.002
282.312	1190.3	1536.54	1419.36	2803.71	1319	4211.68	6204.55	354.627	1610.63	979.517	2320.94	955.384	3364.97	4417.02	5749.21	199.581	864.455	1572.47	152.672	3267.1	3567.03	5414.98	4555.07	298.418	471.967	1170.15	1499.54	1829.21	3022.52	3587.12	5273.09	176.535	579.01	569.108	785.94	1420.08	1002.76	3964.77	4301.19	423.138	359.921	345.593	406.225	416.483	3183.8	1537.55	3900.92	234.497	448.544
361.779	269.573	3813.12	2464.5	4660.88	5659.86	7676.89	5719.68	261.512	349.47	2099.54	1554.31	3233.82	4797.97	124.887	4140.87	251.756	336.003	911.749	344.172	2024.92	2481.74	1373.95	3022.81	224.738	257.676	688.53	343.799	1573.51	3251.28	3914.59	4662.96	340.083	436.376	638.012	561.642	721.011	1024.02	2702.94	2638.24	177.202	564.519	850.379	449.092	501.5	1377.91	762.145	4587.36	339.384	448.544
241.216	1258.84	3142.51	3291.01	4226.48	5378.23	3097.14	5006.89	138.602	561.867	1325.93	1825.54	6650.43	3113.47	4799.62	4991.57	360.952	432.371	672.617	499.256	1774.97	3136.51	5082.03	6179.04	154.929	400.95	557.843	1035.52	959.046	3865.3	3564.47	4335.54	352.786	241.507	376.005	802.88	596.99	2438.62	899.422	3996.8	242.518	408.581	205.98	1363.05	308.601	1219.04	1009.73	4738.02	419.352	428.466
277.133	229.961	2768.84	2063.38	4219.66	2848.35	4554.86	5189.6	256.472	1153.01	1774.48	757.594	3019.49	2584.37	5733.21	6399.49	359.763	604.34	193.818	280.852	3297.98	141.908	2852.65	8157.42	311.089	312.499	327.031	1017.16	1581.57	1387.58	2402.14	4861.91	243.15	498.52	525.948	165.893	784.543	659.636	2559.75	4420.47	231.713	506.071	603.738	519.434	352.883	1658.52	2572.41	4113.84	317.967	277.597
116.329	795.911	3052.18	1448.83	4757.8	3510.67	5067.64	6939.05	199.584	420.498	1691.65	1145.09	1022.25	5566.01	3799.87	5650.64	295.985	746.995	2529.44	399.287	2992.02	5210.08	4091.21	5343.84	199.55	336.167	998.607	511.426	270.97	666.775	3582.99	2627.3	336.021	928.461	533.222	510.834	408.472	2273.01	1441.3	4013.56	231.205	372.947	310.633	578.543	250.33	459.426	2904.44	4678.43	585.473	413.099
143.369	1124.38	3183.06	3744.11	5914.83	5142.34	3516.11	4446.81	247.384	1044.88	1707.69	2053.55	2636.75	5719.78	5565.4	5086.27	255.38	402.206	819.547	1143.7	1378.72	1628.51	4321.41	5068.69	65.0027	206.129	725.044	1443.53	1528.62	2831.66	3814.82	4706.14	156.581	515.368	1170.12	23.2734	219.552	732.613	2965.91	3522.18	245.14	219.977	227.525	266.768	527.086	2691.15	2040.55	3801.95	176.117	282.845
326.515	1064.56	2211.84	2903.14	3987.76	1719.2	3903.94	6277.9	278.468	560.71	946.658	2459.4	5432.8	5033.63	7699.51	6495.78	336.929	429.583	574.722	835.745	4647.24	2509.5	5544.57	4792.18	267.041	306.016	818.484	605.467	1065.38	2671.27	4631.23	4171.12	211.993	200.133	714.039	920.029	1518.06	4305.35	3169.51	4084.67	559.92	294.603	315.948	157.075	525.74	867.053	1318.92	3643.18	320.901	243.702
242.299	405.289	2068.71	1975.99	2787.75	7287.33	6245.12	5119.63	163.26	928.775	1041.34	2034.46	2932.94	2481.02	5302.04	3561.93	212.908	413.773	668.933	2193.2	6210.25	5768.45	3973.36	5451.07	256.412	306.989	783.974	301.675	826.158	2453.92	3443.17	5086.24	257.47	211.777	468.354	567.243	742.753	2093.7	2770.28	7072.74	230.077	527.043	359.477	741.142	325.512	1227.73	3831.43	3131.21	296.852	408.522
188.788	1373.13	1398.58	5878.04	3559.2	3457.99	2713.16	5510.91	286.042	1648.25	1230.56	4181.53	2106.68	1949.07	6005.49	2112.15	258.355	521.844	493.992	827.952	1530.07	3186.44	3359.44	5567.28	256.073	271.604	1475.87	349.115	1147.55	2035.31	6649.09	3737.61	433.869	288.531	893.351	818.833	425.325	1068.07	3775.43	6297.49	266.939	891.222	335.112	739.222	639.981	1214.85	3105.17	4479.14	292.649	283.811
139.455	860.383	1036.7	2661.43	4716.36	3327.65	4645.31	4580.16	208.407	1106.77	2394.8	2117.48	4107.82	5882.35	4519.09	3790.32	293.781	320.963	794.787	304.512	4870.07	5207.9	5399.5	6213.73	173.285	186.717	333.326	845.515	630.453	3382.23	4776.89	4194.11	249.975	272.826	360.116	308.258	503.446	1660.09	6719.49	4803.65	201.279	343.121	318.458	249.763	655.13	1128.92	1450.37	3437.27	234.231	412.29
213.291	1000.91	3794.71	5028.3	2182.33	4606.55	4364.13	4557.86	147.699	1094.59	844.331	3007.22	2807.55	3888.84	4884.42	3915.96	357.9	546.845	1514.61	2202.06	1460.62	6272.41	6403.83	8094.47	174.154	580.762	336.268	1444.75	1500.58	3718.19	3418.54	6013.18	289.914	589.171	400.605	1229.08	1083.74	1727.63	3234.69	4299.84	431.356	194.778	205.665	965.388	495.291	653.212	1884.93	2035.77	260.975	316.54
[truncated: 246 more rows]
[truncated: 6 more columns]
