# Supplementary material for: Dimension-reduction simplifies the analysis of signal crosstalk in a bacterial quorum sensing pathway
Source: Sci Rep. 2021 Oct 5;11:19719. doi: 10.1038/s41598-021-99169-0 (PMC8492804; doi:10.1038/s41598-021-99169-0)
Supplement: Supplementary file 3 — Supplementary Information 2. [file 41598_2021_99169_MOESM3_ESM.xlsx]

## Sheet: Area
0 pM C8HSL, 0 nM 3OC6HSL	0 pM C8HSL, 7 nM 3OC6HSL	0 pM C8HSL, 15 nM 3OC6HSL	0 pM C8HSL, 20 nM 3OC6HSL	0 pM C8HSL, 50 nM 3OC6HSL	0 pM C8HSL, 100 nM 3OC6HSL	0 pM C8HSL, 500 nM 3OC6HSL	7 pM C8HSL, 0 nM 3OC6HSL	7 pM C8HSL, 7 nM 3OC6HSL	7 pM C8HSL, 15 nM 3OC6HSL	7 pM C8HSL, 20 nM 3OC6HSL	7 pM C8HSL, 50 nM 3OC6HSL	7 pM C8HSL, 100 nM 3OC6HSL	7 pM C8HSL, 500 nM 3OC6HSL	20 pM C8HSL, 0 nM 3OC6HSL	20 pM C8HSL, 7 nM 3OC6HSL	20 pM C8HSL, 15 nM 3OC6HSL	20 pM C8HSL, 20 nM 3OC6HSL	20 pM C8HSL, 50 nM 3OC6HSL	20 pM C8HSL, 100 nM 3OC6HSL	20 pM C8HSL, 500 nM 3OC6HSL	50 pM C8HSL, 0 nM 3OC6HSL	50 pM C8HSL, 7 nM 3OC6HSL	50 pM C8HSL, 15 nM 3OC6HSL	50 pM C8HSL, 20 nM 3OC6HSL	50 pM C8HSL, 50 nM 3OC6HSL	50 pM C8HSL, 100 nM 3OC6HSL	50 pM C8HSL, 500 nM 3OC6HSL	100 pM C8HSL, 0 nM 3OC6HSL	100 pM C8HSL, 7 nM 3OC6HSL	100 pM C8HSL, 15 nM 3OC6HSL	100 pM C8HSL, 20 nM 3OC6HSL	100 pM C8HSL, 50 nM 3OC6HSL	100 pM C8HSL, 100 nM 3OC6HSL	100 pM C8HSL, 500 nM 3OC6HSL	200 pM C8HSL, 0 nM 3OC6HSL	200 pM C8HSL, 7 nM 3OC6HSL	200 pM C8HSL, 15 nM 3OC6HSL	200 pM C8HSL, 20 nM 3OC6HSL	200 pM C8HSL, 50 nM 3OC6HSL	200 pM C8HSL, 100 nM 3OC6HSL	200 pM C8HSL, 500 nM 3OC6HSL	1000 pM C8HSL, 0 nM 3OC6HSL	1000 pM C8HSL, 7 nM 3OC6HSL	1000 pM C8HSL, 15 nM 3OC6HSL	1000 pM C8HSL, 20 nM 3OC6HSL	1000 pM C8HSL, 50 nM 3OC6HSL	1000 pM C8HSL, 100 nM 3OC6HSL	1000 pM C8HSL, 500 nM 3OC6HSL
25.0001	15	24	32	37	29	31	17	27	26.0001	21.0001	19	24	20.9999	26.0007	19.9999	30	24	31	31	25	33.0002	22	23.9999	35	28	31	38	26	23.9999	26	19.0002	31	28.2885	22.9999	37	28	33	32.9998	24	29	21	26.0003	21	30.9999	37	22.9998	20.083	26.9999
20	24.0002	27	24	32	21.9999	26.9999	18	13	24.663	28	23.9998	23.9999	24.0003	30	25.0001	30.0001	20	27	25.0001	29.0001	24	36.0005	22	24	23.0001	28.0001	27.9999	24.0001	27.0002	20.0001	22	18.0001	19	19	24	34	28	26	22	21.0001	21	27.0001	26.8161	51	35	26.0001	27.0002	26
21.9999	26.0001	34	18.6719	28	38.9999	23.0001	27	21	18.0001	28.0001	25	31	22.9999	30.0001	30	26	27.0001	33.0001	36.9999	23.0001	29	23	35.0001	37	21.9999	25	22.0001	25.1746	24.6862	33.0001	26	15	20.0001	23	24	18.9999	29.9999	24.0001	23	25	26	30	32	37	31.9999	16.0002	33.0001	22.9999
20	22.0006	22.9999	25.9999	29	27.0001	32	16.0001	27.0001	25	18.7323	37	28.0001	22.0001	27	21	25.9999	27	33.7738	20	24	25	32.0001	32.0001	39	24	22	25.0002	35.0001	30	21.9999	31.0001	24	18.9999	19	36.9999	27.9999	24	31	22.9997	22	24.9999	38.815	29	28	36	32	16	22
24.0001	20	22.9999	15	24.9999	25.0001	34.0002	16.9998	24	24	17	22.9999	30.9998	24.0001	35.0001	33	24.3298	21	35.4433	19	39	20	29.9999	38	35	11.0004	28	23	29	22	26	29.0002	20.9999	22	28	23.0001	22	23.9998	39	27.0001	31.8168	22	36	32.0001	34	32	20	33.9999	17.0001
16	31	21	23	40	31.9999	22	38	28.0001	25.0157	21.0001	31	27.9999	29	32	32	29.0001	31.0001	26	23.0001	22	35.9998	24.118	25.9999	29.9999	21.9999	24.0481	22.0001	22.9999	23	33.9999	23	21	29	30	21.0002	26.9999	37.0003	22.0002	24.9999	23	20.0001	26.9999	24	36	27.9999	27.0003	34	27.9999
35	16.9999	17.9999	23.182	24.9999	36	22	28	27.0001	19.9998	28	19.9999	29.0001	26	35.9998	26.9999	21.0001	29.0001	30	25.9999	23	24	22.9999	28	29	19	23	24	23	20.9999	15	30	18.9999	26.9995	31.0002	27.7633	26	45	30.9999	20	30.0001	17.0002	15.9999	35	32	22.9999	22.0002	26.0001	23
24.0001	19.0001	23.9999	19	29	26.0001	28	25	13.0002	21	20.9999	24	22.9999	25	21.9998	30	32.9999	31	15	26.0002	32	23.9999	30.0001	23	37	19.0001	33.0001	18.9996	22.4439	25.0004	31.9827	18	25	20	17	33.0001	24.9999	30	36	22.9999	21	16.9999	27.9999	23	35	26	37	19.0002	21.0001
35	15.0001	32	16	31.0001	29	21.6986	40	16.0001	29.0001	16	14.9999	31	7.48362	22	26	34	22	27.0001	22.0002	24	26.9999	33.9999	26.0001	29.9999	24	19.0001	24	30	23	18	28.0001	16.9999	19.5403	21	34	20.9999	40	41.9999	9.99996	19	17.9998	25	29	33	20	23.9999	39	30
22.9999	19	21	28.9999	27.9999	41	31.9999	29.9999	17.9999	23	21.0002	17	26	28	21	26	44	32.9999	26.0001	37.9999	24	20.0001	24	26.0001	37.0001	26	15.5679	26.0001	27.8314	20.9999	15.0001	23	24	34	21.0001	25.0001	24.0003	28	32.0001	24.9998	18.3873	24	40.0001	35	29.0001	23.0001	28	23	30.0003
18.0001	22.0002	16.0001	28	36	22	20.9999	24.0002	23	43.0011	23.1486	15.9999	20.0001	25.9999	31	29.0001	28	32.0001	32.9999	23.0001	25.0005	26	33	39	21	26.9999	30.9999	30	21.0001	31.0001	18.0006	21	27	25	16.9999	34	25	25	38	21	22.9999	24	39.1795	30	42	27	24.9924	18	19
21	26.9999	23	23	31	30.9999	38	20.0001	23.9999	29	17	26	23	21.9999	32	30.0245	25	30	28.0002	21	31	24	26	32.0001	24.0001	24	32.0003	30	22.0001	26.0002	23	22	17.9999	28	26	27.0001	29.9999	34	35	20.0001	33.0012	18	40	32	24.0003	32	35	19	18
20	26	25.811	28	34.9999	21	29	25.266	21.9999	22	18.0001	25	23	26	31	20.0001	19.9999	25.791	19.9999	29	22.9999	31	24.0002	35.9999	23.0001	27	23	34	30.0001	29	32	22	29.9999	29	20.9993	29	35	32	32.0001	26.9999	19.9999	26	27.9999	24	52.9999	24.0003	33	18.0001	18
25	21.0003	18.0001	21.9999	30.9999	27	29.0001	30.9999	16	23	29.0001	16.9999	20	30	22.9999	31.0001	26	23	21	28.9999	25.9999	34.0001	29.9999	29	26.9998	22	26	24	28	23.9999	27	32.0001	17	29.693	29	25.9999	26	22.9999	20.9999	44.8233	21.9999	19.6142	41	29	30	30	23.9999	17.9999	31
19.0001	19	12.9999	17.9995	24	23.9999	32	28	19	26	18.0001	34	24.6585	25.9999	29	18	28	30.9999	28	27.0001	33	23.9999	26.9999	35	21.0005	24	17.9999	22.0001	24.9999	21.8884	29	24.9999	26.9999	28	26	20	40.8792	22	21.9999	30	20.9998	21.0001	39.9998	9.99998	27	23.0001	30.9999	21.9999	23
21	20.9999	17.0573	22.0001	30	32	32.0002	18	19.0001	30	24.3125	29.9999	28	23.9999	36.2072	17.9705	20	25	29.4791	19	26	25.0001	36	37	23.0001	23	29.0002	30	29	23	16	21	29.0001	33.7329	30	25.0001	38.9999	29.9999	29	21.9999	28.778	17.0001	28	37	40.0001	34.0002	31.0001	17.9998	26.9999
16.0002	20	22.0001	29.0001	35.7897	28.0001	41.0001	26	31.0003	26	20	17.0001	21.7085	26	32	16	22	29.9999	24.0001	20.0001	28	18	36.9998	27	28.9999	26	27	30	30	17	28	33	31.9999	20	24	26	18.9998	21	36.0949	29.0001	25.0001	32.9999	33.8437	31.0001	45	24	28	30.9999	21
19	27.9999	21.0001	28	35	30.708	38	31	16.9999	30.9999	21.9999	16	31	19	35	16.9997	20	24.9999	28.9999	34	23.0001	23.0002	33	26.9999	24.0001	25	45	27	21.9995	18	19.9999	21.0001	33	23.0003	25.9999	28	27	28	24.0002	18.9999	19	14.2612	27.9999	24.0002	35.0005	25	33.1974	26.9999	19.9999
17	23.9999	30.0001	25	25	28	22.243	21	27	26	25	28	27	25.0011	21	22	28.0001	24	20	21	29.0001	24	47.0001	32.0001	21	13	25	27.0001	23.1486	22.0001	19.9999	28.0001	21.9999	20.9999	19.9999	24.0001	24.0001	25.0008	32	18	20.0001	23.9999	17	38.9999	41.0002	22	26.0001	26	23
15	23	26	16.9999	27	30.0001	31	18.9999	22	23.9999	40.9825	20	24.9998	25	21	29.0004	22.9999	30.9998	18.0001	21.9999	25.9999	31	24.1173	22.0002	27.9225	25	32.0001	29	23.0001	21	19.9999	29.8298	25.0001	19	26.214	23.9999	30	21	24.9998	24.0001	19	15	21.9999	27	33.7526	30	27.9998	20	25
20.9998	22.0001	18	21	37.9999	26.0001	20.9999	20	22.9999	22.9999	19.0001	18.6861	23.0004	29.9999	30	25	9.00011	26.9999	25.0001	27	20.9999	24	31	32.0007	23	20	21	30.9999	25.73	19	21	26.9999	17.6112	23	22	24	29.0001	39	18.0001	22	20.9999	17.9999	43	25	43.9997	24	27.0001	23.0001	30
24	26.0001	24	24.9999	24	32.9999	33	30	22.9999	27.9999	19.9999	20.9999	30	20	27	28	27	26.0001	30	21.0001	31.0002	18	42	27.1722	30.0001	16	23.1364	25	35.0002	21	20	25	24.9999	19.0002	23	22.0001	27	35.9998	27.7094	31.1113	21.9999	20	18	35	34.0001	23	21.0001	17.0001	19
26	21	24	22	23	24	36	27.0001	24.9999	10.9999	15.9999	41	24	28.9999	25	29	32	25	22	17	25	19	20.9999	31	28	26.0004	14	30	34.0001	33.9998	32.9998	26	18.0001	27	18	26.6053	32	25.9999	48.4733	20	18	22.0001	30	29.0003	33.8744	26.0001	21	24	28
27	24.0001	16.9999	29.0001	28.9999	19.0001	24.9999	21	32	23	30.0001	27	22.0001	34.9993	34.0001	22.9999	23.9999	31	32	31.0001	35	31	26	33.9999	33	26	29.0001	25	36.1256	19.0001	22.0001	24	19.9997	26	23.9999	32	25.0001	27.0001	22	29	30	30	28.0001	22.9998	30	22	25	24.7365	32
18.9999	17.9999	23.9999	23	43.9999	37.886	25.9999	33.0001	5.00006	27	11	30.9999	19.9999	25	32	39	15.9998	26	29	34.9999	31	33.9999	18.0945	21.9999	22.0001	31	25.0008	28.9999	28	31.0001	19.0002	25	4.13879	23.9999	21.0001	20.9999	37.0003	27.9999	1.64882	27.0001	28	21.9999	26.7758	24	38	35	30.0307	21	17
22	24	24.6657	27	36	36.0001	26.9999	30.9999	22	22.0002	8.26466	22.9998	16.6622	36	30.0001	17.9999	19	32	31.9999	17	26.0001	26	28	26	34.0002	30.1658	20.9999	33	1.64882	31	24	20.0001	13.0001	26.0002	19	20	16	23.9999	21.9999	16	27	26.9997	40.0001	31.9998	36	30	22	26.0001	22.4467
22	23.0001	18.9999	23.0002	32	30	20.9999	28.0001	23.0001	23	16	26.0001	27.9997	20.9999	26.0346	32	21	29	27	32	21.0002	34	23	30	55.9999	26.9999	24	24	25	30	14.0001	27.0001	22.9999	20.0002	23	27.0001	16.9999	35.0001	34.0002	24	24.0002	26	30.7871	18.0552	24.0001	26.9999	24.9999	17.0001	25.9999
28.0001	36.9999	16	22	30.0001	32.0001	27	28	23.9999	17.5773	27.0001	25.9992	32	14.9998	21	1.64882	30.9375	21.9999	24	21.0001	20.9999	25.0002	19.0003	21.6806	24	29	36.0001	19.5589	26.9999	27	22.9999	18.0001	31	35	20	25	25.0001	23.6646	31	30.0001	30	33	29	20	27	22.0001	23	21.0206	27
22	27.9999	27	18	30.2806	30.9999	31	28	22.0001	30	18	20.0001	30.9999	34	22	32.9998	25.9999	27.0001	32	28	22.0002	31.0001	30.9999	17	33.9999	21.0003	22	33	1.64882	35.0001	20.0002	22	28	28	36	27	27.9999	27	36.0001	20	29	27	25	24	35	29	21	31	21
28	23.0001	31.9999	24	24	25	18	24.0001	33.9999	24	9.00004	18.9999	29	21	40	23	27.9999	26.8091	28.9999	27.9999	40	20	35	27.0002	32	20	23	30	21	26.9999	23	18	1.64882	31	31	24	26.0002	31	37	19	20.9999	19	23	21.7052	28	29.9937	34	23	23.0001
20.0001	24.0001	24.9999	25	31	23.0001	12.0001	27.0055	35.2212	18.0001	18.0001	24	26	26	42.9999	20.0001	30	34.0001	35	25.0001	32	30	28	27.0005	35.9999	30	26	24.6812	21	28	24.9999	19	15.9999	28.7886	21	18.0001	47.5531	24	24	34	30	23.9998	40	20.0001	31	22.0001	21.0001	23	37
23	29	25.9999	23	35.9999	21.0001	27	18.0001	20.9999	29	19.9999	14.9999	18	22.0001	32	27	32.0001	19	18.0001	26	33	31	32.0001	25.0001	22	31	23.9999	31	22	18	31	28	16	35.0001	29.9998	31.2781	31.0786	24.9998	32	21.0001	27	29	25.9999	25	32.0002	31.9999	19.9999	24.0004	24.0834
27.9999	23	17	15.9999	40	6.47373	39	29	26.9999	22.0001	19.0001	31	30	29.0001	24	23.9999	18.0001	19.9999	21	24.9999	30	27.0001	39.9998	21.9999	24	28	17	27	17.9958	26.9999	18	28.9999	21.9999	27	19.2036	25.0001	31.8279	17.0001	25.9999	27	32	21.9999	27	27	29.9581	42.9999	21	19	16
27.0002	31	19.0001	25.9999	29	26	25	27.0001	17	28	15.0005	21.0001	23	19	23.9997	21.9999	21	34	23.9998	30.8369	26.0001	18	19	32	18.0001	22.0001	18.9999	21	34	22.0001	24	28	20	22	17	25.0001	24	26.0001	43	31.0003	23.0001	22	26.9999	33.9999	38.9999	40	31	30	16
39	27	9.99987	17	28.0005	30	23	24.9999	24	1.64882	22.0001	26	1.64882	21.0001	28	32	30	26	29.0001	28	21.9999	40	23	38.9998	30	20.0001	32	1.64882	26.9999	22	41.9999	29	17	28	18	36.0002	34	30	33	26.9999	17	16.9999	36	34	31	32.9999	25.0001	17	22.0001
35.0001	24	21	11	32	42.0001	21.9999	24	20.9999	24.0002	31.0592	20	29	20	29	20.9999	25.0001	29.0001	25	30.4602	29	52	32.9998	25	29.0001	24.9999	19.9999	15.1997	26.9998	21	27.8777	30.9999	23.9999	17	22.0001	24	26	31.0001	38	24.9999	23	25	27.0001	30.7654	31.947	28.9999	29.0001	33.9999	25
27	30	13.0001	36	32	32	25	19.9999	21.9999	21.0001	18	18	24.0001	21.0002	30.9998	30.0001	20.9996	33	29	22.0004	23.7031	30	34	24.0001	38	22	26	17	24	22.0001	18.1001	25.0001	27.8894	19	20.0001	36	23.9999	31	25.9999	25.0001	20	28	28	19	1.64882	28	28.0001	16.9999	22.0001
39	28	23.0001	28	25	21.9999	28	28.0001	29.0001	21.0234	21	24.8995	17.9999	21.9999	22	21.0002	27	20.9999	25	21.0001	22.0002	24.0001	36	40	27	16	34	29.0001	23.7551	19.9999	18	28	5.21614	23	29.0001	37.9999	33.9999	21.0002	30.9999	20.9999	24	20	26.0001	15.9999	30.9999	29.9999	30	16	24.9999
33	16	28	4.36997	30	25.0369	20.9999	28.0001	17.9999	25.9999	17.0001	30.96	23	28	26	19	22.0001	26.9999	27.0001	33	20.1004	26.9999	25.9997	28.0001	27.9999	16.9994	24.0001	21.0001	31.8163	22.0004	28	27	23.0001	32.9999	23.0003	24.9999	28	19	29.0001	24	31	24.9999	28.9999	24.9999	38.0001	29	21	25.9999	29
28.9998	35	21	25	23.0805	24.9999	24.0001	28	22.9997	25	5.00021	24	10.0001	26	32	32.0001	26	32.9997	20.0001	30	18.0001	16.0001	24	36	24.0001	26	24	31	34.0001	27.9012	28	26	19	24	35	24.9999	21	32.9999	25	29	21.9999	27.9998	20.0049	23.0001	33.0001	24.9999	27.9999	26	33.6841
24	20.0002	19.0001	20	30.0001	35	24	27.9999	24	30.9994	24.9999	25	32	23	19.0001	19.0001	17.9999	27.9999	24	31.9999	22	28.0001	20.9999	26	30.0001	20.756	37	26	24	27	18.0001	29.0001	16.9999	27	19	33.0445	22.9999	37	19.0004	21.9999	26.0001	15.9999	34	24.9999	24.9999	30	26	22	24.9999
40	20	12.9999	20.1327	23.0001	20	27	17.0002	24.2425	22.9999	14	19	31.9999	23.0001	27.9999	35.9999	24	28.8089	34	32	26	25	35.9999	22	30	28	29	28	8.94941	20	26.0002	22	22	29	18	29	22	32	23	18.9999	24	20	24	22	28	30.0001	23	22.0002	29.0001
20.0001	22.0001	27	18.9939	33	29.0001	28	23.9999	31.0001	27.0001	13	31	31	27.0002	30	29.9999	7.00013	20	32.0001	30.0001	22.0002	24.0001	24	21.9999	29.0004	38.0001	20	30.0001	20	22	22.0003	20.5358	33.9999	18	27.7133	36	13.0001	23.0001	23.0001	27.0001	21.9999	25	23.0001	22	39	24.9999	21	23	30
26.9999	27	29	18.0001	24	23.9999	29	30	23	19	25.9999	26	33.0002	29.9999	35	20.0003	32	26.1273	20.0001	24.9999	27	29	32.9999	25	29.0001	32.0006	19	29	31	26	29.9999	26	24	17.0001	26	36.9454	28.0001	27.9997	32.0001	29.0001	31	17	33	25	35	34	24	32.9999	31.0001
29	23	21	15.9999	34	1.64882	35.0001	21.9999	27.0001	16	12.9999	20	35	26	32.0001	23.9999	31	27.0001	22	25	24.0006	25.0001	26	38	27.9998	24.9994	14.9999	32.9999	23.9698	32	24.0898	24.9999	23	37.0001	11	43	29.0001	23.9998	24	26	20	25	37	19	33.9999	34	30.0001	18	23.9999
24.0001	19	21.6336	18	32	25.0001	22	20.9999	25.0001	26.9999	20	22	19.0001	35	26.0001	34.0001	26	32	21.9998	27.9276	26.9998	28	22	38	26.0001	30.0001	26	29	23.6749	27.0002	33	33	28	19.9999	21.0001	22	25	20.0005	22	21	20	23.9999	42.9999	31.9999	39.9069	27.9998	21	30	23.7185
25.0001	22	18	17	22.9999	24.9999	20	27	27	12.9999	16	22.0001	18	24.0001	19.0002	19	21	37	23	24.0001	21	28.9999	24	33	37	21	22	21	22	28.9999	24.9999	23.9998	19	17.9999	25.9999	30	25	1.64882	22	22	23.6976	22.0002	34.9999	25	30	30	28	18	24
19.0134	16.9999	26.2487	32.9879	24.0001	27.0001	33	28	27	27	22.0002	17.0001	24	30	14	36	22.0001	34	22	27.0002	24.9999	22	32.9371	36	39.0004	39	26	25	23	15.9999	25.0002	28.8235	15	25	19.0001	29	29	31.0001	26	21.9999	18	24	33.0002	25	27	24	32	33	25.54
15	19	23.9999	24	31	30.1396	26.3982	21.4506	26	22.3697	20.0002	18.9998	15	27	18.0003	29	32	16	34	32	34	35	43.0001	26.0001	28	19	24.6623	30	28.9998	28.9999	23.0001	25	23.6811	25	23.0001	24.999	22	26	23.9999	19	16.0002	27	25.0001	29.8465	41	17.9999	22.9998	20	20.0001
28.9999	24	22.0001	24	42	25	29.9999	26	29	23.0001	23.1642	28.9999	27	21.9999	34.9999	23	35.0001	19.0001	21.0001	23.0003	27	21.9999	25	31.9999	37	18.0001	37.0002	16.9999	25	27	27	33.9999	23	26.7266	20	26	25	34.9999	39	21	19.0007	25.0001	31.0007	29.0865	37	29.7254	31	16.9999	28
27	19.0003	14	18	23.9998	25	21.9999	42	23	28.0001	16	20.0001	22	39	27.9999	30	26.9999	34.9999	32	30.9999	22	39.9999	38.9999	27	22.9999	22.0001	25.9999	42.9999	27	20	19	34	19	24.9999	28.9999	30.82	35.0001	17	25	18.9999	20.0001	26	27	26	36	22.9999	37.0001	21	29.9998
21	25.9999	17	20	26	33	25.0003	27.0001	35.9999	28	14	19	27.9999	37	38.8119	25	21.0001	28	22.0002	21.0001	26.789	25	28.9999	22	23	28.0002	23	45.0001	24	30.0002	26.9999	33	21	21.9999	26	32	23	25	36	29.9999	25	22	25.9999	25.9999	19.0003	42	19	23.9999	19.0001
24	21.9999	13	17.0001	24.9999	25	23.0001	24.0001	21.2639	24	18	29.756	30	31	31	29.9999	10.9553	27	26	23	25	22.9999	22	33.9983	26.0001	31.9999	24	24.0001	30.0001	20.9998	27	23	20.3919	19	21	25.0002	29	20	32	15	22.0002	16	29	29.9999	30.9999	30.0001	27	24	26.0001
29	28	19.0001	23.0001	32	22	29.0001	33	23	17.9999	21.0002	34	31.0541	33.0001	23	35	26.0001	29.0001	18.0001	26	23	20	32.0001	33.9999	25	22	23.9998	31	25	21	19	26	22.9999	17.9999	27	25.9999	33.0001	24	32	18.0001	24	26	25.9999	36	20	35.9998	36.0001	24.9998	24
23.9614	24.9999	24.9999	25	27.9998	24.0001	18	31.9999	19.0001	41	25.9999	31	33	31	20	28	32.0001	23	35.9999	21.0001	22	27.9999	25.0004	32.9999	31.6686	23	19	20	27.9999	25	23	25	28.9999	25.0001	27.9999	26	26.0001	31.8554	25	28.1242	26	16	27	30.0001	35.1953	27.0001	26	23	19.9999
26	31.0001	24.0001	19	30	21.0001	26	25	25.9999	33.428	15	20.0001	28.0001	28.8187	24.1594	35	22	30	24	22.0001	27	16.9999	28	32	32	18.6333	18	19.9998	33.0001	19	22	28	18	28	20.9999	25.9999	31	27.0001	34.9999	30	26.0003	25	36	25.0001	24.9999	33	26	24	23
22	30	28	16.9999	28	25	25	45	18	31	25	15.0003	21.9999	31	26	30.9996	27	35	28	30.9999	19	25	34	30.0001	38.0001	20.0001	23.0001	25.0001	35.9999	25.0001	34	33	20	24	25	26	14	19.6682	33	17	24.9999	24	32	24.9999	34	29	35.0001	38	22.0001
24.9997	19.0001	17.9999	18.0001	34	33.7971	27.9999	36	28	18.0001	10.9614	19	21	37	26	22	23	33	23	20	34.9999	23	28.9999	22	28	19	30	30.9996	35	24	21.9999	29.9999	21	29.0001	19	31	17.9999	26	26	23	26	30.9999	26.9999	32	31	31.0001	20	19.0001	31.0001
21	20.9999	17	24	30	33	28.0001	34	17.0002	19.0001	20	19.0001	24.9998	32.0001	29	17	26.7838	28.0001	21.9999	32	31.0006	18	28	26.9999	33	27.9999	19	34.0003	41.0001	28.9311	19	23	24	22	27.0016	19	24	24	24.9003	27.9998	21.0001	23.0001	25	21.0002	31.9999	34.0001	25	24	30
33	19	28.9998	24.0001	36	21.9999	33	27	16.9999	25	17.0001	25	20.9999	33.9996	24.7365	32.0001	27	29	22.9999	25.0001	21	28	28.9999	31.2604	35.0001	22	36	24.9999	29.9999	19.0001	22.9998	36	15.0001	23	25	22.9999	28.0001	36	24	19.9999	28	22.9999	41.0001	35	39.9999	30	21.0001	32	37
21.5417	19.7517	20.0001	27	27.9999	26	18	22.0001	19	16	24	26.9999	25.1652	27	30	29.0001	28.9999	20.0001	26	31	22	26.0001	30	24	31.0001	20	23.1919	31.8011	28	23	18.0001	28.6773	10	20.9999	17.9999	30	19	27.0001	20	28	24.0002	19.6799	40.0002	22	28	23.9998	29	29.9999	30
29	21	20	23.0001	42	26.9999	30	21.9999	22.0001	25.0841	15	18.0001	25.0001	34	30.9999	28.9998	22.0001	48.4346	27	21	29.0001	23	33.2832	39.55	30	37	21	21.9999	24	18	27.9999	24.9999	23.0001	22.9999	18.0001	34	22.9999	32.1513	27	27	27.0002	17	23	24	27.0001	23.0001	27	21	25.9999
22	18	18	27	25.0003	26.9999	31	37	27.0621	20	25	18	23.9999	31	23.9998	32.9998	21	27.0001	23	18.0001	31	22	23.9999	23	24	24.0002	22	37.8763	33.7952	27	23	33	1.64882	26	24.7765	30.8983	7.51262	19	32.9999	25.0663	22	23.0001	37	33	28	21.9999	32	16.9999	28
27.723	28	17	17	28.9999	31	38.0001	22	21.0001	31	28	15.0001	22.0001	36	23.5643	30	14	28.0001	28	21	25.0001	22.0001	26.4388	27.0001	35.0001	27.0001	26.9999	34.0005	24.0663	32	22.0001	21.9999	31	35.0003	36.0001	26.0001	23	25	36.0001	29.9999	5.99999	24	32	23	45	21.0001	27.0002	20	19.9999
27.0001	18	15.0001	17.0001	26.0001	29.0001	32	24	19.9999	36	26	21	23.0001	29	28	23.0001	22.0001	26	28.0001	22.0002	32.9999	20	25	26.9999	30	33.0001	30	29.0001	20.0001	27	22.9996	14	18	28.9834	24	42	32.9999	29.0001	13.5719	20.9999	30	18.0001	19.9999	27	37	26.0002	25	16.0001	26.0001
34.0001	36.8675	22.6995	22	30	20.9999	34.9999	27.0002	17	29	32	18.0001	19	23.0002	20	24.9999	17.9999	25	35	24	23.9999	24	34	30	30.0001	27.9999	29	17.0001	20.0001	23	28	26.0001	15.0001	23	19	24.9999	35.0001	25.329	24	22	25.0011	20.9999	29	26.0001	35.0001	35	28	29.3449	18
32.0001	26.0001	20	24.9999	32	27	24	25.9999	21	29	18	22.0002	35	26	21	28.0001	27	29	32	22	36	19	24	34.9999	28	22	21.9999	32	38	31	17.0001	39	24	35	36.9999	35.9692	19	33.9155	27.1813	15.9998	25	15.0002	32.2148	18	32	35	18.0001	26	27
25	23	27	22.0001	35	29.0003	22	25.0001	22.9997	39.0001	23	18	24.1252	31.0001	34.0758	33	32	28.1807	28	21.9999	30.0001	26.0001	23.0001	35	25.0004	7.99997	25	25	25	18.9999	22.9999	21	23.4547	31.9999	11.9999	25	23.9999	30	30	27.0001	31	27	43.375	33	26.9997	38	25.9999	28	27
20	31.9999	29	23.0001	22.0001	39	21.0001	28.9999	32.0001	27	23.0001	20	26	36.6949	29.4129	26	28.9999	29	24.0001	24	31	16	29	31.9999	31.0001	23	19	20.0001	26	18.0001	19.0002	36	27	22	18	35	33	30	33	26	31.8051	19	34.9999	30.0001	25.9999	31	22.0001	27	26.9999
22.9999	21.9998	18.0001	23.9999	38	29.0001	28	37.9999	30.9999	28.9998	15.9999	29	30	18.0001	32.0001	20.0001	21.9999	29.0001	30	22	21.9999	20	23.9173	32	44	31	31.9695	37.0001	30	27.0002	14.9999	25	33.0001	21	23	35	25.0001	27.8068	20.9999	17	28	28.0001	26.0101	27	35.0001	30.0001	24	33	26
16	24.9999	16	26	20	34.0001	25	22.0002	19	19.0001	18.9999	23	31	24.9999	26	18	25	18	31	24	24	28.9999	30	30	40.9999	28.0001	24.9999	22.0003	13.9997	19.9998	27.0001	29.0001	26.0002	31	27	26.9998	24	27.0001	29	21.9999	31	18	35.6082	25	27.9999	20.9999	21	28.0001	19.0001
29	18	14.9999	22.9999	31	25	38	25	18.9999	25	21.0001	24	26	22	29	22	29.0001	28	25	28	35	25	38	8	34	27	16.0001	27.9999	36.9999	35	20.9999	21	24.7484	19.9998	18	31	13	18.0002	24.9999	22	25.0001	25	40	27	37.9998	28.0001	17	17.0001	29.0003
29.9999	22.0001	15.0003	18.0002	24.0001	42.0001	26	41.322	33	20.9999	30	22	22.0001	22	29	24.9999	16	24	42.0001	23.0001	36	23	28.9999	23.0001	27.9999	18.9999	29	27	25	26	33	18	17.9999	20.9998	19.0779	34	23	36	21	27	20.9996	18	35	27.9998	41	43.0001	32	21	27.9999
23	30.0245	26	23.9999	34	23	25.0001	25	26.9999	19	20	36	17.9999	29	22	21	30.0001	23	34	32.0627	36.0003	15.0001	22.243	38	29	30	27	28.0001	32.0002	31	26	24.9999	23.9012	22.0001	22	34	23	26	30.0001	23	23.9999	32	21.0001	33.9994	28	26.9999	16	19.9997	19.9999
14.0001	22	15.6618	23.9999	38.0002	28.0001	28.9999	34.0445	20	17.0001	24.0002	17.9992	16.9999	24.9999	23.0001	31.7209	21	30	31	26.0001	35	24	30	23.0001	14	35	30.01	23.9999	25.0002	30.9999	26.0001	27.0001	20	30.0001	20.9998	24.9999	20.9999	33.9999	29	26	28	35.9999	33.9999	26.0001	37	19.9999	26.0001	24	20.9999
48.6343	23.0001	18	16	31	23	33.0001	25	14	20	13.0001	29.0001	39.8856	28	10.9999	21	32.0002	20.9999	22	25	32	23	31.0001	37	39	16.9999	21	25	24.0001	28	21.0001	28.0001	20	22.0001	24	26	22.9999	22.0001	21	21.9999	25.9999	18.1588	28.9232	23	43.0001	30	20	29.1296	19
27	31.6686	27.0001	26	24.9999	18	23	31	26	30	17.0001	17	27	24	41	21	27.0001	28.8571	26	21.9999	26.0891	27	26	27.9999	35	18.0001	25.9999	37.0001	26.0001	30.7704	24.027	33	28	21.9999	20	36.9999	24	28.9999	27.0001	29	18	21.0001	33.9999	24	45	23	21.9999	30	22.9999
21	23	29	21.0001	23	26	29	30.9998	31	20	21.0001	20.0001	18	26	22.9998	26	21.0001	27	33	19.9999	22	25.9999	19.0002	24	35.7698	30.0002	26	26	27.9996	18	21.9999	27	18	28	26.9999	23.0001	20	21.0002	28.9999	21.9999	23.0512	23	25	24.0002	39	26.0001	18	30	21.9999
34	19.9999	16.9999	22	33	33	23	20.9997	27	19	27	29	28.8359	26.0001	24.9999	24	32.9999	33.0001	28	24.0001	25	17.9998	23	36	32	21	20.0001	22	33.9999	32.0003	31.9999	26.0001	12	30	25.0001	37	27.9999	27	30.9999	29.9999	25	19	37.9999	25.6879	39	29.9999	28.9994	28.0001	29.9999
25	26.0001	29	30.0001	25.0001	28	27	21.0001	25	13.9999	17.9999	14	31.9999	26.0001	16	23.0001	23.9999	27.0001	19	33	33	24	30.0002	41.9999	25.0001	21.0002	30.9999	25.4552	21	19	29	29.0001	23.0001	17.9999	24	24	31.9999	29	22	36.9999	19.6984	22.9999	29.0001	21	27.0001	32	21.9999	20.9999	29.9999
30	27	20.9999	24.0001	25	33	25.9999	24.9999	25	19	21	16	26.0001	18.9996	21	40.0001	34.0001	25.9999	33.9999	22.0001	26.9999	26	33.0001	40.9999	26	25.9999	30	23	19	23	19.0001	32.0001	33.1741	22.0001	14	44	25.0001	32.9999	28.9999	29	22.0001	24	32.9999	26.9999	31.0005	20	18.0001	30	23.9999
24.0001	25.0001	24.9999	29	20.0001	30.9999	26.9998	25.0001	15	12	17.0001	23	29	27.0001	24.0001	21	20.4063	26	33.9999	51.569	24	20.9999	29	28	19.0002	26.9999	27.9998	20.0001	22.0002	28	29.0001	33	19	23	15.0001	36	23	34.0002	28.0615	28.0001	17	34	30	17.0001	25.0004	31	22	24.0001	35.0001
17.0001	29	17.0001	19	26.9999	22.9999	22	31.9998	25	20.0001	31	16	29.2055	33	20	26.9999	26.9998	23.0002	33	37	19.9999	22.0001	22	31.9999	35	18.0001	29	22.4964	23	16.9999	32.9998	27	21	26.9998	22	29	29	37.0001	26	27	33.0001	21	32.9999	32	35	36	27.9999	28	30
30	26	17.0001	23	23.6976	24.0004	16.0001	22.0002	17	27.0001	14.993	27	22	25.9998	34.0001	29	31	27	35	18	33.9944	35	26.0001	23.9999	31.9999	26.7476	20.9996	23.0001	28.0002	21.9998	31	34	27.9999	24.9999	19.9999	23.9999	27.0001	25	25	30	32.0002	29	35.0002	30	39	36.9999	24.0001	31.0001	18
10.9999	15.0001	25	21.0001	29	19.9999	18.0001	25	20	25.0355	15	23.0001	24	24	23.0001	28.0004	28.9999	21	37	24.9482	22	28	31	38.0001	25.0001	23	25	29.0001	20.9999	25	25.9999	30	20	26.0001	15.0001	28.9998	28.9999	22.9999	29	27.9999	26	20	23	24.1307	31	26	21	28.0003	25
27	19	22.9999	23	23.9999	24.9999	19.9998	24.9999	23.9999	33	25.9999	30	18.0001	29	33	28	33	23.2944	31	33	33.9999	30.9999	31.0001	30.0002	25.0001	27.9999	18.9998	23	24.9997	28.0001	30	31	20	21.9999	27	36.0002	22.0004	24.0004	26.0001	26.9999	33	28.0001	28	20.0001	25.0001	27.0001	22	23.6792	33
22	16.0001	22.0001	34	24.0001	25.0002	22	24	17.0002	17	19.0001	18.9999	30	25	33.9999	29	23	21.9999	34.0001	29	41.0001	30.9999	32	20	22.0002	20.0001	30.0001	30.9998	30.0001	26.0002	30.0001	37	27	21.9999	15.0001	32.9998	1.64882	25.0001	36.0002	30	27	27	29.9999	21.0002	31	39	23	28.9999	19
39	24.4475	21	32	26.9999	33	19	33	21	22	18	27.9995	30	32.0001	22	22.0001	33	17	33.9999	21.9999	36.9998	27.9999	26	26.9985	28	29.8023	28	35	21	27.9999	26	28	14	33.8218	14	26	10.9999	21	29	21.8491	29	25.0105	29	16.9999	9.99995	36.0678	25	17	32
16	21.9999	40.0001	29	31	29	31	30	19.268	26.0002	15.9999	25.0002	36.0008	24.9999	23	19.0001	28.5585	18	33	22	26	36	32	25.8869	32	24	30	23.9544	37	32	31.0001	25.0001	1.64882	24	21.0001	34.9999	14.0001	26	23	24	28	33	22.0001	33.0001	35	30.0001	18	30	39
23	28	24.0001	26.0001	22	25.0001	19.9999	34	18.1752	32	24	25.0001	18	21.9999	19	22.9999	33	22.0001	31	25	33	29.9999	22	25.0001	27	19	14.9999	24.9998	34.0001	30	25.9999	28	21	19	30.173	26.9999	32	26.9999	34	20.9906	21	19.0001	29.0001	21.0001	29.0001	27.9999	24	26	34
25	26.9999	21.0001	18.9999	24	19	23.9953	19	23.0001	28	20.9999	23	15	21.9998	28.8945	15.9999	23.0001	31	24	26.0002	37	25	32	22	19	21.9999	17	32.9998	29	34	23	22.0002	18.0003	16.0001	25	26.9999	22.0001	25.9999	27	22	23	31	33	34	29.0001	31.9999	20.9999	22.9999	28.9999
35	22	25	18	22	29.0001	39	21.0001	24.9999	14	18	30.9999	19	29	28	41.0001	21.0231	19	33	18.0001	26	27.9999	26	28.9999	23	14	30.9999	29	31.0002	29	19.9999	26	21	25	25.1643	28	20	24.9998	32	30.0001	23	24	32	36	34.9999	24	24.9999	28	31.0001
29	19	31	29	25.9999	31.0001	22	30.8132	21.9999	17	15	32	21	22.9998	28	21	28.6537	28.9999	28	24.9999	23.0001	30	22	28.0001	22.0003	19	33.9999	22.0001	26.9999	26	28.9999	27.8735	27	20	25.0001	27.9997	21.9999	27	25.0001	19.0001	22	24	39.9998	19	37.0002	30	29	34.0001	28
27	16	25.0002	27	34.9999	26	21	32	24.0004	5.95186	20	16	19.0001	19.0001	24.9998	30.9999	22.9999	38	21	27.9999	21.0001	29.9999	29.0001	31.5651	23.0001	22.9993	25.0002	34.9999	34.0001	28.0002	28	17	24	36	27	28	22	26.0001	24	22	22	18	30.9999	17.9999	34	15.1062	20.0001	24	27
18	25.7153	21	14.9999	26.9999	29	25	16.9999	22.0001	14.0003	14	21.9999	29.0001	20.0001	20.0001	22.9999	30.0001	24.0001	29	26	27.0001	34.9997	24.0001	24.9999	19.9999	22.0001	25	25	24.9999	25.9998	16.0001	32	27	20	20	37	23	23.9999	25.9998	24.9999	33	18.0002	32	20	33	37.0001	26.0007	27.0001	24.9999
28.5968	31.9999	23.0001	21.0001	22.0001	25	19.9999	25	31.8343	23	20	18.0001	20	22.0001	23	23.8554	25	24	23	27.0001	31.0002	23	31	36.0001	25.0001	36.0001	27.9998	30.5894	23	24	17	25.0001	22.9999	29.0001	32	36	34	30.9999	28	32	23	27.9999	35	26.0002	30.9999	35.9999	22	18	26.0001
23	23.9999	28	21	32	24	50	26	27	22.0001	18	31.0001	21	31.9999	27.9999	37	22	14.9999	35	33	24	23	24.0004	31.0001	18.9999	30	29.0001	26	28.0001	25	27	29.0004	28.0002	27	25	30.0002	23	30.9999	35.2985	18	24	32	25.9246	24.0001	32	33	24	12.0004	28
27.0001	24.9999	25.0001	25	21.0004	33.9999	27	34	21.0001	30.0014	15.9999	27.0001	25.9999	24	31	20	23	28	26	24.0001	20.9999	33	23	25	25	21	30	32.8205	25	19	32	29.9999	22	32	18	22	20	34	34.0002	19.0001	28	25	30	20	38	28.0188	28	29	23.9999
36	19.9999	24.0001	16.9999	33	31	23.0001	27.0001	23	20.0001	21	26	18	30	28.9998	23.3647	17	22.0002	29	29	26.173	31.0001	32	24	26	28	18	30.0001	25	29	31	33.0001	23	26.9999	19.9999	23	35.0002	20.4155	24.9999	38	22	25.9997	21	23.9999	32.9999	22.9999	20.9999	29	21.0001
22.0002	23.0001	20.9999	22	21.9999	26	31.9999	28	18.063	16	26	44	22.9998	18.0001	28.0001	28	30.6472	21	24.0001	24	32.0001	19.0004	24.9999	25	22.0001	31	17.9999	19	30.0172	19	30	27.0002	13	35	23	32	26	25	30.0001	32	33.0001	16	30.0001	30.9999	29.9999	24.9999	26.0003	29	20.0001
36	26	28.167	20	29.2769	26	32	24.9999	19.0001	25	27.0001	42	24.0001	16.0002	27.9999	30	21.5063	24.9999	27.73	30.0001	31.0001	26	23.9999	39	22	31.0003	18.0002	29.1807	32.903	19	24.9999	24	20.9999	34	22	35	29.0001	22	30	18.0001	22.0001	24.9999	33.9999	20	31.0002	18.9999	30	24.9999	26
27.9998	21	23	22.9999	25.0001	23.0001	29.0001	24	27.9999	1.64882	19	22	17.9999	23.9999	28	24.0146	27.0001	23.7607	29.0004	32.0001	26.9999	31.0001	36.9997	28	25	28	28.9999	23	25	26	27	33	20.0001	22.9999	25	28.9999	22	19.9999	32.9997	21	20.9999	26	27.9998	27	20.9999	26.9999	23	22.0001	18
24.0001	34	27	19.0002	29.9998	24.9999	19	15	24.1631	21	17.0001	32	19	30.9997	24.0001	22	38.9999	27	29	29	22	32.0001	22.9999	24.9997	31.9999	20	21.4726	26	19.9999	22	22.9999	23.6382	21	33	32	37	22	31	39	25.814	28.9999	31.0002	24	19	32	24.9999	19.0001	18	32
36	21	20.0001	21	35.0001	33.9999	28	22.0003	20.9999	25	15	25.0001	27.9997	33.9998	24.9999	21.0002	29	10	29.0001	24.0001	28	21	26	16.9999	29	27.9999	32.9999	31.9999	17.1624	31	24	20.9998	16	24.9999	21	21.9998	26	23.9999	26.9999	24	18	21.9999	28	34.9999	43.0001	24	20.0001	26	21.7466
15	25	16.9999	17.9999	26	21.9998	23	32.0001	19.0001	18	17	27	23.9999	24.0001	29	23.0001	22.9999	32.0001	20.0001	29	31	27.0005	27.0002	28.9999	20.7258	21	30	34	24.9998	20.0001	24.0001	19.9998	15	20.9999	17	32.0001	28	28.0002	32.0001	24.0001	22.9999	28.9999	35	29.0001	20	20.7406	29	28	28.7639
31	21	16.0001	21.7216	30	25.9999	31.0004	31	19.9999	26	14	22.0002	23.0002	21	32	24.9999	16	18	33.9999	26.9999	30.0001	24.0001	35	27.9999	28.9999	30	34	24.0001	34.0001	28	20	21	17	26	23	21.0001	22	28	25	34	25	30	25.8064	35.0001	36.0001	30.0001	19	20	29
24	29	20.9999	20.0001	28	25.9999	28	25.0001	20	12	25.0002	32.0001	21.6456	24.0004	30.9999	18	23.9999	32.9999	26	35	18.0001	20.0001	25	26.9999	24.9997	26	30	27.0001	26.9999	33.9999	23.6976	28	18.9999	28.0001	27	27	31.0002	23	24.9997	25.9999	22.0002	34.0001	33.0338	28.9999	30.9999	25	20.9998	21.0001	30
21.9999	22	16.0002	30.0001	21.0001	32.0019	20.9999	23.9999	16	24.9999	25	26	17	22.9993	18	23	30	26.9999	24	26	32.0001	28	18.9999	21	31	24	18.9999	30	35	27.9999	21.0001	24	17	17.9999	33	22	21	28	23	16	19	18	36	25	33	20	27.0002	19.0001	21.0001
18.9996	21.7006	21	26.9999	24	31.0001	28	30.0001	22.9999	29	19	27	24	29.0001	18.7759	22	21	28.0001	27.9999	22.7456	25.0001	17	19	22.9999	36	17.9999	14.9999	22.0001	16.9999	16.9999	26	27.0001	22.0001	25	33.0001	22	16.0001	31.0001	29	21	18	23.0001	30	20	28	24	25.0302	18.9998	15
23.0001	24.9999	21.0001	20	31	33.9999	19	26.0001	16.9999	34.0001	21	21.9999	17.9999	22.0001	24	16	31.7638	24	28.0003	38	26	25.9998	34	29.5413	31.0001	23.0001	28	26.9999	29	22.9999	24.0004	25.9999	19	30	18.0008	21.9999	32	30.0001	21.0001	26.9999	16.9999	27.0001	22.0001	25.0002	22.9999	32	22	20	25
25.9999	12.0001	22	22.9999	21	41.0001	31	21	13.9999	21.9999	32.0001	19	28.9999	20	31.9999	19	38	37.0001	19	29.0001	32	22.0001	21.0001	19.9999	24.9999	16.0001	27.0001	25	21.0001	41.6455	26	26	24.9999	32.0001	24.7619	28.9999	24.0001	30	37	26.4344	17.607	19.9999	35	19.0002	35.9999	26	20	26	21.0531
19	32.0001	26.881	23	24	25.0002	21.6068	18.9999	20	32	19.0001	26	19	20	32	17	20	27	19.9998	30	27.9999	30.9999	23.9999	29.8202	32	26.0001	26	22	30.9998	19.9999	21	22.9998	27.9999	27.9998	27.7775	18	23	29	30	24.0002	18.9999	22.0001	30.0002	20	25.0001	25.9999	21	28	26.0001
23.6489	18.2271	18	19.9999	14.7915	28	20.9999	16.9999	15.9999	26.0001	15.0001	21	18.0001	26.0001	25.9999	20	26.0001	23	23	24	32	27	22.1371	29	7	19	26.0001	21.0003	23.0295	29.9999	33	23	22.0001	20.9998	12	1.64882	33	21.0001	27	23	20	21	31.0001	22.9999	32.4164	20.7258	21.0001	14	17
28	32	18.0001	20	30	24.0001	22	33	19	22.0001	26.0001	24	24.0001	20	14.9999	19.7517	24.0002	35	28.0001	29.9999	25	32.9999	30.9999	24.9999	19	20.9999	24	26.0001	33	28.9999	28	19.9999	23	30	26.9999	18.0006	17	29.9999	26	21	20.9998	20	31.0287	23.0001	30	19	22	28.9999	22
20.0001	29.9999	21.0001	14.0001	39	24.9999	23.0001	24.3068	22	24.0003	9.99996	22.679	24.9999	27.8059	29	22.9999	23.9999	28.9526	33	31	20	26.0001	32.0428	28.9997	25.0001	21	15	31	37	18	19	23	29.0001	30	29.9999	26	32	27.9999	23	20.0001	29.0001	25	32	28	29	23.2284	33	19	18.0001
28.9998	26.0001	20.1001	24.9999	32	30.9999	34	18.0002	26.0001	15.0229	17.0002	21.0001	21	20.9998	24.9999	21.0001	18	36	20.0001	34	28.9999	30	40.9999	28.9998	29.9999	23	25.4013	23	34	25	30.0001	24	11	19	21	28.9999	25.0001	27.0001	31	23.0002	20.0001	30.0001	24	27	36	34.0001	27	22	21.0001
34.9999	19.8618	20.9998	25	31	26.9999	28	23.9999	29	18.0002	22	25	18	19	24.0003	23.0001	31	25	28.0001	21	24	28	22	28	25	31	19.9999	23	23.0001	21.0001	24.0001	25.9999	32	23	24.7012	26	24	38	25	22.0003	22	20.0001	39	34.0001	27.0002	32	29	23	33
29	27	12.0001	12	19.9999	38.0001	20	20.7099	18	16	23	20.9999	24.9999	27.0003	21	20	28	24	28.9998	26	33	21	22.0001	30	26.0001	37	20	31	24	23.9999	35.9884	24	24	29	26.0001	22.0001	30	26.0001	26	28.0001	24	23	20	31	34	29.0001	18.0001	17	21
21	34.0001	19	16.0002	21.9999	28.9999	25.7424	27	16.0001	25	16.9999	19	21	29	25	21	21	23.0832	28	25.9999	24.0001	19	25	22	28	19	29.0001	27	20	31	20.0001	24.9999	23	21	15.9998	26	31	36	19	31.0001	26	25.9998	32.9999	34	25.0001	28.0001	21.9999	14.0001	26
23	31	24.0003	18	19	28	31	21	15.9999	21	17.9999	27	20.9999	18	25.0002	23.7905	25.0001	28	25	36	30	16.9999	23	28.9998	31.9999	49	24.9997	28.3625	17	28.9999	27.9999	21.9999	22	19	30	36	22	27.0004	26	27	26.0001	25.0001	23.4907	19	27	23	29.0001	26.0001	25
30	19.0001	23	27.0001	28	34.056	24	15.0001	24.0001	30	26	32.8389	17	31	22	24	24.9999	22	26	24	17	24	31	22	24.9999	19.9999	11.9999	32	22.9998	22	15.9999	21.0002	23.9999	29.9999	21.9998	27	32.9999	37.0001	27	21	22.9999	28	24	31	26	19	21	34	26.9999
26	30	21	16	22.0002	29	25	20.9996	24.0001	14	18.0001	19.9999	20.9999	32.0001	24.0898	20.9998	36	24	28	30	26	23	27.9999	22.0004	26.0002	30	36.9997	23.0001	21	19.0002	22	24.2295	20.9802	25	18	18.9999	22	27.9737	31	16.9999	22	20	34	29.0001	33	24.9999	20.4062	23.9999	25.0002
31.9998	30.0216	47	22	25.0001	19	33	17.0001	22	21	18	14	23.9999	25.0001	15	32	31.0001	27	23	31.9999	15	27	30.0001	26.9998	21	20	29.9998	23.6885	21.0001	20.9998	28.0001	25.6603	19.6984	20.9999	24.9999	23	21	25	22	25	20.9998	30.0001	23	21	24.3068	23.0003	27	20.2002	26
31	20.9999	27	24	26	29.0001	18	33.0001	26.1126	16	19	15.9999	24	36.9999	33	24.8385	27.9999	24.0001	17	30.0001	31	17.0001	32.1514	21	26	28	30.0001	26.9999	18.6145	30	18.0001	22	26.9999	23.9999	26	23.0001	21	26	22	24.9999	23	24.0003	27	17	26.0001	19	22.9999	27	30.9999
23.0001	20	16.0001	16	35	25	23.9999	16.9999	21.5371	22.0001	21	25.9998	25.0001	29.7666	21	33.0002	31	13.6755	23	18.0002	39.0001	34.0001	23.0001	27	20	18.9998	27.9999	26	17.8385	25	18.9999	21	25	31	21	30.9999	38	24	26.9998	23	22.9999	19	25.9999	19	32	30.0001	28.0001	26	22.9999
32.9353	32	21.0001	20	20.0001	29.0001	21.9218	16	21.8984	27.9994	16	30	18.9999	27	28.0002	24.0001	21	26	20.0001	29.0001	20.0001	22.9996	24	24.0001	23	32	15.9999	20	24.0001	24.0001	27.0003	27.0932	13.9999	27.7633	24.9998	21	24	32	20.9999	19	28.8235	22.0001	32	20.9999	31.9999	36.0001	23	19	22.0001
33	30.9999	26.0002	30	28.0001	34	21	30.0001	18.0001	19.0001	22.0001	20	21.9999	23	19.9999	8.99991	18	28.9999	21	29	17	32.9999	31.9998	25	42	37.9999	19	24.9997	30	20	27.9998	28	28	20.9999	24	24	25	36	22	25	19.0002	34.2808	29.9999	23	31	26.9999	21.9999	28.0001	32
37.9999	19.9999	14.0001	25	32	31	29	18.9999	21.9999	17	18	20.0001	23	40	19.9999	29	23	25.9997	27.0001	33	24.9999	24.9999	27	27.8774	35	19.9999	18.9999	36.9999	31	21.9999	27	28.9999	23	24.0001	20.0001	18	21.0001	30.0003	22	25.0001	19.0002	29.0001	24	21	31	25	29	24.0001	20
30	30	23	16.8504	25	25.3641	32	28.9994	28	21	19.9997	18.0004	17.0038	27.9999	15.9998	23	22.9999	21	19	39	28.9999	27	39.9999	20.9999	26.9999	19	27	22.1658	23.9999	16	17.0001	26.0001	25.0001	19	21.0001	27.9998	32	28	31	19.9999	34	21	28	25.9999	29	20.0492	25.7567	32.0001	31
23	19	22	19.0466	28.0001	27.9999	22.9998	33	19.9998	21	20	18.0001	19.0003	26.9999	17.0001	22	20	24	19	25.9999	32	22	29.0898	29	24.0001	19.0001	14	23.0001	30.0002	18.9999	19.9999	24.0003	26	29	20.0001	33	25.9999	19.9999	34	25.9999	24	28.9998	24.0001	22	35.9225	21.9999	31	21	30.9999
22.9999	44.0331	26	19.0001	35	31	17.0001	21	22	21.0003	20	18	19.9999	25	30	22	21	22.0001	22.9999	23	29.058	28.9999	28	25	21.9999	29.0001	17.9999	31	28	28	35.9999	24.0001	21	36	26	31	27.9998	23.0001	32	20.9999	21	22	39	27	36	23	21.0001	20	19.0001
20.0002	31	26	19.0002	23.0001	34.0001	22.9999	15.5826	22.0001	22	17.0001	25	18.0001	22	23.0003	28.0001	20.0001	22	21.0001	24	42	18	32	28	30.0001	23	23	21.9998	25	25.0001	22.0001	27.0003	1.64882	21.0001	27.9999	26.9999	37.0001	21	23.9999	32.9999	24	23.0005	33.0001	28	25.0001	21	26.3619	28	24.9998
29.0001	32.9999	22.0001	21	41	29	19	27	27	26	17	19.9999	21.9998	20.0001	18	27	28.0001	24.0002	19	26	30.0001	15	28.0001	25	31.0001	24	17	24	20	24.9999	30	22	20	20	31.0001	38.934	24	22.0001	23	24.9534	24.9999	28	40	32.9999	21.0001	22	23.0001	30.9998	29
25.7864	26	20.9995	25	36	33.6742	35.7879	14.9999	32	26.9999	24	22.9999	29	23	32	27.0001	25	29.0001	29.9999	23.9999	29	20.9999	25.0002	41	30	20.777	23	38	22	30	19.0002	20	23	31	22	29.9999	26.0001	23.0001	33	36	19.0001	25	32	27.9999	28	28	20.9998	19.9999	30
38.8117	29	20	17.9999	31.0915	21.9998	21	24.0001	20	29	13	28.0001	20.0001	20	22.0002	30.9999	27	32.9999	32	20	32	25	26.0002	24.6808	24	23.9999	23	37	31	21	20	20.9996	26.9999	24.0001	24	33	24.9999	23.9999	23.9997	22.0001	20.0001	19	34.0001	29	29.9999	33.0001	20.0001	19	18.0002
29.9999	17	31.0001	23	32.0001	19.0003	26	29	24.0001	29.0001	18.0001	29	24	27	17.0001	19	25.9999	25.9999	25.0004	32	24.0001	26	20.0001	19	32	25	18.0002	24.0001	35	30.0228	17.0001	25	19	21.0001	21	28	26	21.9985	26	21.0001	26	31.0004	28.0001	24	39	17.9999	20.9999	27.7683	21.0002
25	23	23	21.0001	27	21.0001	28	24	33	21	16.0001	30	17	23.9999	20	16.9998	17.0001	27.1157	30	25	27	18.0001	31	25	34	18	27	22.0001	30	27	26	21	22.0003	20.0001	20.9999	23.0001	34	23	20	25.0001	32	24.0001	24.9998	23.0001	28	29	19	23	23.0001
10.8628	36	13.9999	28	32	23.3972	22.9999	29	26	29	23.0001	17.9999	19.6971	30.0001	16	23	27	28.0001	25.9999	31	27	21	28.9999	26.9998	25	22	31	23	29	24.0001	31.7719	24	19.0001	27	23.0001	31	33	24.9999	21.0002	27.0001	22.9999	34.9999	22	19.9999	26	22	22	23	18.9997
21.0001	22	18	26.9998	23	29	27	28.0001	22.0001	24	28.9991	21.9999	26	21.0001	21.9999	24.8806	23	25.4343	20.9999	25	26.9985	27	28.7399	30	20.9999	18.9999	33	25	18.0001	27	31	29	24	26	19.9999	30	27	24.9999	24	28.0001	17.9999	33.8646	34.9999	27.0001	25.0001	27.0001	20	21.0001	34
25.0001	33	20.0001	16.0001	23	32.719	22	22.0001	25	22	26	22	20.9999	21	23.9999	19.0002	31	26.0006	36	30.9998	31.801	25	19	30.8746	25.266	17	25.9999	28.9999	21.0001	25.9197	31	23.0001	32	28.0001	26	32	19	22	26	24.5784	18.9999	16.2078	37	19	34	20	20	34.0006	20.0001
23	29.0002	25.0158	18	30	19	25.0001	20	25.9999	23.0001	22	22	23.9999	21.0001	21	6.00014	38.0001	18.9999	23	25	21.9999	17	30	30.0001	21.0001	22.9999	24.9996	34	27	19	16.9999	22	17	22	25.9999	27	13.9999	28.9999	30	26.0001	31.0001	22.0001	29.9999	28	36	38	20	26	27.0001
28	20	17.9999	29	29	25	22.0001	40	27.9993	22.9999	32	28	23.9998	29	24.0001	24.8051	30	22	20.9999	24	21	21	32	33	26	20.9999	25	27	22	29	15.0004	20.9999	23.9999	23	29.0001	20	39.9999	30.9989	24	17.9823	22	27	18.9999	29	38.0001	26.0001	22	31	31
24	17.9999	31.9656	15	32	38	30	22.9999	31.8557	23	21	23.9999	26.0001	18.0001	20.9999	21.9998	20	27.0002	23	23.9999	26.0001	23.0001	23.0944	39	23.0001	24.9999	28.9999	20.9432	20	29.9999	16	26.0004	25	24.0001	23.0001	20	34.0003	24.0001	27.9999	38.9298	21.9999	26.0001	21.6976	25	36	33.0001	20	28	25
27.9994	16.0001	19	32	37	25.0001	28.0001	24	16	17	19.9999	18.0001	17.0001	24.9999	17	21.0003	21	19	34	32	28	28	37	25.9998	23.0001	27.9999	20	26.0001	27.0002	24.0001	18.0001	22.0001	24	21	21	21.6469	21	33.0003	22.9999	22	27	26.0001	23	31	29.0001	17	17.9999	22.2791	21.0001
28.0002	20	20.0001	17.9999	22	30	30	16.9999	23.0001	25	18.0002	21	19.9999	27	23	27.0002	28	26	27.7299	33	30	21	30	25.9999	26.0002	36.0001	22.9995	25	24.9596	20	14	29	17	30.9999	25	34	19.0001	30.0001	19.9999	16	31.9999	18	25.9492	23.0002	29.0001	26.9999	26.0001	27	15.0001
24	27	25.9999	30.7813	31	33	18	29.3441	26	1.64882	24.0001	18	21.9999	23.9999	25.9999	21.0001	22	26	32	26.9999	21	26.0001	33.9999	21	25.1621	32	26.9999	29	21	19.9999	26.0001	23.9999	26.0009	24.0001	22.9998	22	31.9999	22	23.0001	21	19.0001	27	33	32	38	23	16	18.9999	26
26.9999	26.9999	25	17	24	29	30.0001	20	22.0001	13.351	25	18	20.9998	25.9999	15.0001	16.0001	21	23.5766	20.9998	28	24.9999	26	33.0001	31	31.7746	13.0001	19	32.9997	24.0001	24	24	22.0001	22.9999	23.9999	18	32.9999	23	25.9999	19.9999	21	14	11	29.0001	31	35.0001	23.9998	32	26	22
24	27.0001	23.0001	23	26	30.0001	19	20.0001	33	31.7031	19.9999	34	20	19.9999	3.51403	35	24.0001	21	33	27.0001	25.0001	26	35.9999	23	24	22.0044	18.0003	34.9999	20	17	32	20	18.9999	26.0001	18.9999	20.0003	34	27.0002	33.9999	28.9999	26.0001	31	26.0001	16	30.0003	22.9998	28.0001	30.9999	21
28	18.9999	29.0001	21.9381	28	35.9999	27	27	16	23.9999	25.9998	23	22.9998	31.9999	23	27	22.0003	29.9999	27	24	28	23.0001	43	25.9998	22.0002	18	26	20	31	23	30	28.0001	14.0002	33	22	27.9999	26	27	25.1842	21	30.0001	20	22.0002	20.9999	27	34	21	28	21.0001
14	20	29	24.3068	25	21	34.0001	14.0001	27	19	22.3	21	27	18.6309	28.9999	30.0001	20	26.9999	26	28	31	34.0001	36	24	21.0001	22	24.9999	37	16.9998	26	22	19.0001	21	27	33	29	33	33.9999	27.9999	22	24.9999	30	34.9999	34.9999	33.9999	21.0001	25.9999	29	21.9999
25	36	29	18	35	31.9999	25	17.9998	33	15	12.9999	18	27.0001	29	22.9999	20	23.4907	29.9999	25.9999	24.9999	31	24	40	28	19.0002	20	21.4304	30	28.5083	25	18.9999	27.9998	20.9999	23	17.0002	25	24	31	34	18	19	29	20	15	36	20.9999	31.0001	15	29
30.3279	21.9999	18.0001	20.6465	33.0001	30	26.9999	22	28	37	15.0001	25.2079	29	18	23.0001	25	17.9999	19	28.9999	25.9999	29.9999	36.0001	29.0001	28.9999	21.9999	20.9998	22.0002	23.0001	23.0002	20	20.7253	25	27.9998	31	21	30.9999	21.9999	18.0003	24.0001	20.9999	30	15.0001	21.9999	15	29.0001	22.9997	17.0001	28	23
22	29.0001	32	28	22.0001	41.9999	19	20.9999	23.9998	12.9999	17	26	26.9998	24	25.0001	23.9998	19	22.0001	32.0002	22	32	28	39	29	25	23.3571	18.0006	29	27	25	21	36	29.9999	31	30.9999	31	22.0001	31	26	17	18	26	35	27	33	19.0002	23.7049	20.0001	16.0001
29.9999	38	21.0001	22	36.9999	36	30	17	25	19	20	32	24	32	26	20.0001	28.0001	24	34.9999	21	32.0001	31	28.9999	32	29	23.9999	22	20.9999	28.9999	22.0001	31.9999	17	15	35	23.9998	24	23.9999	24.7451	21.9999	26.0001	20	24.9999	21.9995	39	28	27.0001	36.9999	29.0001	22.9999
29	23	11.9752	23.9999	29	36	23.9999	30	23	11.0001	20.9999	28.0001	31	30.9997	27.0002	30	23	23.9999	27.9999	36.0001	24	23.0001	35.6128	25.0001	21.0005	17	35.0002	22	26.01	22.0001	31	24	20.9999	20	19.9999	31.0001	21.0001	36	19.9998	22.8498	16	11.9999	23.9999	20.9999	30	31	19	23.9999	23
26	28.0001	19	20.1602	27	22	28.9999	27	35.0001	19.1256	20	36	19.8685	37.0001	22.9999	24	23.0002	29.0004	24	20	32.0001	27	24.0001	16	38	24.5898	25	37	21	26.9999	19.0001	28	29.9999	24.9996	19.9999	28.0001	24	34	41	25.6425	17	20.0001	25.1189	21.9999	35	36	26	26	16.9999
19.9999	29.6081	19	25.9999	26.0001	30	21.0002	21	20.9691	24	26.0001	18	22.0001	20.9999	29	15.4166	22.9999	30.0001	25.7949	41.0003	20	21.0002	26	21.9999	26	30	31.9998	21	22.9999	28.0005	14.9999	27.9999	23.9999	38	24	24.9999	26.9999	24.0002	21	22	24	25	24	18	32.0001	19.9999	20.0001	30.0002	32
30	27	12.9999	16	30.9999	26	23.9741	36	32	27	15	16.0001	29.0001	29.0003	20.9999	20.0001	15	24.0458	23.0003	28	38	27	35	23.0001	32	19.0001	23	21.9999	27.9999	24	19	45.6136	29.0001	31.0002	19.9999	26.9999	21	26	31.9999	22	24	29	25.0001	23.0001	28	28.9471	22.0001	32	21
22.7322	25.0001	17.9999	22.9999	27.9791	31	30	21	20	16	21	22.0001	20.9999	32	25	20	22	19	34	37.9999	20	30	28.9998	25.0001	28.0001	23.9999	30.0001	29	26	19.9999	21	30	20.9998	24	16	22.0001	18.0001	1.64882	20	35	39	21	34	20.0001	37.0001	31.0001	20	30	30
36	26.0001	18.0001	20.9999	20	27	24.1308	30	25	21	19.9998	30.9999	21.0001	36	28.9999	20.9999	21	23	33.0001	27	24.9999	32	22	32.9999	24.0001	17.9999	18.0002	23.0002	24.0001	24	28.9999	22.9999	19	29	21.9999	27.9999	27	20.0012	24	27	27	31.0001	39	18	26	28	37	31.9999	28.0001
35.0003	31	19.9999	23	42	35	17.9999	25.0004	18	18.9999	20	17	28.9999	27	22	18.9998	16.0001	25	28	25.0001	27.0001	34.0001	23	28.9999	28	28.0002	18.9999	22	19.9999	17.9999	25	20.9999	34.0145	27.9999	21	35	23	30	21.9999	19	25.9999	29	36	17.9999	23.9999	18	21.9999	25.0002	20.9999
22	28	25.2756	17	26.9999	25.0001	27.9998	28	28.0001	18	22.0002	17	27.9999	37	36	26.0001	23	27.9961	21	21	23	28	26	26	35	23.9999	22	26	32.0001	21	28	32	26.0001	31.9999	30	31	24	20	25.0001	15	21	30.0004	32.9999	23.9999	36.0001	25.9722	18	28.9999	21
15.0001	30	21	22	23	34	20.0004	21	28.9999	24.9999	22	23	31.9998	21.9999	21	35	23	23.9999	23	31.0001	22	32.8596	26	25.0001	20.9998	25	24.2006	28	22.9999	18.9999	22	36.9999	21.9996	28	31	32.9999	21	17.9998	19.9999	25.9999	21	31	25.9603	29	31.0001	21	24.0306	27.9999	32
29.9999	32.0001	22	24	27.0001	26	18	14.9999	22	26	23	29	17	24	18.0001	28	26	26.7381	19	33	21	33	31.2671	19.9996	33.0001	25.0001	23.0012	35.0014	25.0001	22.0001	24.0001	24	24.9999	28.0006	21.382	27.9999	21.9999	25	36.0001	20	28	20	25	23	25.0001	23	19	22	19
27	30	21.9469	18	30	26	28	23	30	16	19.9999	26.0001	27	22	23	30.9998	27.9999	29	31.0001	21.9998	25	30.9999	26.9997	27.9999	34.0001	23.0903	20	18.9996	24.0001	28	20.9999	23	21	18	20	19	27	26.9999	28	32	27.9999	26	30	21.6359	25.9999	25.0001	23	33.9999	24.0001
4.00036	28.9999	25.0001	23.0001	30.9999	24	25	26	15.9999	27.0001	16.9998	31	18.9998	25.9999	28	14.8542	22.0001	16.0001	19	39	29	26.0001	35.9998	33	24.9999	26	29	28	18.0002	23.9999	11	21	19	22.0001	21	31.9999	25.0001	20	32	27.0001	16.9999	21.9999	18	25.0001	10	27	19.9999	26	25
23.9999	25	26.9987	26.0145	26.9997	27.0002	18.9995	29.0001	35.9999	15	24.1321	27.0001	12.0005	32	17.9999	13	25.0001	32	31.0001	22.9766	24.0001	27	34	25	29	27	25	21	30	21	31.9999	30	28.9999	26.9999	23	41	27.9999	31	28	22.0001	22.0002	23	33.9999	17.0002	24	24.9999	19.9999	28	32.0001
32	17.0001	18.9999	20.0001	25.0001	29	27	18	21	24.7699	13	17	24.9999	23	29	18.9999	27.0001	28	26	19.9999	28.9999	32.0001	28	34.9998	32.2628	23	19	30.9999	18.9999	23	28.9998	27.9999	21.0001	32	23	19.0001	30.9999	32	32.9998	30	34.0001	24	27	13.7863	32	27.0001	25.0001	25	25.0001
15.0001	23.9999	12.9999	13.9999	29.0001	38.9999	25.9848	25.0001	27.1016	27	18	28	25	24.9999	19.9999	21	20	23.0001	31.0001	19	31	32	25.0001	31	35	28	24.9999	28.9999	18	17.9998	18	29.0001	25.4531	29.9999	17.9997	32.0001	24	26	32	29	22.0001	26	22.9999	26	27.0002	22.9999	19.7121	30.0001	20
23.7908	25	20	23.3475	37	28.1551	26.9999	18.9999	16.0001	30.0001	15.9999	26	21	30.9999	20.9999	24.9999	24	20	21.9999	25.9999	29.0001	29	28.9999	33	28.0001	20	30.9999	31.9999	23.9999	24.0001	26	22	22.0001	27.9999	30.9999	27.9999	28	23.9999	34	19	25.0001	32.9999	35.9998	31	35	22.0001	19	19	27.0002
30	35	21.0001	21	34	21	20.9999	27.0001	20.0001	19	18	22	30.6809	24	28	25.0001	18.0001	20.0002	19.9998	31.0002	25	34	35.0002	18	24.9999	20.9999	22.9999	27.0003	23	22.9999	25	28.0001	30	23.9999	18	24	22	34	24.0001	23	17.0001	25	36	20.0001	24	27	28.0001	21	26
22.9997	23.0001	22	28.0334	31.0001	29.9999	25.0011	33.7368	29.9999	23	28.7156	22	16.9999	22	35.9999	17.3165	13.0001	26.9999	20.0002	37	25	31	29	27.9999	38	20	21.0001	25	24.9998	25.0001	22.0002	29	27.9999	24	25	29.0001	32.9999	19.4859	20.9999	27.9997	11	30.0001	26.0001	32	25	29.0001	28.0001	17.9999	26.9999
21.9999	20.1983	22	26	40	31.0613	22	20	32.9998	29	27.0001	17	24	17.9999	26.9999	15.9999	25	33.0001	29	33	19.9999	32.9999	27	39	31.9999	20.0001	18	21	26.9999	23	17.0001	30	28	25.0754	25	21.0001	26	28.0001	33	40.8836	26.0001	21.0001	33	32	30.9999	34.9999	30.9999	25.0001	31
14.9999	31	23.9999	23.9996	20.0004	28	23	16.9999	17.9999	24	20.9999	28.0001	19	20	28	21	36	25.0001	37	25	26	20	29.9999	23	24	24.0002	22.0001	31.0001	30	20.0001	23.9998	28.0002	23.9998	30.0001	22.0001	23.9998	26.7674	28.0001	27	19.9999	25.284	35.0001	24.0001	15.9999	24.9999	46	21.0001	27.7946	25
16	35	19.0001	21.9998	37	30.9998	20.0001	20	28.9998	20	19	32.0001	31	23.9999	25.0001	22.0001	18	21	35.8752	20.9998	26.0001	32	26.9999	32	28.0001	21	28.0001	23.0001	24	20.0623	18.0001	21	29.7215	16.619	19.9999	28	21.0001	26.0001	25.0004	20	16.9999	33	31.9999	24.0001	30.9999	26.0001	24.2018	27	29.1499
18.9998	29	27	26.0001	32	28	23.9999	1.64882	20	30	13.393	21	19.0001	26	23.9995	30.9999	30.7675	32	22.0001	29.9999	29.7384	28	38	32	16.9999	12.0002	25.4728	26.0001	24.0592	24	14.9999	22	24.0001	26.9997	25	32.4419	33.0001	22.9998	23.0001	20.0001	18	31.9999	31	24	34	21.9999	17.9999	19.9999	15
32.0001	17.9999	22.9996	18.0001	29	23	23.0005	22	18	18.9999	17.0573	36	30.0001	36	23.0021	21	21	24.9999	35	33.0001	30.9996	20.9998	28.0001	27.7643	21.0001	26	31	18.0001	30	31.5587	18.9999	23.9267	15	32.6823	20.3579	24.0001	17.9999	26.0001	30	21.9998	21.9999	19	28.7886	17	31.0001	26	19.9999	24	31
18.9999	33.0001	17	29	28	29	28.9999	25	11.0002	25	16	26.0001	20.9999	27	19.0003	18.9999	25	34	43.0001	30	29	29.9999	27	29.9999	28	34	35	26	24	31.9997	17.9999	26.9999	31	31.0001	17.9999	22	22.9999	30	33	29.9999	22.0001	25.0001	30.0002	23	29.0001	33	22	16.9999	19
16	21.0001	25	13.0001	33	20	28	29	17	31.712	18.0001	28.9999	20.9999	24.9999	14.3023	32	32	19	24	18.0001	21	23	22.9999	24.9945	26.9999	20.0001	30	23.0001	25.9999	23	17.9999	17	22.9999	29	24	23	1.64882	33	30.0003	22	19	18.0007	27.0001	22.0001	33.9999	30	1.64882	31.9999	19
6.99996	29.9999	26	20	23	25.0001	25.0001	19.0001	21.2565	26.0001	13	22.9999	27	21	29	21.9999	37	21.8314	21	27.9995	26.0001	30	39.9999	25.9999	21.9999	16.2944	24	28	18	22.9999	23.0001	32	19	27	19	29	15.9997	24	33	25	19.9999	25	27	20	28.0001	39	19.9999	21	28
16.9999	17	25.0001	20	25.0001	37.6947	24.0001	24	19.5919	24.0001	16	23	29.0001	22.0001	21.0001	18	33.0001	27.9999	23.9998	31.9999	35	28	27	32	22	14.9999	20	27	20	23.0001	25.0001	38.8779	18.9999	23	22	29	35	20.0002	33.8791	23.9999	26	26.7675	27	34	26	36	14	22	17.9999
26	30.9997	18.0001	21	28.9999	21.0002	25	27.0001	31	29	19.0466	22	14.9999	19.0003	25.9999	24	29.0002	28	23	27.9998	32.1813	33.9998	37	25.9999	23	23	22.9999	24.9999	29.9999	31	30.9999	28.0001	26	20	17	19.0001	31	28.9999	13.702	21	23	20.9999	28.9999	25	31	22	22.0001	24	23
14	27.0005	19	19	31	31.9999	26	22	26.0001	26.5	21.6572	31	32.0001	22	19	27	26.9999	19.0001	24	19.9999	33.0001	27.0002	21	29.974	33.0001	21.0001	25	29.0001	26	27.9998	35.0001	29.9999	4.00005	29.9999	23.0002	22.618	34	31.9999	39.4149	20	31.0001	20	35.9999	19	32	30	35	31	22
21.0001	29	20	27	28.0001	33.3328	25.0001	25	32	16	17.9999	22.0001	23	18	31.0001	28	25	28	23.9997	31.9999	21	17.9999	26.0003	34	32.0065	21	23	17	27	21.9999	21.0001	28.9999	31.0001	28	17.0001	25.9997	17	29.0001	19	34.0001	34	18.9998	33	28	24.9999	26	25.0001	26.9998	22
15	29	26	18.9999	31.0001	12	20	21	40.0001	22.9999	20.0001	31.9999	18	22	17.9999	19	32	26	20.0001	20.0001	28	36	33	28.0001	31.0001	15	24.9999	30	25.0001	26	30.0001	32	22.0001	26	23	21.9999	18.0001	19	22.0001	21	22	38	41	27.9998	22.9996	22.875	30.966	23	23.9999
27	27	30	20.9999	37.0002	16.9999	21	25.0002	14.6571	25.0001	19	41.0001	20	22	29	27.6134	33.9998	28.0001	25	20	29.9998	21.9999	30	32	35	22.0001	30	22	27.442	29.0001	17	34	18.9999	35	19.6984	29	27.9999	23.3416	31	18.9918	33	31.0001	28.0001	29.0001	26.0001	22	35.0001	23.9999	21.0001
18.1297	29.0001	20.9999	18.9999	35	30.9994	50.9173	28.0001	19.0002	20	21	26.9999	22.9998	29.7861	26	25	31	33	23.9999	18	30	20.9999	33	29	37	20.9999	26	32	23	24.9999	27	26	19	18.9999	28.0001	37	27	27.928	20.0006	16	26.0001	25	26	27	25.9999	35.9999	23	18	31
18	23.9999	1.64882	19.0002	27	39	27.0001	17	22.0001	31.9999	21	34	22.0001	26	32	18.9999	29	21	25.9332	22.9998	24	26.9999	40	41	19	17.9991	25.0001	32.8648	18.0001	36	32.9999	25.9999	17.0001	25	28	32.9999	26.0001	20	20.9999	24	26	26	28.9999	22	27	25.9999	26.9829	26	29
19	28	25.0004	26.0001	24	28	22.0002	30.6228	28	21	16.639	24.9999	32.9997	21.0001	23.9998	14.0684	10	34.0001	34	26.9998	28.6912	23.0002	38.9999	24	31	30.9999	33.9999	35.9198	36	20.9998	21.9999	34	20.0004	18	19	32.9999	22	25.0004	31.0001	23.9999	35	23	28.1462	34.9999	23	38.9999	21.0001	17	44
21	23.9999	21	27	28.9999	21.9999	26	17.0001	33.9999	22.2861	18.0002	22	28.0001	26.0001	27.9999	23.0001	10	24	22.0002	18.9999	30.9999	30	24	30	37	26.9999	37.0003	32	23.0001	27	18	23.0001	19.0001	28	30.0001	28	31.9999	24	35.0001	19.0001	27.9999	30	27.9999	29.0001	31	25.0001	22	21.6843	20.9999
23	19.9999	25	28	22	30	19	20.9998	28	22	24.9999	21	27	24	28	18.0001	28	23	17.9999	30.9999	25.9999	22.9999	30.7813	22	25.9999	23.0001	15	40	33.3621	17.9999	26	33.9999	29.8601	24	27	24.0898	23	25	26	23.9999	36	17.9999	38	39.0001	30.9999	29.9999	26.4103	35	17
19.9592	25.0001	19.9999	21.9999	30.7803	23.9999	23.0001	33	27	20.0001	27.9999	19.0001	31	31	32	26.3982	20	31.0001	29.0001	30	20	27	32	32	25	27	27.0001	33.0001	31	21.0001	16.9999	21.9999	30	23	25.9999	30	26.0001	28.0001	24	27	20	22	40	37.9999	32	33.0002	22.9999	29.7384	31
19	13	22.6746	19	22	31	23	37.8458	16.0001	28.9999	16	18	30.0001	28	30.9999	32	23	28.0002	23	22	29.5477	24	28	29	25	18	22	20.9999	34	20	26.8074	22.0001	18	28.9999	24.9999	29.2247	18	26.0001	31.9999	21.9999	19.0001	26	30.9999	39.0001	26	23	22	21.7675	30.0002
23.9999	20	29	19.9999	26.0001	32	19	24	18	32	21	24.0001	33	26.0002	27.9999	21	34	28.0002	35	32.0001	21	22	29	23.9999	29	18.9999	23.9999	21	29	25.0001	19	26	21.0004	25	31	20.0001	26	31	21.0001	27	27.3911	28	35.0001	37.0031	33.9999	19.0001	31	14.9999	1.64882
23.0001	22	26.9999	25	24.9999	30	19.9999	28	24.0001	20	19.0001	27	26.9999	22.9999	23	20	27.0001	25	27	26	27.9999	21.9999	33.893	32	33	20	24.1288	21	24.1341	22.999	14.0001	26.1532	27	20.9998	19	32.9999	21.9999	20.0001	37.0026	20.9999	20.9999	32	26	28.9801	32	29	26.9514	29	18.0001
22	23	15.9999	20	23	25	17.0001	24	15	15.9999	17.0001	27	31	22	24.9999	21	26.9999	41.7418	27	24	31.0001	33	24.9999	26	25	18	22	19.9999	27	24	23	28	23	33	23.0001	31.0001	24	30.0001	16	19	19.0001	31	25.9999	24	42	25.9999	26.9999	27	20.9999
15.9999	25	25	20.0001	21.0001	43.0001	24.9452	20	29	16.7491	20	15	20.0001	24.9999	23	23	29	30	45.0004	26	27.9999	28	23	25	35	28	22	28.0001	30	22.9999	22.0001	31.9999	20.0001	31	26	34.0001	21	38	26	33.0001	23.0003	22	29	32	26	30	24	24	20.9999
27.0001	29.0001	21.9999	26.0001	21.9999	33.4329	33	25.9999	22.9994	19.9999	7.87525	37.9999	24.9999	33.8268	32.9999	19.0001	30.9999	24	29	26.0001	34	32	31.9133	20.9998	27	17.9999	9.00005	20	28	24	19.0001	35.0001	21	28.9999	33.0001	26.9999	19.0001	30	18	20.7233	28.9999	24	34	25	28	31.9998	28	26	29.0074
22.9999	30	28	16.0002	23.0001	25.9999	22.9999	22	26.0001	24	16	33	29	28	24	24.1772	35	22	34	23.0002	20.9999	26.9999	29.7678	25.0002	37.0007	16.9999	30	24.9998	19	33	24.9997	32.0001	18.9999	28	18.9999	37	22	24.6538	23	16	17.9999	31	29.0001	27	36.9999	32	27.0001	20.0004	26.9998
25	19.0039	19.0001	23	17	32	18	19	20	30	23	12.9999	24	28	31	16.1603	26.9999	28.0001	28	20	25	28.9997	25.1522	39.0001	29.0001	19	14.0001	22.0001	28.9998	25.9999	19	30.0001	15.1288	21.9999	26.0001	23.0001	20.9999	29	28	29	20	21.0935	30.0001	25	32	14.9998	23.9999	19.9999	31
19.9999	21.0001	25.9999	22.9307	26	22.9999	29	36	18	16	20.0001	24.0001	28	34	34.056	22	22.0001	25.754	25.0001	35	20.6807	25.0001	36.0001	39	31	26	20	24.9999	26	34	16.0001	29	28	25	16.0001	29	18	25.0002	30.9999	23	24	26.9998	43	31.0001	28.9999	29	26	28.0003	35
23.0001	16	25.9999	18	25	34	25	16.0005	18.0001	18	17	25.6844	21.9998	30.9999	35	14	31	26.0001	32.0001	25	19	33	27	41	22.9999	24.0001	34	34	25	22.0001	18.9999	26	21	26.0001	18	24	26	23	25	27	29	20.9999	36.9999	23	34	27	25.9999	21.9999	39
23.0001	15.9999	18.0001	16.0001	32	39.0001	24.0001	19.0001	16.9999	19	18.9999	24.9997	27.0003	28.0002	34	24	30.7225	24	25.9999	24.0001	28.0001	31	31	21	33.9999	27.9999	18.0001	32.9998	24.9999	25	30.6809	30	23.0001	23.0001	19.9999	34	20	26.0001	27	27.0001	20	25.9999	24.0001	26	32.9996	14	35.0001	36.1145	25.0001
30.0001	25	27.9999	12.9999	25	30.0001	20.9999	27	26.9999	26.0001	14.0001	28.0001	37.6305	22	24.9999	26.9999	28	23	18	21.9999	29.9999	20.0001	33	26.9999	23.9999	27	34.9999	28.5194	22	22	18.9999	29.0001	26	40	19.9999	22	34.0001	23.9999	24.9999	22	30.0001	34.0002	25	21	23	21.0001	32.0001	21.9999	21.0001
21	35	19.9999	26.9999	28.9999	33	17	40.8669	27.9999	19	16	38	25.9999	26	16.9999	25.9999	28.0002	23	26.0001	31.9999	26.7487	20.9998	29	41	30.9998	19	20.3966	27	27	21	18	26.0001	20.5358	30	24	31.0002	31	32.0279	24.9999	26	25	20	33.9999	27.9998	37.9999	19.0001	37.0001	17.9998	19.0002
18.9448	24.0001	30	15.0001	25	28.0003	23	27.0001	27	21.9999	23.0001	23	27.9999	30	23.0001	17.9999	35.0005	23	27.0002	21	15.9999	24.9999	25	34	18.9999	27	17	30.9999	27	32.9999	27	25	33	21	26	22	28	20.9999	36.8425	31.9997	24	29	23.9999	33.7206	35	32	31	18.0001	17
21	24.9999	26.7381	20.0001	31	37.9999	22	18.0589	20.0001	17.0001	26.0001	24	23.9999	24.9999	19.9999	28	31.0001	32	28	18.0001	25	32	43.0032	22.6148	23.0001	14.9999	20	34	32.9999	35	26	34	26.0001	22	21	25	26.0001	23.9999	22.9997	31.0001	29.0093	28	42	18	31.1113	34.0001	34.9999	20	28.9999
17	20.7986	26	16	33.0002	31	27.0001	21	23.2473	15	20	31	33	27.0001	22	18.9998	28.9999	31	27.9999	26	25	20	31	34.5336	26	19.9999	24.0001	26.9999	27.3883	27	21.9999	35.0001	23.9999	35	18	31	20	25	30	22.0001	29	29.0001	23	36.9999	25.9999	31.3478	29.0001	29	21.0001
17.9999	27	24.9999	19.9998	25.0001	37	31.9999	30.0001	21.6048	16	8.83161	30	27	42	30.8421	25.0002	27.0001	31	24	22	29.9999	25	28	31	28.9999	15.9999	27.9999	22.0001	25	33	19.9999	25.0001	20.9999	25.0001	28.0001	37	21.9998	26	28	25.0002	23.9999	30	34.8579	26	30	25.0001	24.9999	29	30.9999
23	25.7812	15.0001	22	27.0001	23	21	16.0002	14	16	15	29	25.0002	23.0001	31	21	31	28.0002	31.9998	27	27.9999	25	25.0001	35.9994	32.9999	24.1884	29.0001	19.0001	22	28	23.0002	30	22.9998	25	22	30	28.778	21.0001	23	32.0001	21	18.5961	36	27	33.0001	31.9998	17	32	24
19.9999	22.0001	25	27	37.0001	26.0002	26.0001	26	19	18	25	25	28	15	24	10	27.0002	28	22.0001	29.9999	25	24	26.3346	41	25	20.9999	16.6403	24	31.9999	26	24.0001	23	25	26	25	38	21	28.9999	28	27	28.7259	22	24	32	32.9995	30	20.9999	17.9999	16.0001
30	19	26.5389	20.9999	25	23	28	18.9999	25.7636	19.9999	13	23.9999	23.0001	18.9998	19.9999	16	27.9999	27.9999	34	23.0001	39	23.0003	22.9999	35.0001	32	24	27.9999	19	27	26	29	20.9999	26.9999	26	25.9998	26.9998	30	31.9999	29.9999	21	23.9999	20.0002	40	25	41	26.0003	28.9998	22.0001	31
25	20	18.0731	18	30.0003	27	19.9999	30	25.0002	26	24	20	24	24.9999	26	25	18.9998	27.9998	25.9999	19.0001	28	29.9999	20.9999	32	27	25.9999	21	23.9999	25.0001	30.0001	22.0002	25	18.0002	22.9817	19	20.9999	26.9997	24	26.9997	19	21	30	24	19.9999	31	22	22.9999	18.9999	28.9999
20.1061	37.0002	24	21	31	37	20.9999	28.0001	21	27	16	21	35	22.9999	15.9999	27	25.9999	23.9997	37	20	17.9999	22	25.9999	30	24.9999	17	31.9999	33	25	25.9999	18	21.9999	20.0002	31.0001	20	27.0001	19.9998	26.9999	27	38.9999	26.0001	36	31	21.9999	30.0001	22	17.9998	24	21
22	29.0001	25	27	31.9999	23.9999	32	24.0001	20.9999	17.0001	21	22.9999	22.0001	19	28.0001	18.9999	25	19.9999	30.0002	21.0001	18	19.0002	30	24	20.0001	25.9999	21.9998	34.0001	23.0001	25.0001	21	19.9999	28.3024	24	27	32.0001	32.7912	42	34.9999	31	34	25.0001	24	29.9999	38	28	26.9999	19	22
26.0003	33	22	25	23	37	22	21	24.8995	10.9999	22.869	18.9999	24.9998	21	35.9999	25	28.0001	28.9999	19.0001	18	34	29.0001	21.6832	35.0001	42.714	26.0001	19	22.0002	26.0001	22	21	32	26	37	22.9999	27	24.9999	25.9999	26.9999	34	27	23	36	19.0002	24.0001	33	19	24	15.0001
18.0001	29.9999	20.1602	19	17.9999	37	25.9999	35	28	26	8	19	30	23	26.9999	1.64882	25	24	25	23	32.9999	15	27	25.9999	22.9999	23	27.0001	36.0001	21	23.0001	20.0001	25.9999	32	28	20	20.9998	24.9998	23	30	1.64882	29.0001	14.0001	27	26	22.0001	24.9999	18.9999	22	24.889
23	22.9999	19	19.9999	23.3734	41.0001	27.0001	21.9999	21.2149	25	21.9999	22	21	19.9999	21.2135	6	22.9999	28	25.0001	13	30	27.0001	31	30	28	34	14	25	22	30.9007	23	20.0001	29.9999	22.0002	33	19.9999	22	33.0001	25.0302	28.9999	29.9999	26.0001	18.0001	28.9999	36.7111	32	31.6496	20.0001	32
12.9999	22.0001	25	18.9999	35	33	24.7841	28.9871	21.9999	25.9996	17	28	29	17.0001	26	11.0152	24.7698	26.9999	31.0001	23	31	28	21.9999	25.9999	36.0001	35.7706	29.0001	35	36	15	22	1.64882	32	27	24.0001	20	24.9999	30.9999	23.9999	31	22.9999	25.9998	24	33	28.9999	33	23	26.0001	24
22.9999	27	22	20.9999	20	30.0001	32.0001	30	16.0002	19	20.6011	37.034	31.9999	39	31	18.9998	24	26.0001	30	32	23.9999	21	36	28	36	27.9999	24	32	24	17	27.0001	29	20	22.0002	24	25	31	22.0002	27.9999	28	24	41	16	21	28	33	31	24.9999	22
23.0001	30	29.0002	20	19	32	23.0001	12.0004	33	24	16.4438	25	26.8438	23.0001	18	21	25.9999	26.9999	28	26.0001	38	22	23.9999	32.9999	25	19	27.0847	22.0002	21.9999	27.9999	18.9999	18.9999	32.0001	21	21	26	22.0001	26	36	20	24.9998	30.0001	31.9999	28	39	29	25.0001	19.9999	25
18	34.0001	21	14.0001	25.0001	27.0001	37	1.64882	39	21	10.0002	17	23.2816	34	30	26	23.0002	25	22	25	22	23.0001	26	32.9999	26	31	27	23.9998	32	33	33	20.0002	33	29.9999	21	30.9999	28	14.9999	27.9999	25	22	28	18	30	39	24.9999	21	27.9999	32
24	22.0001	21.0001	22.0557	39.0001	26.9999	29.9998	14	24.0001	27.0002	28.9999	21	23	25	28	14.9999	33.0001	28.9999	25	11	29	19.0001	25	26.0001	24	23.9999	22	22	25.402	21.9999	16.9999	35	18.7463	23	20	28.9999	35	32	22	21	24	25	45	32	33.0006	35	23	32.0001	32
31.9999	19	20	27.9999	24.3068	32.0001	27	27	10.0001	17.9999	14.9999	14.9999	30.9999	25	32	34	22	26.0001	37	21	31	21.6843	28	24	29.9999	14	33	26.9998	27	9.99983	42	27	30.0001	30	24.0002	26.0001	24.9999	30	23.9998	32	18	24	36.9502	23.0001	3.20445	33.0002	19.0001	32	18.9999
18	23	31	18.0001	31.9998	33	36	27	24	31	15.676	24	24.9999	25.0002	19.9999	37.9999	27.9999	24.0002	20.9999	18	12.0079	1.64882	27	37	35	24.0001	30.9999	21.0001	28	15	16	29.0001	16	31	28	19.0001	19	28	24.9999	19	34	37.0001	34	23	26.9999	26	20.9999	28	25
25	28	21.9999	25.9999	24	34.9935	41	33.0001	17.9999	18	12.0001	25	21	26	31.0001	27	26	24	26	20	27	1.64882	23.9998	32.0001	20.9985	19.9999	17.9999	27	34	19.0001	18	19	21	35	27	27.9999	36	24.0351	34.9997	21	25.0001	24.0001	25	28	21.9999	35	26.9999	27.9999	17.9998
31.8338	29.9998	22	22	37.0001	27.6993	38	33	20	14.9999	20	24.9999	29	35	27	31.7054	26.9998	31.0001	40	37.3045	20.9999	1.64882	24.8619	52.0001	19.0001	23	26.4821	20.9998	32	38	23	26	25.9999	25	23.0002	33	27.0001	35	32	36	32	25	29.9999	34.0002	40	20	23	33.8276	26.9999
20	28.0004	21.9999	20	29.9999	34	36.9999	26	25	33.0015	19.0002	26	16.0001	25	24	16	22.0001	32.0002	37	30	19.0001	26.0001	32.9996	36.9999	29	24	25	33.9999	22.9999	23	24.9999	36.9999	17.0002	31	18	24	20.0001	20	26	29.9999	26.0001	25.9999	29.2982	22	40	24	24	29	33
26	19	22	30	21.8028	23	32	18	28.0451	22.9999	12.9999	24	22	28	23	19.0003	27.585	21.9999	25.0001	24.0001	29	19	27	29.0001	29.9999	19.0001	26	36.0001	33	28	24	32	21	30.9999	23	26.9999	23	33.0001	27	22.9999	12	36	31	25.0001	24.0001	35	30	21.0002	19.0003
21	18.0001	15	28.0017	16.0001	24.8753	28.0001	26.0001	16.0732	19	16.9999	18.9996	15	33.0001	24	19	20	25	36.9999	27.9999	23.9999	29	24.0001	24	37.0001	26	24.0001	29	21	22.6603	18.0001	33.2336	25	20	20.0001	20.0001	22.0001	23.9998	21	20.9999	33.0001	28.1171	26	26.0001	34	28	21.0002	29.9999	27.9999
15	37.0001	12.9999	18.9999	22	25	22.0001	30.0001	12.0001	17.9999	26	20	24	19.7917	29.9999	27	25	30.9999	22.9999	35	22.0001	16.9999	33.0001	35	37.8923	18	25.9999	28	27.9999	21.0001	18	25.0001	20	30	26	36	35	23.9999	32.9999	29	26	20.0001	33	30	27	23.0001	20.9999	25.9999	24.9997
17.9999	26.0002	30	20.9995	18.1001	23	31.0001	18	22	21	18.9999	16	27.0001	18.9999	18.0001	13.9997	26	28.9992	27.0004	22	21	25	32	32.9999	26.9999	24.0001	33	22	23	23	26	22	21.9999	30.0001	21.9998	34	27.9997	36	22	26	24.0001	29	23.0001	20.9996	28.8196	37	31	30	22.0001
14	20.9999	28	26.9999	31.0001	30	32.0001	31	17.0001	19	41.7831	17	25	19	21.0001	21	38	31	26.9999	29.0001	22.0001	16.9999	23.9998	34.9999	38	22.9999	34	18.9999	40.8978	24.9999	19	25	28.0001	22	26.9999	24	31	27	25	23	39	27	30	25	24	28.9999	27.0001	21	21
27	19.0001	25.0002	26.0001	30	32	24	29	19	18	26.9994	25	26	34	23.9999	25	25	26	33	27	27	29.9999	28.9999	27.9999	26	14.9999	25	23.6601	28	24	19	26.0001	19.6164	25	30	23.9999	24.9998	32	26	21.9999	24	20	27	27.0001	25.9999	29.0001	31	18.9999	5.45496
18	20.9999	26	17.9999	29	29.9999	24.9999	28	17.0001	15.9999	16.0003	15	16	29	27.9999	25	25	21.016	30.0001	28	36.9997	32.8025	26.0015	31.9999	37	31	24	29	22	25	23.9999	23.9999	19	21.9999	23	29.9998	25	1.64882	30.0001	24	20	22.0002	34	26	33.9999	22.0001	16.9999	25.9999	17
18	16.9999	21	29	19	32.9999	21.0001	20.9999	19.9999	22.9999	15.0001	10	30.0001	29.0001	30.0001	27.5968	24.9999	21.9999	19.982	30.9999	29.9999	29.0001	28	32.9999	28.044	21.0001	26	29	25	23	27.9999	33	24.0001	30	12	25.9999	24	2.00086	21.9999	20	22	24	36.9998	28	29.0001	24	29	16.9999	26.0001
19.7725	32	22	17	21.9999	20	21.9999	21.0001	33	26.9999	15	25.0001	30	23.9999	24	11.6116	25	28	29	19.0801	24	25.9999	31.9998	28.0001	29.0001	22.0001	20	22	14	16	14	21.9998	21.0001	28	21	26	27.0001	24	39	28	27.9999	22.9998	27.0001	25	25	21.9995	25.8375	26	29.6522
13.0001	21	19.0001	22.9999	26.0001	39	25	24	18	24.9999	14.0001	26.0001	21	35.0003	25.0001	29	26	26	31.9998	23	22.9999	16.0001	28	37	28.0001	21.0001	23	27.9992	37	26.9999	20	19.9999	20.9999	22.0001	24.0001	21.9998	26.0008	20.9999	35	24.0002	29	31	42.8681	24	26.9998	21	32.9997	26	23.9998
17	22.9999	29	16	26.0001	31.0001	28.0001	25	26.0858	15	16.0002	27	22.9999	24	30	20.0003	27	29	37.0001	27	31	26.0001	25	35	32	18.9999	26	31	36	15	22	31	20	25	18	28	26	23	31	34	29.0001	19.9999	31.9999	19	29	35.9999	17.0002	29.0001	33.0001
17.9999	22.9999	23.2866	1.64882	20.0003	30	29	33	16.9468	20.0001	23.3325	24	33	35	29.0001	11	32.0001	25.0008	27.9999	29	29.0001	29.9998	27.9999	26.0001	20	30.9999	32	24.0001	28.1551	1.64882	22	31.9999	25.9721	28	13	20	27	23.0005	27.9999	25.9999	18.0001	26	27	30.0004	31.0002	33	30	20.9999	33.9999
30	20	23	27.9989	27	25.0001	17.9999	26.0002	16.9999	29	20.9999	17.0003	21	27.9999	23.0001	21	26.9999	30	35	28	35	24	19.9999	33.9999	26	20	30.8864	18	22.0013	6.99998	21.0001	16.9999	28.0001	30	16.9999	26.0003	20.0001	30.0001	23.9999	23	18.0001	22	24.0001	30	35.9999	27	28	21.9999	32
21	29	22.0001	25.2441	33.9999	28	30	28	25	24	18	20	20.0001	33	31	23.6708	32.9999	28.0001	27.0001	29.0001	20.9999	25	34	36	29.9999	37.9998	25	22	29	20.9999	26	19.9999	18.0001	27	23.0001	27	19.9999	28	25.9999	30	25.0001	28.9999	34.9999	27.0001	31	11.4677	26	24	20
22.6998	20	30	21	20.0007	37	24.0002	18	13.0001	18.0001	22	21	26	32.0001	32	31	34.9999	21.607	25	28.665	20.9999	24	31.4894	27	31	16.0001	18	29.0002	29.4718	15.5669	16	22	35.0001	33.0001	19	33	22.0001	25.9999	31	25	23	28	35.3895	16	38.9999	24.9999	32	28.0001	22.9999
21	27.0001	25	24	19	24	24.9999	28	24.9999	26	14	31	19	22	19.0001	23	19.9999	25	28	28.0001	34.0002	28.0001	35.9004	25	25.0001	37.0001	27.0001	30	23	31	23	21	28.9999	24	27	23.6472	33	22	37.0001	24	27	31.9999	16	20.0001	45	16	17.0002	20.0001	28.0001
18.9998	23	25.9999	23.9999	32	27.0001	23	18	22.9999	16.9998	17.0001	24	27	26	16.0001	20.9998	30	26	23.9999	19	24	31	31.0001	37	27.0001	24.9999	19	24	27	22.0001	17.0001	26.9999	18.0002	30	12	30	27	21	20.9998	21	13.9999	27.0001	39	23	35	30	19.0002	20	26
18	28	34.0001	22.0001	21.0001	21.0002	22.2431	17.0001	14	23	17.0001	21.0001	22	23	23	17	32	28.0001	31	20.9997	19.9996	21.9999	20	29	32.6584	27.9998	18.9999	28	23	23.9999	15	29	22	22	19	29.9998	17	30	20.0004	22.0002	22.0001	33.9998	31.9999	17.0001	29	31	19.0005	26.0001	18.0002
18	16.9999	22	29.9999	22	34.9999	24.9999	19	19	11.9999	26	30	23.9998	24	21	33	25	25	34.9999	22.7103	24	28	26	25	22.0002	29.0002	29	29.9998	19.0002	26	12	35.7786	29	27	30	32	22	21.0002	34.1405	29.9999	20.0001	32.5824	39.6509	22	37	34.9999	19.0001	29	27
14	24	19.0001	20.9999	35.0001	32	32.9999	17.0001	17.0005	34.0001	24.0003	28.9998	32	27.9999	24.8818	18	12	24.9999	28.0001	20.9999	25	27.9999	20.0001	36	31	5.00028	18.9997	31	24.0003	23	20.9999	29	29	25	20.8219	24.9999	36.9999	38	22	20	19	33	29.2467	21	41	22.0001	26.0001	20	28.9999
25	27	24.0001	18.0001	23.0001	22.0001	23.9999	13.9999	22	16.0602	25	23.0001	29.9997	31.8363	30	22	20.0001	28	21.0001	25	27	28	32.9997	29.6135	26.0001	20.9999	25	24.9999	31.0001	23	17	22.0001	20	21.9999	24	24.9999	22.9998	40.0001	22	22	17	28	35	30	33	19.0001	30.9998	21	20
22.9998	22	21.9999	20.9999	23.2793	26	26	21.0002	27	18	20	28.0001	19	24	31	14	16.0001	29	22	27.9999	18.0002	20	27	29.9999	28	23	28.0001	26	35.7938	31	19.0003	24.9999	17.9999	31.9999	20.0001	35.9996	22	21.0001	19.9999	29	10.9999	26.9999	31.9999	24	34	28.9999	21.9999	19	20
33	26.0001	33	27	13.9999	39	27	24	20.9999	13.1101	21.3838	23	20	28.0001	19	27.0917	23.8999	30.9999	32.0001	26.9999	35.0001	29	32.9999	22	23.5305	18	20	31.9999	34.2949	15	28	21	19	28	20.0001	31	20	33.0001	25.9999	35.9999	30	22.0001	36	13.0001	34.9999	38	27.9999	25	1.64882
19	31	33	25.0001	18.6309	24	30.0002	19.0002	17.9999	15.9991	18	22.0002	26	18	28	23.0001	22.0001	37.9999	25.0001	20	23.0001	17	31	29	29.9999	30.9998	29.0001	21.0001	36.0001	31	20.0001	25.9999	25.9999	30	26	33	1.64882	24.9999	30.9999	22.9999	19.9999	24.9999	28.0002	25	30.9999	29.9999	24	26.0002	27.9998
24	22	17.0001	27	30	33	23.0002	26	20.0001	19	24	20.9999	16	32	20.2606	16.9999	28	29	30	24.0001	30.0001	17	33	32.9998	24.9999	25	24.0001	24	22.9999	26	19	24.0001	21.9999	23	23	26	25.0001	23	31.9998	28	26.9999	19.9999	23.9999	13.7847	33	20.9999	27.0001	28.9999	23
33.0001	24.9999	24	16	17.9999	26.0001	20	18.0001	21.9999	28.0001	17.9999	19.0002	22	22	20.9999	16.9999	30	25.8719	31	26.0001	29.0002	25	29.0001	29	20	31.0001	20	13	25.329	26	34.0002	25.0001	19.0001	22.0001	23	28.9999	24	26	29	31.9995	19	31.0722	40.0001	22	34	25.9999	31	19.0001	16.9999
22.9999	25	20.9999	9.00007	21.9999	32.3741	28	17	21	14.993	10	22	18	27.0001	36	30	22.7103	31	19	23.0001	32.9998	20.9999	19	23	34	28	30.0001	28.9999	34.0001	22	26.0001	22.0001	15.3861	20	29	36	35.9998	21.0001	31.0003	28	20.9999	15.0001	23	36.8626	25	19.9999	28	15.9999	20
24	17.9999	22.9999	19.9999	26.0001	29	24	27.0001	26.9514	29	13.0007	19	22.9998	30	20	19	31	20	31	27.0001	36	24.728	29.0001	27	34	18.9998	23.0001	24	33.3585	21	27	18.0001	22	22.9999	22.9993	32.9999	27	32.0001	20	31.0001	16.9999	37	26.9999	24.0001	29	19	28.9999	27.0002	18
18.0263	32.0001	17.1622	31.8392	26.1637	34.9999	20.9998	15.0003	24.9999	30.2114	23.206	27.9999	30	33.0001	32	24	27	21.9999	32	28	27.0001	33.8003	24.0001	30	35	22	28.9996	25	33	29	15	18.0002	21.9999	23.0001	20.9998	32.0001	28.0001	31	36	23.9999	20.9998	27.0001	28.9999	34	30	22.0002	27	20.7986	28
22.0001	27	17	15	16	29	31	16.9999	25	18.9997	10.9951	20.0002	23.0001	30.0001	34	24.0005	24	15	23	28	27.9996	32.9999	33.6957	26	24.9999	18	20	35	28.9999	28.0005	16.9999	18.9999	26	23.9996	21.9999	26.9999	22.9999	29	28.7792	25	22	32.0001	22.9998	19.9574	15.9999	20	23.9998	27.9998	16
16	23	29	28	22.0003	28.0001	26	31	25	17.9279	19.0001	23.9999	27.0001	28.0001	27.0001	29.9999	31.9999	27.8215	26.186	18	20.9999	26	26	27	27.9999	29.9997	23.3142	34.9999	30.0001	28	26.9999	24	19	24.9999	25.0001	24.0001	29	33.0001	34.9999	22.812	15.9999	22.9999	19	23.0001	40	24	18	26	17.0001
20.0001	24.9998	24	25	20	30	22.0004	21.3192	16.0336	22.0001	21	23	26	6.6873	26	27	18.0001	30.7625	28	33	29	23.9999	28.9999	26	30	20	28	23.0001	34.9998	29.4387	34.9999	32.0001	23	32	27.9999	27.9106	24.9999	27	26	25	19.0001	25.0001	22	25	37.0001	19	22.9999	23	19
25.9999	23.9998	29.9999	33	23	23.4055	22	18	23	23.9999	26.9999	23.0001	20	21	24	20	22	28	18	37	32.9996	30	36	26	32	33	16	48	20.9999	23	19.9999	36	34	23.0001	24.9999	32	36	27.0001	16.9999	23	22	21	36.9999	22	30.9999	25.9999	21.0001	22.9708	17.0001
19.6729	18	20.0001	20.0001	18	33	20.0001	29.1739	20	20	15.9999	23	27.9995	22.0001	28.0001	30	20.0001	23.0001	23.0001	23.0001	32.9999	1.64882	34.0003	22	34.9995	25	23.0009	21.9999	30.0001	30	18	23	25.8075	31.9999	10	20	29.9999	23.9999	31	22.9999	18	29.0009	24	34.0001	41	21.0001	19	24.9999	2.48615
22	19.6099	19.9999	25	21.9998	29	26	24	15	22	14.9406	23	23.9999	31	32.9999	26	29	25.9007	21	27	27.0001	7.00029	32	27	32.9999	21.9999	25.9999	18.9999	26	28	29	31	23.9999	25.0001	32.9999	35.9999	28	32.0001	33	24	21.9999	24.9999	35	20.0001	40	25.9999	25.0001	29	21
18.9999	29	16.0001	28	22	28.0981	28.9999	29	20.0001	33.9999	20	22	22	25.9999	25.0001	13.0005	30.9999	24.9997	30.0001	7.13851	30	17.9999	22.0002	31	20	20	29	22.0002	20	21.9999	30	29	17	29	25.0001	19.0001	38	36.0003	23.0001	19.9999	27	20	36	25	39.9999	33.0002	22	14	21.0005
22.0001	25	23.0001	31.9998	25.0001	25.9999	12.0003	23.83	32	22	18.0001	19	29	24	20	17	32.0001	10.0001	23	21.0002	27	21.9999	22	28.9999	20.0001	25.9999	20	25.9962	21.9999	22.9999	25.9999	32.0001	17.9999	27	32.0002	34	32.0001	34	24	36	32	18.9999	21.5683	25.8162	33.0001	34	31	28.0006	26.0002
17.0003	21	26	18.0002	24	31.0001	25	29.9998	31.9999	19	18.0007	25.7988	14	34.9999	23.9996	21.9999	20	27	15.9999	31	22	17.9999	31	29	22	17.9999	24	27.0001	28.9998	26.0001	25.0001	17	28	23.1369	26	25.9999	35.2721	33.9999	33.0001	29	22.0003	30	34	31	37	30.9999	24	21	30
22	21.0002	23	27.9999	27	27.9999	20.0001	22.9999	29.2973	26.9999	24	30	20	27.0001	28.0001	34	26	32.0001	25.9999	27.0001	19	17.0001	34.0001	30.0001	35	20.9999	24	30	28	31	25.0001	20.9999	19.6984	32.9999	22	31	26	21.0001	39	35.0001	31	26.0001	30.0001	24.9999	34.9999	30.9999	32	20	18.9999
25.0002	21.9997	29.0004	29.0008	18	21	31.0002	25.9999	22	19	17.9999	17	16.9999	23	22	21.9999	3.99998	23.0001	21	19.0001	29	26.0001	25	21	45	34.0005	6.77409	30	22	28	27	30	20	20	28	25	22.9999	34	28.9998	18.9996	17.0002	29	36	15	24	30	22	20.9999	21.0001
26	25	29	31	28.7529	26.9939	25	19.9999	16.9999	19.9999	25.9999	30	25.9999	28.0001	22.0001	22.0001	32.444	28	29	26.0003	29.0001	31	34.0001	26.4656	20	30.9999	36.1145	24.2425	25	28	23.9999	25.7157	33	15.0002	23.9996	19	22.9999	33	28.0001	22	30	32	16.0618	24.9999	32	19.9999	22	24.0002	19.9998
23.9999	16.0002	28.0001	19	19.9999	38	34.9999	20.0001	19	22	22.0001	1.64882	22	21	31	26	36	23.0001	24.0001	28	27.9996	28.0001	25	20	33.9999	24.9999	24.0898	21	19	22	23	24.9783	27.0001	23.9999	17.9999	28	26	32.6336	26	21	18.9999	25	24.9999	21.0001	36	30	18.6615	20	20
19	21.9999	28.0001	17	28	39.9998	24.999	20.9999	24	16.9999	24.9999	32	24	35.0001	17.9999	20.115	28	27.9999	26	22	19.9999	26.0001	30	28.0001	19.9999	31.0003	21	21.0001	23.9998	22	20	22.9999	28	19.0001	27	38.9999	24	30.0007	38	22.0001	20.0591	22	28.9999	13.8299	30	22	22	19	21.0001
23	25	25.0837	25.0001	20.9999	28	27	24	24.0001	18.9998	15	23	17	19.0001	19	27	20	24.0004	21	26	29	32.9999	26	34	27	29.0001	25.9999	22.605	31	35.0001	21.9999	22.9998	21.9999	21	25	22	26	29	16.9999	38	24	23.0001	25	31.0718	25.0001	19.0001	21.9999	17.9995	20
19	21.0001	24	16.6115	25.9999	35	19.9999	28.6008	28.0001	21.0002	18.0001	27.0001	16.0001	24.0001	22.9999	20	26	28.9999	19.9999	27	26	28	30	19.9999	22	29.0001	20.9999	25	30.0001	28	25	29	22	31.0001	25	22	30	38	32	28.9998	29.7167	29.9999	19.5672	26	26	33.9999	27	26	20
23	22.9999	27.9999	24.0001	31	30.9999	26.9999	17.9803	23.0002	27	31	17.0001	24.9999	26.9999	26	37	29	41	23	28	36.0001	18.9999	38	19.9999	22	16.0001	26.6892	22	26	31.1303	31	24	18.0001	26	18.0001	25.0001	37.9999	29	16	19	28.0003	31.0002	30.9999	23.9999	32	23	21.9999	22.3697	20
20	17.0001	28	25	27.0001	26	24.9998	21.0003	17.9999	18	19	24.0001	18.0001	21	23	22.7396	25	23	35.0001	21.9999	34	27.0001	26.9999	31.9999	28	25	25.8041	29.0001	24	25.9999	26	22.0001	36.0001	31	24.0002	21.0001	30	32.0004	21.0006	15.0001	30	22.0001	25.0001	27	35.0001	31	19	20	33
24	30	27.9996	27	20.9997	31	28.7643	19.9996	19	7.00003	22	12	26.9146	30.9999	33.0002	28.0001	46	18.9999	27.9999	29	22	29	35	35	26.0001	29.9999	20	27.0001	32	25.9999	18.9941	26.9999	14	27	23	24.0001	31.9765	35.0001	35.9999	32.9998	20	29	35	23	28	23.9998	28.9999	24.0001	4.54678
17	25	27.0001	29	25.0001	30.9999	19.9998	21	23.6186	19.6984	26	17	24.9999	29	21.0001	31	27	36.9998	30.0001	25.9999	1.64882	26	40	26.0001	29	26	28	18	22.9999	19.9999	21	29.9999	21.9998	24.9998	31.9999	23.9998	32	22.9999	44.7178	27	23.4907	30	39	1.64882	32.0001	27	23	19.9999	34
23.9999	25.9999	25.9999	19.0001	24.0001	31	27.0001	24.9999	19	22	19	22.9998	22.9998	17.0001	23.0514	17.0001	28	24	20	30.9999	26	22	22	23.9999	34	19	25.9999	17.9999	31	22.9998	31	19.0001	27	26.0002	25	24	22.9999	35.0001	29	25.0001	21.9998	14.9999	35.901	27.0002	23	23	27	25	20
23.9999	26.1637	29	28.9998	29	29	25	31	20.0001	14	26	27	21.9999	20.9999	22	23	33.0002	25	22	35.0001	37	26.9999	18.0798	44	24	28	16.0001	32	26	16.9999	29.9997	1.64882	17.9999	31	28	27.0001	29.0001	40	40.8703	39.9999	24	24	35	21.9996	34.0003	36	26	24	8.00002
1.64882	31	22.0001	28	26	23.9662	28.0001	18	27.0001	15	17	23	26	32.9999	32	31.9999	22.0001	32	26.0002	24	23.0001	25	21.6814	26	31	37	15.9999	19	29.9998	26	23	16.0002	20.9999	27	21	22.6744	25	32.0001	34	28	22	20.9997	22.9998	24	24.9999	30	32	30	26
22.0587	29	25.9997	19.0059	37	28	28.0001	20.9999	18	16.0001	19.9999	29.9999	25	24	28	18	16	27.0001	30.0001	27.0001	35	31	27.9999	30	21	30.0001	17.9999	17	27.9999	26	29	26.9999	27.9999	17.0001	30.0001	24.9999	18	22	25.8837	26.7505	31	27.2382	24.1321	22	27	25.0003	30	22	25.9999
27.9998	30	28	15.9999	26.9996	34	32.0314	17.9998	25	27	17	18	28	28	27.0002	15.0001	27.2807	25.8726	21	26	36.0001	24.0001	38.9999	30	26	25.9998	30.674	20.9999	18	29.9998	18.9998	24	18.0001	20.0005	28	23.9999	35.9999	23	26.0001	23	33.0002	17	28	18.9998	27	25.9999	25.9999	23.0001	17
21	23	20.9992	22.9999	32	28.0974	33	19	22.9999	29	16	27.9999	20.0001	36	27	22.0001	21.1863	18.9999	18	30.9999	46	20.9999	1.64882	33	22.9999	25	23	25	19.9999	29	25.0001	22	17.0001	26.0009	38.9999	29	25	25.0001	25	18.0001	28.8211	18.0001	42	21	31	24	28	19.9999	24
28	25	28	26	7.00004	25.0002	30.9999	14	24.9999	15.9999	18	17	25.0001	27	24.0001	20	21.9999	23	33.9109	26.9999	36.9999	29.9999	28	30.6976	22	23.0002	18.9339	38	23.9997	21	24.9999	21	27.9999	18	29	19.9998	15	23	29.9999	23	28.0001	30.7517	27	24.0001	43	22	24.0001	21	19.0001
25	34	22.715	26	20.9998	24.0001	33	23.9999	24	13	18.0001	21.9999	22.0001	28	30	15	21	30	21.9999	21	37.0002	27.0001	19	22	19.9997	25	34	20.9999	20.6961	26	23.0001	24.0001	24.0001	24.6585	22	10.8182	38	43	30.0001	25	27	24.9999	29.9999	17	36	30.9999	20	25	21
27	23	18.9999	22.9999	20	36	23	23	31	24.0001	18	24	21	25.0001	27.0001	21.0197	16	33	29.9999	19.9999	34	30.0001	25.3389	23	24.9999	25	24.9999	24	16	16.0001	19.0001	26.0001	40	27.3535	26	20.8582	28	27	22	21.9999	30.9999	24.9999	33	32	29	24	28	29	16
21.0001	30.9999	16.0001	26.0001	17	38.7235	27	23	19	24.4869	20.0852	27	18	23	32	18	7.99993	26.0002	35	26.0001	24.6985	28.0001	32.0001	24.9999	21	21	29.9206	20	28.9999	33.9999	19.0001	22.9999	31.0002	19	22	21.9999	21.9999	19.0001	21	21.9998	24.0001	33	28	24.9999	29	21	26.9999	18	28
26.0002	33	19	20	22	28	20.9999	18	16.4843	25.7263	27.9999	19.0001	19.0001	28.0001	28.9999	22	20.0001	28	34	20.0001	25	27.0002	29.0003	26	27.9999	28	26	28.0126	16.9999	24	21.0004	22.9999	22.5068	22.9996	23.9999	29.0003	26.9999	23.9999	27.661	23	16	15	29	30.9999	31	35	16.0003	18	28.0001
18	30	22	31	26.9998	28	20.0002	16.0001	15.9999	23	15	28.9999	21	28	25	27.9999	25.0001	20.9998	24.0001	27	23.9995	26	27	25.9998	29.9999	25.9998	24.9997	28	23.0001	23.9999	20	18	23.9997	20.9999	23.9999	23.0001	25	24	29	19	28	26	38.8296	30	66.3207	27.9999	29	25.0001	22
17.0001	31	21.9999	21	33	19.9999	24	19.9583	33.0001	30.0594	20.0002	27.9999	28	29	23	29.0001	24	31	26	25	31.0001	22.9999	25	37	21	24.3125	17.9999	22.0001	23.9999	23.0002	23	31	26	32	22	23.9999	23	28	29	19	34	25.9999	24.9999	15.0001	28.0001	30	25	20	19
29.0001	25	23	30	31	29	23	20	24.9795	15.0001	26	16	22	20	19	43	34	25.0001	22.0001	18.9999	31	26	24	26	24	21.9999	21.9999	29.0001	31.9998	19.0001	25	31	22	24.9999	16.6748	31.9999	30	24	32.1302	19	27	25.9999	28	20.9999	31.0001	26	23	40.9999	23
27.9999	34.9999	33	17.9998	23.9999	31.9999	33.9999	20	20.9999	24	22.0001	23.0001	23	25.9999	23	31.0001	24.0927	30	37	22.0003	36	30.9999	30	25.9999	27.9999	19	24	18	27.9999	24	18	18	35	31	23.9999	34	23.0004	35	37.0001	25	29	19	19.9999	38	27	21	28.0045	28.0001	18.5962
32.9999	32	24.0001	36	34	34	23	16	23.0001	22	16.6904	19.0002	28	31.0002	28	28	24	37	33	23.0001	30	23.7503	39	32	24.0001	24.2851	25	20.0001	29.9999	27.0001	21	21	23	22.0001	32.9999	26	23.0002	23.9999	36.0001	27.0001	18	33	22	24	29	32	20.9999	22.9999	35.9999
24	24	21	19.9999	20.9999	32	19	29.9999	12.0001	26	20.0002	27	26	28	15.9999	16.8772	36.0001	29	23	27.0001	22	25	26.0001	26.027	30.9974	21.9999	27.0932	28.9999	21.0001	20	32	22	18	23.0002	24	26.9994	22.0001	22.0001	35	18.9998	32.0001	28.0002	26	21	32.9999	28.0001	26	22	12.0001
28.9999	23	25.9999	24	33	24.9999	23.9999	29.085	19.9999	21	25.0001	1.64882	17	23	20	28.0001	24.9999	29	24.9999	35.0001	33	21.0001	28.0001	23.3142	23.0001	31	25	24	24	22	25.4963	24.0001	21	31.0002	27.0001	30	32	24.7524	37.0001	19.5919	14.9999	25	28	21	34.9998	24	18.9999	20	32.9999
26.9999	24	18	26	24	30.0001	24	30.0225	24	21.0001	15.9999	5.71207	23	27.0001	31.9999	27	30.9999	24	32.9999	38	22	27.9999	27	25.1428	33.0001	30	20.0001	32	37	23	23.9999	17	16.0001	27	25	28	23.9999	24	25	19	31.0003	19	26.9998	17.9999	27	29.7164	24.0002	24	32.0001
23.9999	26.9998	26.0008	20.9999	22	26.774	39	25.0001	13.0001	16	22	19	17.9996	31	20	19	19.645	28.0001	22	34	38	28	33	29	25	21	23.9998	20.9999	21.9999	24	28.0001	26.0001	25.9999	38.0001	24.873	29	34.0001	33	27.5935	20	19.8545	31.9999	18	16.9999	28	23.9999	31	20	24.9999
32	23.2944	25.1264	18.9999	18	22.9999	31.9999	14.0002	20	14	32	20	22.0001	20.9999	35	20.0001	36	29.0003	20.9998	24.9999	29.8836	20	19	25	26.0001	31	25.9999	26.0032	22.9999	27	37	22.0001	15.9999	36	24.0001	27.0001	22	26.9999	28	24.0001	27.0002	31.9998	36	27	30	31.0001	20	27	19.9998
30	32.0002	20.9999	25.0001	21	33.3621	26	24.0001	18.0001	32	15	33	30.9999	20	23.0001	19	24.9998	26.0001	30.0001	26	33	23	34.6186	33.0001	30	23	19.069	27.0001	21.9998	28.9999	30	22	19.9999	25	26	24	31	17.0002	28	27.0002	25.9999	17.9999	36	27	22.0001	24.0003	26.0003	29	20.0001
23.9999	15.9999	38.0002	20.0001	15.6063	27.0003	24	19	22	22	24	36	20.9999	24.9999	27.0001	24	24.2679	33	21	34	28	24.9999	34.9999	39	28	25.0002	24.9831	26	20.0001	22	23	20.9999	15	25.9999	22.9999	31.9999	19	18.0005	24	26.0001	28	33	28	21.9999	32	23	19	27.9999	14.9924
37	23	34	32	29	20	25	25.0001	16	15	21.4918	25	26	30.9999	26.9999	20.0245	18.9998	34.9999	40.7274	31	30	24.7232	25.9999	26.5823	33	23.0001	22.9999	23.7711	24	26	16.9999	20.9998	20	28.9999	28.0002	27.0001	20.9999	27.0001	22.9999	18.9999	33.9998	30	31.9859	22.8689	27.9999	29	26	21.9999	24
21	18	24	28.0002	26.0001	25	24.9999	26	25	17.9999	22	29	23.0001	22	26.9999	18.9999	24	24.0001	29	28.9999	24.9999	24.9998	39	21.0001	28.0001	26.8224	22	31	23	20.9994	29	23	26.2045	29	17	23.0002	19	22.0001	27	27.0001	33.1582	25.4628	23.9999	17.9999	29	32	27.9999	27	31
17	24.0001	25	24.9996	24	23.9325	25.9999	29.0001	26	15	17.9999	21.9999	36.0002	32.9999	28.0001	32	20	25.9999	22.9999	22	26	1.64882	23	36	28	35	30	29	20	28	21.0002	28.9999	27.9999	24	20.0004	28	26.9999	33.9996	25	19	20.0001	24	34.4603	21	34.9999	21	22	21	20
23	18	26.0001	24.0001	21.9999	36.9999	25	22.9999	18	28.0002	16	17.9999	23	18.6375	25.0001	13.0002	23.9999	26	22.0001	36	32	20.9999	35	32	27.9999	18	23	26	31	34.0001	17.9999	22.0001	18	21	22	22.9999	27.9999	21	24.0001	12	36	27.9999	24.0001	31.0001	34	27.9999	29	16	29.0001
22.9999	29.0001	26.9999	31	27.2295	36	20	17.9999	22.9999	12.0001	22	18.9999	19	21.9999	30	22	24.9999	34	19.0001	20.0001	26	32	30.0001	39	20.0001	21	19	31	20	22	22	34	22.0001	21.9999	32.9999	24	23	19.0002	28	26	25.9999	22.0001	20.9999	32	30	28	23	19	25.0024
29	26	26.9999	37.0001	33.9999	27.3942	25	13.7847	22.9999	16.6254	25.9999	16	19.0004	28	28	20.0001	22.7488	27.0001	30	29	29.0001	31.9999	31.7701	34	24	18.9999	25.0001	37.9997	37	26	20	26	22.0001	26.0001	20	21	31	22.0003	37	17.0001	27.0001	29.0001	31.0001	28.9999	32.9999	20.9999	20.8168	23.9999	20
23	25.0001	19.9999	23.0001	29	21	27	16	20.9999	16.9999	17.9999	27.9999	23.0001	27.0005	30	25.0001	28	19.9998	24.9999	21	35.0001	22	26.9999	30.9998	28.0241	28	28.0001	28.7036	30	20.0002	19	25	25	20	24	34	17.9999	21.9999	32.0001	29.0001	35.9998	10	37.0001	26.0003	30.9999	27	26	22	26
13.9999	18	30.9999	23.9999	18.9999	24.0175	25.3083	16	19	15	16.6006	20.9999	23	38	17.0001	19	25.0001	28	21.9999	32.0001	28	24	32.9999	28	33.0001	25.9999	18	19.0001	21.516	33	22.0001	22	20.9998	29	19.9999	30	41	20.0001	21.0001	17.9999	30	25.0001	25.7786	14.0001	36	25	34	20.0001	15.7057
15.9999	23.9999	32	28	1.64882	25.9998	31	26.1033	28	27.9999	24.9999	24	27.0001	29.0001	19.9999	18	22.0001	27	21.9998	25	37.9999	28	25	34	22.0001	19	20.0001	19.9999	22.0001	16.9999	31.0001	27.0001	21.0001	29	25.0002	26.0001	23	24	20.9999	16.0001	31.7987	30.9955	33.9999	24	29	31.9999	25.8041	18.0001	35.9999
21.0311	18	32	37.0001	16.0001	26.0504	28	28.0002	17.9823	23.1221	18.0002	27	24	26	24.4857	18	31	14	30	24.0001	33.8735	26.9998	26.9999	34	23	24.0001	23	35.9999	33	23.0001	18.0002	27.0003	19.0001	30.0001	33	23	28.1432	17	34	21.0001	27.0001	23	19	25	27.0001	30	20	27	33.0001
25	23.9998	22	25	24.9998	33	28	21.5121	19.9999	23	18.9999	20	27	26	25	18.0001	21.9999	33	22.9999	33	32.9999	24	26	32	26.9999	22.9999	27.8743	31	18.0005	15	31	28	21.6986	20.9999	23	20.9802	22	21	22.0001	27.9999	28	21	27.9999	15	36	27	24	30	16
30	22.9999	30.0001	27	25	16	30.0214	21.0495	22	17	22.9999	22.9999	34	29	17.63	21.9997	25.0001	25	32	34	33.0001	26	25.9999	24.9999	28.7818	18.9999	34.0003	24.0001	21.0001	31	24	24.9999	19.0001	24.9999	21	24.9999	26	20	27.9998	22.0001	17.9999	22	37.0001	28.5201	28.0001	24	22.9996	12.0001	21
28	21.9999	30	24.9503	27	26	28	32	17.1574	25.2978	23	21	26	26	26.0001	30.0001	22.9999	25	22	19	35	18.0001	31	27.0001	37.9098	25.0001	27.6066	18.5388	27	21.0001	25.0001	28.7264	23.9999	34	22.0001	25	27.0001	27	30.9999	19	16.9999	20	26.6957	26	34	27	27	28.5626	27
20	18.9999	20	20	24.0003	22	25.9512	33.0001	33	20	27.0001	29	22.9999	22	25	11.9999	22.0002	24	29	34	24	20.9985	33.0002	21.0001	27.0001	25	28	34.9999	19	22	23.9999	21.9999	19.0005	20.0001	25	24.9999	35.8586	22.9999	36	19	29.0001	21	27.0001	28	32	36	19	27.903	24
23	30	21	15	30.0001	27.9999	25	27	26	27	21	16.9999	22	24	20.9999	18.0002	29.9999	32	35	25	32	22	30.0001	23	37	20.0001	14.9999	23.0001	24	28	21	25.0001	26	24	30.9999	33.0002	35	29	21.0002	29	26	25	26.9999	23	24	29	20	22.9998	27.0001
41.4564	24	25	19	25	38.0001	25.9999	28	18	23	23.9999	33	22.0001	28	29	24.9999	32.0002	20	27	28.3649	37.0001	17	38.9999	33	23.0001	19.9999	33	21.0001	29	14.9999	21	28.0319	21.0001	34.9999	20.0001	34.0001	32	26.0001	25	23	21.9999	20.9999	30	21	27	31.7453	32.9999	27	22.9999
23	32	27.0002	21.0001	25.9999	36	20	30.9999	23.0002	18	10	18	26.0001	25	19	21	19	23	24	22.0001	22.0001	19.0002	23	24.0001	39.0955	20.0001	19.0002	21	13	19	22.9999	21	25.0771	31.0001	20.0002	25.0001	24	27	28.0002	24	25.9999	24	29.673	19.0001	24.0003	19	20	21	21.0001
18.9999	27	25	37.0001	32	28	20.9999	24	18.6745	15	14.9999	21.9999	25	28	32.9999	24.0002	31.0001	19.2036	22	23.9999	30	24	34	32.9913	30	21.9999	22.6958	21.9999	19.9999	22.0001	28.0001	26	29.0001	24	23	29.0001	19.9999	25.0001	25	24.0001	30	28	23.3324	16	33	23	26.0001	21.0001	21.9999
20	35	17.9999	37	29	37	24.9999	20	21	16.0003	24	21	24.9999	29	28.9999	19.6231	33.9999	21	23	28.0002	27	29	33.246	29	29.0001	19.0002	24	33	26.9999	17	25.0002	27	16	22	19.9999	26	27	32.0002	25.9999	23.9999	18	19	27	28.9998	30	34	26.9999	24	29
26	25.9999	16.0001	28.9999	18.9999	37	31	29	24.0004	13.0001	16.9999	27	20.0001	25	26	29	21	22	24	26.9999	25.0001	23.0002	32	21.9997	18.9999	19	26.0002	27	19.0001	23	21.0001	29	20.9999	22	25.6215	23.0001	21	29.9998	21.9999	27	23	19.0001	24	22.9998	26	29	29	27	28.0003
30.8285	27.9999	27	35	35	24.9999	29.7337	23.9999	14	23.1322	23	28.9999	28.7342	26	27.0001	14.0001	15	32	30.9997	28	23.9999	24	35	20	29	20	29	27	32.0001	26.0001	20.0001	24	26.0002	29.0001	19.6984	20	21	28.9999	32.9999	17.9999	29	20.0001	28.0001	19.9999	32	18.0001	25	1.64882	18
32	23	15	29	23.9995	27.0001	21	22	19.0001	19	17	19	29	31	21	28	24.9999	28	19	27.0003	21.9999	25.0001	25.9999	25	24.0004	23	20	21.9999	26	22	27	22.9999	17.0002	27.9999	16	1.64882	28	26	34.0001	23	23	14	29	20.9999	32	36.0001	28.9998	22	28
26.9999	27	21.9999	18.6899	24.0001	36	21	20.9999	14.0002	25.0001	31.9999	18	23.9999	24.0002	17.9999	20	32	30	32	34	28	31.9999	39	31	23	16	24	35.9997	21	26	17	30.0002	20.0001	19.9999	26.7252	27.9999	31	33.0001	31	24	27	31	26	20	26	36.0001	35.0002	25	18
27.0001	23	17.9999	32	19.9999	24.9999	19	29.9999	15.9997	21.9999	16	23.9999	28	25.9999	29	20	22	33	26	21	32	28.0001	29	18.9999	19.0002	32	20	31.404	26	23.9999	27	30	22.0001	27	23	29.0001	33	23.9999	28.0001	25.9999	26	22	22.0002	27	26	21	29.9999	27	19.0001
27.9999	27	22	20.0002	24	32	22	13	21.0001	28	23.5463	20.0001	22	29	21	20	30	28	30.0001	29	34	33	27.1327	36	24	24	26.0003	25	29	22.6943	17.9999	30	19	29.9999	24.9831	21	21.7085	23.9999	25.9999	23.9994	18	23	31.2871	19.0001	34	21.0001	25.9999	22	31.0001
23.0001	25.9999	17.9999	25.0001	31.9998	21	20.0001	26	23.0001	30	14	20.0002	30.0002	27	18.0001	10.0001	25.9999	31.0011	29.0005	18	29.864	29.9999	40	31.9998	30.9999	33	30	22	22.6096	20.9999	19	32.9999	27	21	18	19.4975	18.9999	19.0001	32.9999	29	27.0001	21	32.0001	36	25	27.8894	21.9999	27	26
23	36.0069	25.0001	22.0001	29	34	35.9997	26	24	20.0001	18.0001	27.0001	30	27.0001	24	23.4669	29	25.6079	22	21	22	22.0001	33.4947	35	24.9082	24	27.9999	23	25	32	16	24.9998	24.9999	24.9998	30.0002	23	32	28	18	16.4438	31	24	30.9999	20.0001	26.9999	30.7161	20.9999	23.0003	31.9999
17.0859	20.0001	20.0001	35.0001	23	29	26	20.8483	24.0001	17.9999	21.0001	23	34	31	32	24	29	41.0001	21	27	32.721	28	28.0001	34	20	16	32	24.0001	27	25	21.9999	27	25.0004	1.64882	19.9999	16	25.0001	23	21	34.9999	16.0001	26	26.0001	21	29.9999	32.0001	20	17.9999	25.9999
21.0001	23.0002	28	25	25.9999	30	17.9999	21.9999	18.9999	19.9999	20.9999	38	24.9999	25	20	37	29.0001	29	28.7178	23	21.9999	21.0001	39	31.9999	24.0001	17	24.0396	27	27	20	21	18	32	33	21	33	18	29.9997	20.6448	22.3068	27	29	33.9999	25	30	22.9999	20.9999	28.1045	35
36	27	28	30	19.9999	23.0001	31.9999	34.0002	24.0001	9.00003	15.9999	23	21	32.0279	33.8662	21.0001	13.9998	29.822	19	27.0001	35.9999	26	29.9999	19	23.0003	27.7898	17	19	26.9999	22	20	29.9999	26.9998	31.9999	18	26	23.9999	27.9999	20.6961	22.0001	19.0001	25.238	31	32	35	35.0001	20.0001	26.6018	31
27.9999	23.9997	17	23	21	27.0002	29	28	22.0002	19.0001	16.0001	20	30	23.133	19	17.9997	24	28	27.0001	21	33	35.0001	28.9999	23.0001	30	23	20	20.9999	24.7358	34.0001	24.0001	26	22	25.329	24.9999	21.0001	26.0001	19	33.0002	18	23	20	29.0001	29.0001	34	19	32	16	24
32	20	17.0001	37.9992	34	27.9999	22.1981	21	27.0105	4.99995	17.9999	17.0001	32.0002	22.9998	29	21	23.9999	27.9998	28	20	32	20	23	29	29	19.9998	19	37	28	22.9999	23.6976	22.9999	21	21	33.0001	29	25	29	23	32	27	22.9998	22	18	32	38	21.9999	23	33
20	23.0001	24	22	31.0001	37	29.0001	15	29.0001	25	18	21	25.9998	26	19	24.9999	1.64882	29	28.0001	21.0001	21.9999	22.0001	29	22.0001	26.7266	18	31	18	26.9999	34	23.9999	31.9999	27.0001	21	13.9999	25.0004	24.0002	31	26	25	33	20	21	31	28.0001	28.9999	19.0001	22	26
28	20	26	26.0001	30.9999	23	20.9998	15	27.0001	25.9999	16.0001	27	26.9999	33	20	18	24	21	29	22.5044	15	26	38	21.9999	30	26	17	31.0002	30	29.0001	25	20.9999	23.9993	34	18	28.9999	30	20	30.0002	19	24	22.9211	20	21.9999	35	23.9998	27	26.6894	21
20.9999	21	23	26	32.0001	31	15.9999	47.3325	27.6398	24.9999	23.9999	20.9999	28	34.9999	9.99985	17.8993	19.0001	33	20.0001	31.0002	26.9999	27.0001	31	33.9999	24	25	27.8145	49.0913	19.9999	32	22	25	30	27	17	28.9999	25	19.9998	20.9999	17	29.0001	20.9996	34	18.9999	21.0001	27.2988	18	27.7643	19.9999
24.0002	28	11.9999	29.9999	23.9999	28.9937	25.9999	29.349	15.9999	12.9998	22.0001	18.0001	20	26	26.0001	22	35.8559	17	21	37	22.0001	22	27.7632	31.9998	28.9998	17.3541	20.9999	26	23	27.9999	18	33	19	26	21.0001	24	32	22	26	22.9999	33.0001	18.9999	42.6897	25	28.9999	30	22	25	16.9999
30.0001	27	25	28.9374	21	30	31	23.0001	15.9999	16.9998	19	19.0003	34.0002	35	26	27	21	25	17.9999	25	22.0001	20.9999	32.9171	19	33.7958	26	20.9999	34	21	31.1363	22	27.0001	24	23.1333	18.9997	28	21.0001	25.0001	24	17.0004	18.9999	27	34	29	36	19.0002	24.9999	30	25
24	25	16.0001	31.9999	26	25.0001	24.0001	24	18.0001	21.0001	26.3032	20.9998	27.9999	21.0001	24.4192	31	26.0001	21.9999	31	20	22	29	34.0001	34.0002	23	22	16.9999	27	28	24	19	28	22.9999	31.0001	22.9999	32	32.8611	26.9999	21.9999	19	23	24.9996	24	22	34	27.0001	22	31	32.0001
31.9999	31.0002	25	21.9999	20	34.0001	23	27	23.0001	25	21	29	23	21	30.9999	20.9999	28	30.0001	16	22	26	34	32.0001	18.9999	28.0511	15.9999	22.9999	28.9999	19.814	33.0003	11.9999	30	16.0001	20.0005	23.0001	29.789	32.0001	31	25	14	35.8644	17.9997	21	18.0001	19	32.0575	28	31	22
25.9999	29.0001	27	20	1.64882	19	37.0001	22	20.0002	19.0002	24.9999	32	27	20.9998	26.0001	14	24.9999	27.9999	23.0001	21.9999	40	23.9999	30.9999	22	37.0003	22.9999	23	31	22	23.0001	14.9999	33	19	30.0001	19.9999	21	32	27	35	18.9999	24	18.0007	33	29	32.9999	33.9999	22	25	31.7177
23	26.0704	22	21.0001	23.0001	22.0002	20.9999	23.048	19	18.0001	12.0001	24	24	21	27.0001	24	30	21	36	22.0001	33	26	1.64882	23.0001	23.9999	14.0001	20	25.0001	17.9999	28.0001	20.0001	23.9999	16.9998	21	30	31.9999	1.64882	1.64882	29	17.7102	20.0001	7.97311	25	21	26	35.0001	25.4963	22	26.0182
20	18.0001	19	18.9997	23	24	21.0001	24	24	14.0001	15.5975	28.9999	21.0005	27.0001	27	22	16.9999	28.9999	33.9999	23.9999	20.9999	28	25	15	26.9999	16.9999	17	33	19	25.0001	16	30.2223	23	33	16.9999	19.9998	31	28.9999	22	16	26.9999	26	31	31	37.9999	30	26	27	40.4513
30.0001	22.0001	19.9999	24.7617	20.9999	32	23	25	17	27.9999	14.2998	34	31	29	34	29.0001	28	18.9999	24.0001	34.0001	30	26.0001	21.9997	27.0003	30.0001	16	35	27.9999	29.9999	25	21	24	14.9999	23	20	18.9999	18.0004	22	27	19.9999	18	23.0001	28.0002	33.9997	35.0001	30	25.0001	17.9999	23
17.0001	26	28	27.0001	33	32	22	22	18	16.0001	6.99997	21.9999	37.0779	22.0001	28.9999	29	24.0001	30	25	28	28.9999	23.9999	33.7097	23	25	30	20.9999	18.9999	22	25.9999	21	26.9999	20	33	17.9999	21	24.0001	20.9999	24	23.9997	33.0001	25.0001	34.0001	22	24.747	23.9999	26	21.0001	23
22.9999	27	15.0661	35.0001	28.7278	25	21.9999	23	17.9999	25.0005	16.0001	24	27.0001	25.9999	27.0002	29	19	23	22	23	29.0001	24.0001	18	23.0001	24.9999	16	19.9999	43.6296	24	27	30.0004	31	25.9999	38	20.7487	35	20.0001	28	20	15	29	29	31	24	37.0003	27	23.0001	25	23
27.8296	23	20	20	22	24.9994	24.0003	19	15	27	36.8675	24.0001	16.9999	21.561	37	22.9999	21.5891	24.0003	26	18.0002	30	22.0001	21	28.0002	26	24	22	18	23.0001	18.0001	19.9999	29.9999	19	24.0002	16.9999	21.9999	25.0001	19	22	27	28	19	20	27	19	28.0001	19	22.0002	20
25.0001	29.9999	16	23	35.9999	25	22.9999	26.9999	22	1.64882	21	23.9999	24.0001	27	33	18.9998	35	23	24.0001	24	27	25	31	20	27	24	20.0003	26	27	22.9999	23	24.9999	18.0001	29	14.7803	24.0006	28	25.9999	25.0001	23	27	19	34	20.0002	33.0001	19	31.0001	23.0633	28.9999
17.0001	17.9999	16.6392	15.8155	19.9998	25.0001	24	27	16.9999	27.9999	19	20	23.9999	33	22.0001	17	33	24.9999	35	26	31	24	36	23	36.0001	25.9999	18.0002	25	25	19.0001	21.0001	24.0001	25.0001	21	28	23.8635	31	30	20.0001	23	25.0001	25.0001	33	16.9164	29	24.0003	22	18.0001	34.0014
30.0001	28.9997	27.9999	17	1.64882	25	30	22	17	17	16.0001	26	17	23.0001	29	18	28.9999	22.0001	27.0001	29	30	29	24	27.9999	26	24.0001	30	30	29.2784	25	23.0001	26.9999	29.9999	31.9998	28.0001	24	32.9999	24	31	28	23.0001	20.8604	32.9999	26	35	23.9999	19.9917	20.9523	27
25	22	26	22.9999	25.9999	23.9999	22	38.9999	23	27.9999	26.0001	20	23	21	33.707	26	24.9999	26	24	27	35.9999	28	38	34	21.0001	15.5073	29	25.7025	25.9999	18.9998	20.0001	24	30.0001	22.9993	25.2642	34.0001	27.9999	21.0002	29.9999	19	29.9999	22.9997	28	19	16.9999	24	22.9999	22.9999	31
25.9999	26	21	31	23.9999	27.9999	22.0001	29	16	26.0001	19	27.9972	17.9999	20.7258	33	29.0001	18.0001	25.9999	26	32	24.0001	29	20	29.1224	25.0001	18	27	19	21.9999	23	21	26.0001	24.9999	25.0001	36.0001	32	29	28.9999	22.0001	28	35	21.0002	29	21	29	23.0001	24	19.9999	25
20	28.0001	21.6402	23.9999	30	21.0001	24.0001	16.0001	29	20	17.0001	23	16	22.9998	27.9999	32	33.0001	27.0001	24.9999	26.9999	22	39	29.9999	31	25.0001	21	17.9999	30	34.0007	32	20.9999	28.9999	36.9999	34.0001	25.0001	26	25.0739	26	28.0003	31.9999	25	27.9999	41.9999	21.9999	29.0242	26.9998	6.6873	18.9999	26.3871
29	31.0002	24	22	29	37	32	7.34722	33	24.9999	29.9999	20.0001	24	24	13	33.0001	13.0004	19.0002	20.0001	26	18.9999	21.9999	20.0001	23.9999	21	26.9999	24	29.9999	23.9999	24.0001	27.9993	30	44.2379	25.0001	19.0001	22	26.9998	25	28.0001	24.9999	19	21	27.0001	20.0001	29.0001	30.0001	14	29	28
21.0001	36	31	34	25.9999	21.9999	25	15	15	27	16	27.3384	31.0001	28	22.9999	27	24	18.9999	26	25.9999	22.0002	25	21	23.9999	28	30	15.9999	38	24	25.9999	27	34	24.9999	25	42.1476	31	24.0001	19	23.0001	25.0001	24	28.9999	34	38.9999	33	30	23	18	17
25.9999	24.0001	28	25.9998	25.1621	27	15.9999	21.0001	31.9998	15.9999	21.9999	31	25	26.0002	34.0001	17	36	24	28.1597	19	23.9998	27.9999	28	34.0001	22.0001	26	26.0001	29	27	24.9999	18.9998	21	28.0001	28	23	29	53	20.8582	23.9999	20	36.0001	22.0001	32.1537	20.9999	25.9999	22	18.0002	19.0002	25
21.9999	20.0001	24.0001	23	19	22.9999	30	23.9661	19	15.0001	11.0001	20.9999	26	29.9998	27.9999	25	26	29	23.0002	24	27.9999	22.0001	32	28.9997	27	25	20.9999	27	30.9999	22.9998	24	16.9999	30	20.0001	22	25.0001	26.9999	21.0001	20	27	24.0001	32.9998	30	24.9996	31.0001	23.0001	28	28.0001	29
20	35	20	20.9999	19.0001	30.0001	27.9999	26	16	17	23.9999	26.0001	29.0001	30	31	35	22	27.6369	29.7729	27	25	33	29	21	26	24.0001	25	23	32	24.9998	29	29.0001	21.9999	22	22	28	35.0001	20	33.7343	22	25.4828	27.0002	24	28	37.0001	24	20	24.0001	28.9999
15	28	20.9998	19.9249	24.9999	38.9998	1.64882	31	17.9999	17	27	28	23.0001	35	33	28.0001	34	25.0001	18.9999	27	26.9997	31.0001	24	26.0001	23.9999	22	20.3561	36	24.9999	20	18.0001	17	29	20.9999	19	26	19.9999	21.9999	30.9999	17.683	24.9998	29.0001	33	26	26.9999	29.9999	22.0001	29.9998	24.0003
25.0002	26	23.0001	20.9906	30	25	29	24.5165	23	14.2426	11.9999	28.8055	26	20	27	24	34.0001	28	30.0003	23.0001	25	20	23.9999	26	24.0001	24	21	35.0001	21.9999	18.0001	27.9999	15.9999	24.9999	31.0001	24.8678	24	23.0002	33	29	18.9999	32.0001	20	29.9998	27	32.0001	29.0002	26	28.0001	17.9999
20.9999	26	31	20.9999	34	24.0002	21	25.0001	11.0001	20.0003	18.4118	26.9999	16.9999	28	21	13.9999	18	1.64882	32.0001	25.9998	25	28	26.2172	30	35.8436	20.9999	22.9999	25.9999	32	21	16.9999	19.8229	28.3757	23	17	20.0001	18.9999	22.0002	38.9999	20	26.4221	21	24.9999	31.0001	25	32	25	22	32.0001
17	27.9999	20.0001	24	25	24.3059	26.0002	23	22	24	12.0001	18.9161	22	33	14.0004	25	25	17.0001	31	19.0001	17.0001	23	36	28	26	28	27	33	29	39.0001	21	28.7268	22	21	19	19	14	26	29	18	30.9999	23.9999	24	24	37.0001	21.9999	34.9999	29	26.9998
29.9999	31	15	17.9999	22	23	24	34	27	15	31	15.9999	23	19	16.0002	17	24	1.64882	27	27.9999	31	28.0002	21.6815	34.8577	28	21	23.9999	32	19.9999	26.9997	21.0005	19	27	27	25	34	39.9998	25	29	26.2005	21	24.0001	31.0541	20.0001	23.9999	34.8579	22.0001	28.0007	25
26	26	25	29.9059	27	20.0001	26.7318	20.9999	23	20	26.0001	15.0006	15	28.9999	17.0001	21	24.9999	32	32	26	23.9999	19.9998	32	28.0001	31	20.9999	17.9999	29	18.9999	29.9999	18	26.3436	16	31	28.9999	27.6801	19	25.9998	22.9999	19.9998	21	25	33.0001	32	29	28.9997	27	22.0001	27.9999
15.0001	23	38.9981	20.9998	22	40	24	22	15	19.9999	27	22	27	29	22	17	17.9999	32.9999	35	27	27	29	22	35.3725	32	21	15.0001	31	22.0004	24.0004	16.0001	25.0302	29	25.0001	19.0001	26	19.9999	33	34	16.9997	22.9999	28.0001	24	27.0002	24	21	23.3324	24.0002	31.0001
23.7058	21.9999	25.0004	36.6793	33.0001	38	22	24.0001	18	16	19.0002	19	22	19	34	22.9995	28	31.9999	21.0001	29.0001	23	22	26	22.9997	27	21.9999	26	25	26.0009	21.9999	22.9999	27	30.9996	24	18	28.9999	32	19	24	24	28	10.0001	36.0001	32.8067	17.0002	24.9999	26.9999	20	18
18	21	25.0001	23.0001	28.9999	24	29	16	28.2587	16.0001	32.0001	26.9999	25.9998	24.0001	24.9999	25.7282	25	24.0132	21.0001	27	34	20.9998	26	18	39	28	26	34	21	31	22	20.0001	27.0001	25.0002	18.9998	32.0001	28	30.9999	33	20.0001	25	15.0441	35.8949	22	22.0001	38	32	17	18.9998
34	26.0001	21	18.8816	23	33.9998	23.0001	19	21.0001	14.9999	18	32	20.9999	28.0001	32	23.0001	32.9999	22	20	23	25.0978	15.9999	36.0001	28	18.9998	17	21	26	23	21	16	27.0001	32.9999	20.9998	20.9999	22.9999	24	23	39	30.9999	23.9254	26	26.7201	19.9999	36	35.0001	27.0002	17.0001	31
20.9999	31	20	21.9999	25	24.9999	32.9999	37.9999	17.9999	20.9999	1.64882	26	23	32.9999	26.0001	29	22.0001	30.9999	28	24	28.9999	23.0001	27	27.0001	33	27	26.0001	27	28.9999	20	22.0001	33.0001	24	19	18	36	30	23	30.4385	24	33	17.0001	29.0004	26.0891	30	29.9995	25	27	33
30	23.0001	1.64882	19	25.0001	32.2574	17	30.9776	19.9999	22	24.6787	31.9999	19	31.9999	14.9999	25	25.9999	18.9999	31	27	26	26	26.9999	36	24	27.9806	23	21	29	32	26	25.0001	21.9997	31.0001	26	23.9999	1.64882	22.0001	25	29	28.9999	33	38.0001	26.0001	25.0001	29	27.9999	26	30.0001
14.9901	30.0001	17	19.9999	23	19.9999	32.9999	18.0001	17	20	29.0001	16.0002	26.9998	24	20	28	25	15.9998	30.0001	29.9999	31.9999	27	37.4614	30.9999	37.0001	33	28.9999	22.0002	32.0001	27.9999	26	17	27	26.9999	20.0001	34.9224	1.64882	26	33	18.0001	28	21	29	24	28	23	22	23	22
23	16.9999	31	17.0001	30	24.6924	25	19.9999	25.9999	1.64882	6.00002	19.9999	30	28.9999	18	24.0001	29	27.0001	36.9999	25	20	26	26.9999	34.9492	27	25.0001	19.0001	28	26.9999	24.0001	19	26.0002	27.9999	27.0006	24.9999	27	25	21.0003	34	20	17.9999	28	29.9999	28.0001	31	29.0001	33	21	24
24.768	23.9999	18.9999	36	25.0002	36.9999	33.0001	18.9999	26	1.64882	11.9999	27	17	23	20.0002	16	38	32	28	25.0002	28	32	24	28.9998	29	24	22.0001	26.9999	23	26	33	28.0001	24.9999	30.0001	17.1171	20.9999	35.0007	28.0001	26	20.1397	26.9999	21.0001	32.0001	22	35	20	35.9999	20	29.9998
27.0001	16	15.0001	28	33	23.9999	25	19.9998	19	21	28.0001	28	33	27	27.0002	24.9999	28.9999	30	35	25	19.6731	29	35	32	28.9995	21.9999	31	30.0001	19	20.9999	21.0001	31	27	27.9998	20.0002	32.0001	20	19	27	19	21.0005	23	33.9999	26.0001	25.9998	28	22	21	18
19.9998	21	27.0002	22	25.0001	26.9999	28	30	24.6329	27.0001	20.9999	21	22	25	20.9999	26.0001	24	17.9999	24	9.00005	29.7534	29	24.9999	23	27	22.9999	28.9999	24	22.8368	25	12	20	27.0001	23.9999	17.0001	22	31.483	30	31.8599	17.9999	17.9999	1.64882	32.1972	21	31	34	36	19.9999	30.9999
29.0001	22.9999	19	28.0001	22.0001	30.0001	21.9999	20.0001	17	23.155	17.9999	28	25	29	27	15.9999	27.107	23.0001	27.9999	32.0001	18	27.9999	33.0001	22	25.0001	22.9999	24.9999	24.0001	22	21.0001	19	20.6868	18.9999	24.0001	19	33	30	19.9999	25.9999	22	16.9563	37.0001	27	21.0004	28.0001	28	20.9999	22.0001	28
30	16.9999	27	27.0001	18.9999	28	24	20.0001	25	20	21.0001	18.6632	40.9999	30	36	19	32.9999	18	25	23	21	32	33	33.9999	24.5062	24.9999	21.9999	27.0001	27.9999	25.9999	30	24.0002	26.0002	22	15.0001	23.0001	22.0001	31	28.0001	26	21.9999	33.698	26.9999	26.0002	23	30	20.9998	23.0001	30
29	18	26.0001	30	25	21.9998	35	18	31	21.9999	30	20	20.9999	26	24	24.7332	21.9998	28.9999	24	26.0001	23.9999	23	20.9999	33	28	23	25	20	22.0001	20.9999	19	26	21	21	22.0002	22	27	31.0003	27.9999	17	19	18.0001	25.9999	27.0001	33.0001	36	27.9999	19	21.0001
33.0001	21.9999	20.0001	17	14	30	27	20.9999	26	26.0001	1.64882	17.9999	23.0002	26	17.9999	30	24	22	20	34	28.7001	13	24	22.0001	23.0001	23.9999	24.0002	30	23	23.0002	16.4624	16.9999	20	28	19	26.9998	22	21.9999	24.6501	21.0001	30	26	31	17.9999	36	29.0001	16.9998	23	36.9999
15.0001	17.9768	28	22.9999	24	20	24.9999	15.3458	14.9999	21.0001	19	20	21.9999	29	18.0002	33.0001	24	26.9999	25	30.0001	24	29	19	35	32	24	31	26.9999	21	24	25	32	18	34	21	25	29	21.0002	29	21.9999	24.9999	30	27.0001	33	31.9999	33.9998	25	16.9999	29.0001
15.9999	25	36	15.9999	40	26.9999	20.9999	28	18.7015	17.0595	21	25.0001	30	25	24	23	21.0001	25	37.7262	26	28	26	15	23.0001	24	23.0006	25.9998	18.9998	23.9998	16	20.0001	38	19.9998	28	1.64882	20.9999	25.0001	18	30	21.0001	24	25.0001	24.0001	20	32.0001	31.0002	27	19.0001	32
32	23	21.9999	34	9.00002	24.0002	21	18	26.0001	23	21.9999	16.0889	26	30	31	27	27.0001	27.0001	26.9999	28.9999	33.9999	25.0001	34	28	34	39	24	35.0001	30	23	17.1169	33	24	22	18	31	33	29	32	26.9998	24	29.9999	31	20.9999	21	20	24.0001	19.0002	17.9999
24.9999	27	21	26	38	31	29	23.0001	15	14.9999	21.9999	17.0001	32.6753	26.9999	25.0009	19.0001	28	31	28.9999	32.9731	23.9999	29.7611	23	34.9999	24	31.9997	22.0001	32.3559	23	26.0001	26	30	31.9999	28	18.9998	18.9998	1.64882	18.9999	24	24	25.0001	28.0833	31.0001	35.0001	33	24.0003	30	19	26
15.8738	31.0001	27	27	37.0001	35	17	22	18.2144	21.9999	28.8784	21.0935	23.9999	22.9993	32	26	28.9999	28.8664	20.9999	28	32	23	29.995	21.9998	31.9999	23	26.9999	29	36	22.9999	20.9999	26.9996	37.694	32	15.0001	36	23.9999	34	22.0001	21.0002	27	20.9999	40.0145	22	29.0001	24	30.9998	17.0001	23.9999
30	13.9999	21.9999	15	29	28.0001	28	31.0001	19.9999	18	19.007	17	29.9999	31	17	18.0003	27.9999	24	28	34.9998	23	24	36	25.0001	23.0001	21	32	19	25.0001	28	11.0001	28.8686	31	28.9999	17	32.0001	23	19	32.0001	5.99997	20	20	34	24.9999	37	32.0001	31	24.9998	31
38	19.9999	27	16	37.9999	22	26	30.9999	26.0001	26	23	24	25.9999	30.9999	14.9999	21.9999	25	29	21.9999	26.0001	31.9999	21	24	22.9998	32	26.9999	21	27.9999	23	25.7157	31	30	27	24	25.9999	26.9999	21.0001	27	20.9999	28	18	32.7821	26.0001	23	36.9999	22.9999	19	29	22
27.0001	26.0001	23	21	32	22	25	12.9998	28	16	23.9999	16.0001	19	24	35.9665	25.7347	24.9999	28.9999	29	31	25.5408	22.0001	26	35.7769	27	19	21.9999	20.0001	20	22.0001	20.0001	34.0001	29.9999	20.0002	31.0003	20	25.0001	15.9999	31	18.9999	27.0001	34	32.9999	24	36	29	27.9999	34.0001	25.0001
22	25.9999	30.8264	20.0003	25	33.0001	17.0001	23	18	23.9999	21.0001	19	16	30	28	20	19.9999	19	29.0003	27	30	25	25.0001	30	27	21.9999	30.9998	35.3601	31.0001	29	30	23	21.0001	33.0001	27.9999	28	32.9999	30	23	32	29.0001	32	28	26	32.0001	17.0001	27	28	23.9999
25.0001	25.9999	22.9996	27.0004	22	23	29	24.9999	27	14	24.9999	25	27.9999	24.0001	18.9996	7.45126	28.9997	28.0001	25	29	24.9998	23.0001	28	32.9999	30.9997	17.0001	21.0001	25.9999	16.9999	27	20.9999	29	20	29.0001	24.0001	39.0001	28	23	23.0001	19.0001	24.0001	20.9999	28	20.9998	37	23	27.6709	25.9999	20
14.0002	25.9999	23	21	23.7503	29.0001	23	16.0001	32	23.2082	16.0002	25	27	29	36	36	21	29	29.0001	40	26.0002	26	30.5641	22	26.9999	27.0001	23.9998	22.9999	26	27	19.9999	24	34.0001	25	22	25.9999	27.9998	29.0001	21	32.0001	20	20.0001	24	25	26	25	20.9999	23	30
21.0001	25.9999	24.9999	21	24.7549	25.9003	28.0001	19	20	21.0001	16	18.0002	25.0001	24	24.9999	32	22	25	33.0001	16.0001	32	23.9999	27	36	34	28.0001	32	19.9998	26.9999	24.9999	28	23.0001	22	32.9999	23.0001	26	24	32.0279	30	20	26	33.9999	28	28.0001	23.9998	33.9999	22	17.9999	21
19.9999	32.0005	42	25	29.0001	25	38.0001	26	21.0001	27.0001	26	21	32	26.9975	25	38	24	27.0001	35	22	25	25.0001	24.9999	21	26	25.0002	26	34	28.7658	17	24	26.0003	30.0002	18.0001	28	25	26	21.0001	26.9999	24	25	18	33	30.9996	28	34.0001	28.0001	25	25
16	20	25	19	29	34	22.9999	20.9999	23.0002	22.9999	24	20.0001	28	27	26	32.0001	30.0001	22.9998	23.9999	22	31.0001	24	24	22.0001	23	30.9999	28	20.0669	18.9999	21	16.9999	19.9999	18	30	22.0001	26.9999	18	22.0001	31	28.9999	21	30	28	19.0001	22.9999	23	25	31	23
22.9999	31.0001	17.7383	17.9999	30	27.9998	29.7387	14.9998	25	19	22.6977	27.9999	29	26	28	28	15	26	27.9999	32	28.9999	34	34	29.0001	34.7658	33.0001	21.9999	24.0002	28.0001	31	21.9999	27	26	30.9999	22	20	20.9999	18	17.0001	19.9998	21.9998	24.9998	13.0001	26	31	26.0001	17.9999	33.0001	25.6977
32.0002	30	29	24.0003	26	32	32	21.0001	22	19.0001	22	21	21.0002	24	22	15.0001	24	16.9999	31	30.9999	26	28.9999	20	30	32.0001	25	17	32	22	26.3032	20	23.0001	30.9999	20.0001	23.9999	35.9999	26	21.0002	33	17.0001	23.0003	23.9999	38	23.0003	28	23	28	28.685	29
23.7213	22	20.9999	33	24.1321	29.0001	19.0001	13.9999	26	1.64882	26.9999	28.7426	19	30.0245	23.0002	28	24.0001	20	38.9999	33	23.9998	18.0001	27.0573	28	35	21.0002	19	22.9998	31	22.0001	28.0001	20.9999	29	27	27	22.0001	20	28	29	22.0001	33	30	32.9999	26	22.0001	26	22.0001	21.9999	29.0001
23	31	28.0002	16.9999	23.0001	31	23	21.9999	26.9999	16.0001	17	31.9999	20.9999	30	7.99999	29	25.9992	21	21	29.0001	29.9999	35	27	23	27	14.9999	28.7537	19.9999	26.9999	24.9999	29	21	33.9999	34.9999	15	27	37	27	26.0001	25	18	21.9999	30	22.0001	27	18.3093	32.0001	29	20
36.9999	23	32	23	35	21	32.9999	13.0007	22	19	27.6418	23	22.0001	25	21	23.9998	18	16.0001	22.9997	21.0001	31	21.9999	28	41.9998	31	25.0001	19	21	27.9998	24.0001	29	20	31	34	18	32	33	24.9999	25.9999	21.0002	21.0003	23.9999	30.0002	13.0001	30.0001	24	27.9999	22.0001	27
24.9999	24.191	23.9999	16	27.9998	30.7864	32.0002	17.9999	27	22	26	30.9999	22	23	16.0001	21.0001	30	25	33.0001	35	25	29.9999	28.9999	34.0001	26	21.9999	29	22.9999	24.8075	28.9999	14.0001	1.64882	28.0001	19	26.0001	32	23.0001	28.9999	24	25	21.0001	19.0001	38.0001	27.0001	30.0001	19	19	16.9999	30
18.9999	19.0001	27	20	22.0001	35	25	25.0302	22.9999	11	27	15.0001	22.9999	22	24	20	17	33	21	26.9999	25	12.9999	31.9998	27.9999	26.0001	20	15.9999	18.9999	21	19	22.9999	33	25.4452	28.816	23	22.9999	23	30	34	18	33.9999	22.0001	20.7233	28	26.9999	28	32.0002	29.9999	26.9999
23	35	26	16.9999	29.0001	25.9999	28.9998	23.9998	26.9999	13.0001	37	24	27.0001	28	24	15.0001	23	29.0001	22	26	27.0002	33	34	39.0003	29.0015	31	18.0001	21	18.0001	17.0001	28.0003	24.9998	22.0001	30.9999	20.9999	25	41.0001	25	30.0001	38	36	33	30	28.9999	24.9999	24	15.9998	30	23
21	27.203	29.0001	28		33	30	23.6976	22	17	21.9999	24	19.0001	33.9998	23	26.0906	25.0001	23.9999	32	28	34	19.0001	32.9999	21.0001	21	14.9999	19.9999	29.2342	20	21	17	17.1169	28	36.1054	27.1654	25	21	24	17.9999	20.0001	21	35	25.8444	25.0002	21.9999	23	19	25.0001	22
17	29	13.0001	27		25	26.9999	21.9999	29	17	17.0001	27	25.9999	23	30	30	30	29.0001	32	30	24	27.9997	22.0001	26.9999	18.0001	29.0001	24	18	33.0001	26	32.0001	29	27	31.9999	21	33	20	20	28	21.9999	23.2484	28.9999	23.6758	24	33.0001	26.0001	22	27.0001	23
25	31.0001	29	19.6984		34	22.9999	18	20	14.9999	20	17	22.9999	21	22.9999	20	28.0001	33	27	25	31.0001	20	33.0001	23.0001	30.9999	19.2715	27.0001	27	29	23	21.0001	21	24.9999	22.9999	17	29.9999	33.0001	24.0001	31	27.9999	28.9999	25	32.0007	23.0001	28.0001	20	33	23	34
11.0001	30	27.0001	22.7103		23	30.0001	24.9999	20	13.9999	20.9999	17	22.9999	29.9999	26.0005	28	31	36.0001	26.9999	24	29	25.9999	22.9766	21	35.9999	21	27	22.9999	19	23	20	19.9999	27	27.0001	27	24.0001	23	33	25	17	21	35	41.0001	40	36	28.9998	36	21.9999	22
18	26.9999	30	24.9999		29.0002	26	20.0001	20.6057	27.9999	14	20	26.9999	27.7382	22.0001	21.9998	26.9998	23.0001	22	27	30	28.0001	20	38	21	20.9999	19.97	33.0002	29.0001	18.9999	27	25	20	31.0464	29.9999	25	24	35.9999	24	20.0001	17	28.0001	26	27.0002	28.9999	17	25.0001	21	23.0001
	30	20.0001	19.0001		25.0002	28	25	23.9999	11.0734	29	28.9999	26	18	33	22	14.583	24	24	33	20.9999	31.7878	26	22.0001	18	21	19	25.0002	22.9999	27	27	21	22.0001	22.0001	15	26.0001	33	33	33.0001	22.0001	20	25.9997	31	19.9999	28	25	24.9999	20	18.0001
	29.0001	33	17.9998		29	19	22.0001	17.0001	25	22.9994	17.0001	26	27.0956	29.774	13.9999	25	37	39	23	29	30	28	31.8157	22.9999	18	24.9998	36	27.0001	27	22	23	24	28	25	21.0001	35	27.0001	22.9999	31.9999	29.0001	28.9999	20.0001	28	26	29	33.6701	20.0001	34
	25	24.9999	30.9999		35	21	23	23	18.9999	16.0455	18.9999	18.0001	23	26.0001	26.0001	25	26	28	34	21.9998	29.0001	32	33	29.0001	21.0728	27.0001	33	22.0001	27	22	22	28.9999	33	23	26	31.0001	24	26	24	19	21	33.9999	21	32	28	31.0001	19.0466	21
	22.9999	28.9999	19.9999		30	32	16	21	34.0001	25	19.9999	20	33	23.0002	22	24	30	22	32	27.0001	26.0001	32	23.9999	24.9999	22.0001	22	20	28	25.0003	24	21	31.9999	22.9999	27	25.9999	30	25.0001	34.0001	21	27.8358	27	23	31.9999	24.9999	19.9826	27.9998	27.9999	25.9998
	32	18	23		16	27	24	23	20	23	26.0001	30	20.9999	25	19	24	28	29.0001	27.9999	9.00001	31	19.9999	25	21	22	28	38	16.9999	29.9999	20.9998	26	17.9997	17.0001	15	19	24.9999	29.0001	33	17.9999	19	21	33	33.0002	37.0001	27.0002	20.9999	28	21
		17						22.0001							30	21.0001	22	28	27.9999	21.9999	31				29		24.0001	17	22.9999	27.0001		27	30	18	32	30	24	28	30.9999	28.4919		33	20.9999	31	23.9999	18.0001	21	26
		18.0001						20							24.9998	29.0001	32	30.0001	19.9999		29.0001				29.7184		27.9999	17	26	23		31.7314	24.0001	27	20.9999	25	20	29.0001	18.6615	33		34	26.9999	20.9999	20.9998	20.9998	18.0001	20
		29.0001						23							17	37	22.0001	31.0001	27		30.9999				29.9999		35.2966	20.0001	29	27.9999		26	35	18	26.0001	31.0001	21	29.0001	33	24		27	27	30.9998	21	21.9999	28	28
		27						17							25	29	29	28.0001	29		23				24.9999		19	13	20	24		28	26.0001	25.0001	26	23		30	24.0001	32.0001		32	26.0001	23	33	24.1321	23	28
		26						18							26	31.9999	35	29	32.0001		23				19		22	23.9999	25.9999	17.9999		21	27	23.9402	27	28		34	31.357	17		27	23	28.9999	28	30	22	24.0002
		35													18		26	24.0001	25		27				17.0001											31			35			26.9999	22				31	21.0001
															20		29.0924	32.9999	31						29											22			19.9999			20.9999	30				23	27
															28		22.6204	31	37						25											18.9999			20			25.9999	30.9999				17	34.0004
															19		37	26	33						25.0001											22.0001			16.9999			26	19.9999				20	26
															18		27.9994	20	28.0002						18											25			24			21	35.0001				21.9999	20.0002
																			35.8584						16.0001											31.0001						28					21
																									21.9999											19						34					26.9999
																									29.0002											24.0458						24.0001					29.9999
																									18.7808											35.9998						32					24.3125
																									21.9999											29						33.0001					25
																									27
																									17.0001
																									19
																									21
																									25.0001
																									18
																									19
																									28
																									24
																									21
																									25.0001
																									26
																									26.0001
																									33
																									26.0002
																									21
																									17
																									19
																									21
																									23
																									20.8442
																									29
																									22.0004
																									17.0001
																									24
																									31
																									19
																									18
																									23.9999
																									31.9998
																									26
																									21.0001
																									21.9999
																									31
																									16.9999
																									32.9999
																									31.9998
																									22.9999
																									36
																									19.0002
																									26.9999
																									25
																									30.1744
																									17.9999

## Sheet: FittingError
0 pM C8HSL, 0 nM 3OC6HSL	0 pM C8HSL, 7 nM 3OC6HSL	0 pM C8HSL, 15 nM 3OC6HSL	0 pM C8HSL, 20 nM 3OC6HSL	0 pM C8HSL, 50 nM 3OC6HSL	0 pM C8HSL, 100 nM 3OC6HSL	0 pM C8HSL, 500 nM 3OC6HSL	7 pM C8HSL, 0 nM 3OC6HSL	7 pM C8HSL, 7 nM 3OC6HSL	7 pM C8HSL, 15 nM 3OC6HSL	7 pM C8HSL, 20 nM 3OC6HSL	7 pM C8HSL, 50 nM 3OC6HSL	7 pM C8HSL, 100 nM 3OC6HSL	7 pM C8HSL, 500 nM 3OC6HSL	20 pM C8HSL, 0 nM 3OC6HSL	20 pM C8HSL, 7 nM 3OC6HSL	20 pM C8HSL, 15 nM 3OC6HSL	20 pM C8HSL, 20 nM 3OC6HSL	20 pM C8HSL, 50 nM 3OC6HSL	20 pM C8HSL, 100 nM 3OC6HSL	20 pM C8HSL, 500 nM 3OC6HSL	50 pM C8HSL, 0 nM 3OC6HSL	50 pM C8HSL, 7 nM 3OC6HSL	50 pM C8HSL, 15 nM 3OC6HSL	50 pM C8HSL, 20 nM 3OC6HSL	50 pM C8HSL, 50 nM 3OC6HSL	50 pM C8HSL, 100 nM 3OC6HSL	50 pM C8HSL, 500 nM 3OC6HSL	100 pM C8HSL, 0 nM 3OC6HSL	100 pM C8HSL, 7 nM 3OC6HSL	100 pM C8HSL, 15 nM 3OC6HSL	100 pM C8HSL, 20 nM 3OC6HSL	100 pM C8HSL, 50 nM 3OC6HSL	100 pM C8HSL, 100 nM 3OC6HSL	100 pM C8HSL, 500 nM 3OC6HSL	200 pM C8HSL, 0 nM 3OC6HSL	200 pM C8HSL, 7 nM 3OC6HSL	200 pM C8HSL, 15 nM 3OC6HSL	200 pM C8HSL, 20 nM 3OC6HSL	200 pM C8HSL, 50 nM 3OC6HSL	200 pM C8HSL, 100 nM 3OC6HSL	200 pM C8HSL, 500 nM 3OC6HSL	1000 pM C8HSL, 0 nM 3OC6HSL	1000 pM C8HSL, 7 nM 3OC6HSL	1000 pM C8HSL, 15 nM 3OC6HSL	1000 pM C8HSL, 20 nM 3OC6HSL	1000 pM C8HSL, 50 nM 3OC6HSL	1000 pM C8HSL, 100 nM 3OC6HSL	1000 pM C8HSL, 500 nM 3OC6HSL
0.0146101	0.016741	0.0200201	0.0164371	0.0287036	0.0167841	0.0333343	0.0118043	0.0200998	0.0388008	0.0142899	0.0121294	0.00706644	0.015393	0.0168144	0.0180091	0.0308182	0.02918	0.0375955	0.0286899	0.0166279	0.0218472	0.0127184	0.0277305	0.0172087	0.0245776	0.0480841	0.0452542	0.0227801	0.017685	0.0359606	0.0137774	0.0144469	0.0178745	0.021098	0.0351092	0.0307383	0.0184856	0.0122282	0.0222528	0.030881	0.0120477	0.0199403	0.019813	0.0203351	0.0265745	0.0290763	0.0157202	0.0262074
0.0168936	0.033352	0.0263501	0.0190856	0.0263612	0.0181564	0.0216447	0.0219614	0.0158661	0.0949878	0.0270179	0.0160849	0.0266494	0.0163658	0.0200648	0.0256836	0.0377226	0.0233314	0.022838	0.025937	0.0208565	0.023465	0.0405418	0.0143903	0.0181729	0.0195102	0.0232515	0.0115468	0.0255695	0.0291965	0.0151285	0.0105556	0.0101792	0.0208343	0.020982	0.017688	0.031325	0.0197915	0.0222211	0.00991166	0.0131385	0.024016	0.0213685	0.020465	0.069174	0.0413907	0.0266001	0.0200151	0.0121273
0.0173247	0.0251628	0.0446259	0.051695	0.0164024	0.0351216	0.013242	0.0217055	0.022561	0.0185895	0.0283234	0.0212235	0.0153642	0.0103252	0.0093491	0.0281551	0.0103973	0.018984	0.0378364	0.0385438	0.0186675	0.0242876	0.00868091	0.0404	0.0262521	0.021171	0.0237559	0.0201483	0.0211308	0.0612343	0.0307054	0.0220151	0.0170953	0.020074	0.0223711	0.0129478	0.0184026	0.0232595	0.0180803	0.0135111	0.024741	0.0249902	0.02527	0.033744	0.0327244	0.0185977	0.00993745	0.0549939	0.0192288
0.0202933	0.035779	0.0224848	0.029953	0.0218105	0.0176175	0.0432162	0.0134084	0.0265529	0.0279162	0.0959567	0.0230905	0.0230339	0.0166716	0.0464808	0.0189803	0.0169562	0.0208679	0.136145	0.0154857	0.0133142	0.0234338	0.0407881	0.0240238	0.0202183	0.0326971	0.0116291	0.022789	0.057046	0.033438	0.0211309	0.0335172	0.0281308	0.0202327	0.0122364	0.0341259	0.0255176	0.0146048	0.0209349	0.0258795	0.0149762	0.0138713	0.0729987	0.0190154	0.0163659	0.0383951	0.039724	0.0216407	0.0149762
0.0333879	0.0124511	0.0139093	0.0158791	0.0169612	0.019463	0.02526	0.0105618	0.0256017	0.0170467	0.0212257	0.0263713	0.017952	0.0197423	0.034665	0.0283183	0.0162428	0.018088	0.0162177	0.026281	0.0382567	0.0240627	0.0232145	0.0478805	0.0378639	0.0130662	0.0206696	0.0217234	0.0324767	0.0149869	0.0169291	0.0311513	0.0146447	0.0216053	0.0249824	0.0110113	0.0192829	0.015621	0.0411502	0.0153302	0.0555577	0.0160623	0.0394872	0.0130652	0.0217359	0.0121484	0.0232844	0.0310084	0.0287853
0.0199701	0.0437864	0.0210496	0.0275713	0.0474221	0.0140796	0.0212352	0.047443	0.0153874	0.016184	0.0155938	0.0273117	0.0326358	0.0313248	0.0176472	0.0260986	0.026575	0.0241291	0.0216059	0.0283932	0.0112043	0.0264837	0.0124057	0.0192594	0.0185205	0.0161862	0.0162481	0.016157	0.0257713	0.018475	0.0307565	0.0227203	0.0211219	0.0373848	0.0292283	0.0145219	0.00968927	0.0180037	0.0139956	0.0259846	0.0129044	0.0376315	0.0109788	0.0222801	0.0281772	0.0176748	0.0244793	0.0369522	0.0337751
0.0238198	0.0196736	0.0275702	0.0163147	0.026498	0.0391603	0.0215146	0.0220315	0.0241993	0.0273853	0.0290764	0.0187703	0.0216786	0.0287729	0.0329257	0.0250522	0.024774	0.0178738	0.0349953	0.0273969	0.0247803	0.0160669	0.0195525	0.0324772	0.0265994	0.0130823	0.027786	0.0186971	0.0138858	0.015839	0.0117057	0.0454634	0.0202327	0.0274298	0.0397479	0.061916	0.0109953	0.0372885	0.0479985	0.0231956	0.0213006	0.0171967	0.0147545	0.0266788	0.0250474	0.0187959	0.0188492	0.0211954	0.0277561
0.0231022	0.0178812	0.0230658	0.0209961	0.0235875	0.0261683	0.00875777	0.0163844	0.0157095	0.00887343	0.0242149	0.0183949	0.0256475	0.0121218	0.0104175	0.0302854	0.0397668	0.0222768	0.0242493	0.0283246	0.0381409	0.0198571	0.00565096	0.0262571	0.0172276	0.0165886	0.0389226	0.016637	0.0255794	0.0183034	0.0146057	0.0210791	0.0153465	0.0191464	0.0179547	0.0298512	0.0153408	0.0225663	0.0294265	0.0205041	0.0180528	0.0118567	0.0358927	0.00887978	0.0227035	0.0179939	0.0450767	0.0263844	0.0148564
0.0335034	0.0252516	0.0307212	0.0199441	0.0437825	0.0316335	0.0655671	0.047234	0.0192157	0.0196839	0.0218924	0.0182764	0.0442297	0.0637485	0.0216053	0.044925	0.0134277	0.0216411	0.0321829	0.0196308	0.0115259	0.0237268	0.0388784	0.0284226	0.0242181	0.0119473	0.0199192	0.0265012	0.0358887	0.0257977	0.0257588	0.0329416	0.020266	0.0245349	0.0150943	0.0174873	0.0140732	0.0344464	0.0501652	0.0158828	0.02533	0.0176119	0.0204242	0.0334945	0.037439	0.0194837	0.0195444	0.0637673	0.0364977
0.0258475	0.0171008	0.0260843	0.0302094	0.0341825	0.0393546	0.0264196	0.0186738	0.0110297	0.00993426	0.0130277	0.0199868	0.0143154	0.0183176	0.024836	0.0214123	0.0448326	0.0438693	0.0291025	0.048273	0.0198191	0.0140789	0.0165869	0.0138919	0.0490873	0.028053	0.050507	0.0211281	0.0292338	0.0240186	0.0175194	0.00868091	0.0232516	0.0391393	0.0197994	0.0151033	0.0163658	0.0239395	0.0212504	0.0121706	0.0231947	0.0140753	0.0650332	0.0249817	0.0180917	0.0099594	0.021696	0.0252223	0.0251917
0.0237294	0.0138341	0.0229656	0.034836	0.0309374	0.0138656	0.00917626	0.0242206	0.00701716	0.0324639	0.0257968	0.0135502	0.0292166	0.0282434	0.0264685	0.0264027	0.0373267	0.0289378	0.0412642	0.00875667	0.0159939	0.0216194	0.022123	0.0371134	0.0152275	0.0169443	0.0448846	0.0134675	0.0146513	0.0269087	0.0181751	0.0212445	0.0350604	0.0230715	0.0150898	0.013242	0.026293	0.0249868	0.0184423	0.0141931	0.00984688	0.0190238	0.0310891	0.0325938	0.0185932	0.0223896	0.0163378	0.0309715	0.0191181
0.0247895	0.0194056	0.0277022	0.0184131	0.0272332	0.0183665	0.0304168	0.0152419	0.0233169	0.0198992	0.0131534	0.027976	0.0105138	0.017497	0.0200603	0.023516	0.0163838	0.0337448	0.0205346	0.0115148	0.0322859	0.022975	0.0258521	0.0329577	0.016273	0.0122273	0.0210994	0.0455591	0.012426	0.0372888	0.0209321	0.0213609	0.0163002	0.0139243	0.0224313	0.0271204	0.00584311	0.0240756	0.0251172	0.0182818	0.0076267	0.0183051	0.0517274	0.0134473	0.0230636	0.0204804	0.0166475	0.0219324	0.0143825
0.030079	0.0116086	0.112589	0.0193589	0.0236919	0.0197324	0.0431769	0.0248646	0.0125106	0.0144405	0.0101792	0.0303533	0.0220251	0.0200433	0.0266736	0.0192721	0.0229736	0.0986676	0.0218463	0.0178518	0.0173481	0.0488534	0.0110481	0.0404333	0.0162978	0.0232357	0.0280753	0.0377863	0.0261093	0.0186412	0.0250004	0.0149762	0.0367455	0.0308803	0.0212248	0.0249135	0.0291939	0.0356673	0.00771847	0.0261632	0.0190156	0.03021	0.0156344	0.0155737	0.0419781	0.0184322	0.0194043	0.0215806	0.0165614
0.0472761	0.0141152	0.0205161	0.0326741	0.0363564	0.0108901	0.0156716	0.0220634	0.0197025	0.0220406	0.0319097	0.0129551	0.0205247	0.0275067	0.0177448	0.0303535	0.0274328	0.0178783	0.0116587	0.013507	0.0152988	0.022081	0.0154409	0.022874	0.014206	0.0118857	0.0162041	0.0123309	0.00885068	0.0242811	0.0142493	0.0431555	0.0149483	0.0439964	0.0299417	0.0121008	0.0109953	0.0226545	0.0148811	0.0833645	0.017497	0.0593915	0.0349109	0.022659	0.0213927	0.0115558	0.0154466	0.0164579	0.0264668
0.0210072	0.0240589	0.0109391	0.0221956	0.0197182	0.0251746	0.0203664	0.0180083	0.0281276	0.0357738	0.010587	0.031288	0.0515959	0.0230194	0.0227626	0.0210283	0.0347516	0.02558	0.0290335	0.0205813	0.0143199	0.0238893	0.0205599	0.034094	0.0151756	0.0310336	0.0203193	0.0171701	0.0272344	0.0148284	0.0328563	0.0183652	0.029215	0.0293245	0.028377	0.0205994	0.140678	0.0104552	0.0272761	0.0213869	0.0101597	0.0291461	0.0414714	0.0153405	0.0281086	0.0174223	0.033799	0.0232463	0.0226449
0.0243022	0.0154052	0.0336292	0.00915047	0.0155596	0.0128604	0.0355731	0.0141839	0.0164644	0.0185699	0.028568	0.0335635	0.0159427	0.0137494	0.0301873	0.0183796	0.0200633	0.0204177	0.0183034	0.0240968	0.0238891	0.0285857	0.0516696	0.0453258	0.0254185	0.0168555	0.0105243	0.032847	0.0344637	0.022562	0.0216271	0.0272159	0.0351321	0.0809852	0.0423698	0.0165937	0.0363461	0.0219351	0.0221417	0.0173197	0.113264	0.0139784	0.00885068	0.0223066	0.0161666	0.0203477	0.0165039	0.0206719	0.0282093
0.0196836	0.0145419	0.00915047	0.0199559	0.0217231	0.016831	0.044746	0.026248	0.0326484	0.0321281	0.00984374	0.0130986	0.0644735	0.0125142	0.0290497	0.0187733	0.0248873	0.0298361	0.0183754	0.0134849	0.0258561	0.0160435	0.0156546	0.00888337	0.0203357	0.0115567	0.0252226	0.0263013	0.0314585	0.0149124	0.0224903	0.019827	0.0228175	0.0146198	0.0250604	0.023756	0.0126552	0.0203686	0.0214612	0.0220065	0.0236358	0.0342442	0.0323012	0.0189701	0.0509407	0.0193065	0.0252634	0.0499474	0.0197747
0.0184689	0.0442975	0.0204497	0.0380889	0.0223036	0.0492838	0.0399841	0.0200594	0.0127268	0.0390978	0.0251765	0.0133358	0.014243	0.0202531	0.0190911	0.0179824	0.0113428	0.0138713	0.0244717	0.0191968	0.0101875	0.0220925	0.0333424	0.0251079	0.0142797	0.0138668	0.0583517	0.020384	0.0210723	0.0145267	0.0239109	0.0140503	0.0200267	0.0174763	0.0324036	0.0173373	0.0107928	0.0240677	0.0165063	0.0172484	0.0205595	0.0236223	0.030325	0.0168404	0.0214523	0.0246726	0.0136028	0.0152033	0.0244102
0.0229743	0.0274363	0.040538	0.0105159	0.0356222	0.0210714	0.0172475	0.0204083	0.00805465	0.0127526	0.0224821	0.0130465	0.0227118	0.0269044	0.0149409	0.0114879	0.0291679	0.0185087	0.0185514	0.0124025	0.0208565	0.0205605	0.0543278	0.0244738	0.0244902	0.0161002	0.0166279	0.0234717	0.0257968	0.0116774	0.0141085	0.0201709	0.0175113	0.0178455	0.0239081	0.0152188	0.0290546	0.015934	0.0391467	0.0156598	0.0225787	0.016883	0.0227865	0.0348696	0.0360018	0.0162491	0.026197	0.012828	0.02046
0.0196413	0.023059	0.0444054	0.0205429	0.0271604	0.0164031	0.0247465	0.0228417	0.0269024	0.0142118	0.325871	0.0255312	0.0190281	0.0204112	0.0100551	0.0277639	0.0208979	0.0357951	0.0140611	0.0131231	0.0234045	0.0561164	0.0155979	0.0169819	0.0100452	0.0162412	0.0268958	0.025256	0.0197387	0.0147916	0.019097	0.125652	0.0255818	0.0121032	0.0413451	0.0204226	0.0195652	0.0135535	0.0107376	0.0259092	0.0122065	0.0167774	0.0119871	0.0177078	0.024069	0.0155375	0.00862141	0.021298	0.0149309
0.0230824	0.0155439	0.00984892	0.0187201	0.0396258	0.0142116	0.0139983	0.0184387	0.0178339	0.0105427	0.0137504	0.0599632	0.0181817	0.0287002	0.0255663	0.0140105	0.03096	0.0206451	0.0119247	0.0220335	0.0182777	0.0122931	0.0316822	0.0368563	0.0178848	0.0113428	0.0141399	0.0184496	0.12087	0.0266931	0.0140724	0.00909525	0.0524911	0.00940506	0.02266	0.0144441	0.0168581	0.0348325	0.0234577	0.0355907	0.0152496	0.0144976	0.0459156	0.0211205	0.0286843	0.0132452	0.036467	0.00875667	0.0288131
0.02144	0.0219877	0.0274923	0.0276	0.0143746	0.0402695	0.0384162	0.0178485	0.0333605	0.0372524	0.0232886	0.0126684	0.0463519	0.0212545	0.028865	0.0296478	0.0402479	0.0274097	0.03791	0.0210735	0.0136968	0.0212379	0.0311386	0.0288331	0.0273347	0.0128567	0.00873299	0.025471	0.0278014	0.020448	0.0187933	0.0210223	0.0240876	0.0216418	0.0187638	0.0272783	0.0219241	0.0187543	0.119338	0.0210549	0.016809	0.0161891	0.0184985	0.0258459	0.0265129	0.0210219	0.0186804	0.019202	0.0256871
0.0297287	0.0224449	0.0204096	0.032593	0.0259748	0.0116051	0.0347753	0.0125289	0.0161122	0.0246623	0.0137317	0.0709207	0.0167805	0.0227728	0.0319989	0.0388411	0.0336347	0.0219123	0.00962272	0.0194842	0.0144898	0.0209598	0.0145387	0.019591	0.0155606	0.0274492	0.016548	0.023087	0.0347347	0.0166339	0.0317612	0.0164427	0.0186895	0.0241551	0.021808	0.0149667	0.0165018	0.0156013	0.366335	0.0106563	0.0159932	0.0139414	0.0171885	0.017024	0.106866	0.0147783	0.0217158	0.0241428	0.0338605
0.0357129	0.0205877	0.0210922	0.0130934	0.0179737	0.0203427	0.0147149	0.0149778	0.0427378	0.0112203	0.0258324	0.0247176	0.0213395	0.0378916	0.0408449	0.0183841	0.0249676	0.0334943	0.0327962	0.0221606	0.0423826	0.0302598	0.0219271	0.0401326	0.0223072	0.0453459	0.0244585	0.0241567	0.0535939	0.0187343	0.0294284	0.0240615	0.0106293	0.0153193	0.0188527	0.0222795	0.0207787	0.0202672	0.0210438	0.0211026	0.0264838	0.035094	0.0201294	0.0179688	0.0212392	0.0163742	0.0252041	0.0943306	0.0323624
0.0185731	0.0204735	0.0344664	0.0206268	0.0492162	0.116291	0.0183862	0.0218814	0.0285552	0.0143238	0.0178	0.0198	0.0216485	0.0234049	0.032181	0.0277345	0.0160527	0.0217643	0.0243292	0.0303628	0.0196785	0.0377675	0.0285367	0.0247854	0.0150883	0.0189928	0.014768	0.0173318	0.0203369	0.0485617	0.0152266	0.0238663	0.0235519	0.0177327	0.0238219	0.0155523	0.0164247	0.0144428	0.00769	0.027756	0.0189702	0.0200803	0.0805307	0.0119762	0.045672	0.0240532	0.0202831	0.0237461	0.0224245
0.0224502	0.0144478	0.110026	0.0488559	0.0349093	0.0250291	0.0295295	0.0278971	0.0305568	0.0167712	0.037973	0.0220931	0.064399	0.0419018	0.0290339	0.00974481	0.0259662	0.0275295	0.0290644	0.0199868	0.0220868	0.0243099	0.00919928	0.0134203	0.0432414	0.0174951	0.0137089	0.0264604	0.00769	0.0505542	0.025328	0.02576	0.0188341	0.0190525	0.0189001	0.0160536	0.0200771	0.0163264	0.0254902	0.0188409	0.0123855	0.0214972	0.0296669	0.0165953	0.043235	0.0189844	0.00967083	0.023561	0.0299297
0.0213745	0.0470986	0.0131165	0.0351442	0.0109167	0.0106752	0.0199716	0.02452	0.0107957	0.0117718	0.014704	0.0136496	0.0333373	0.0217738	0.017226	0.0165018	0.0207823	0.0280477	0.0273227	0.0297364	0.014074	0.0375916	0.0233039	0.0263348	0.0490709	0.0202995	0.0202528	0.0187024	0.0234338	0.0424443	0.0153401	0.0255078	0.0148482	0.011196	0.0190086	0.0244454	0.0205427	0.0396548	0.0349114	0.0244738	0.0182089	0.0169599	0.00972414	0.017297	0.0213287	0.0242987	0.0254242	0.0216743	0.0365935
0.0316713	0.0406422	0.014175	0.0168618	0.021215	0.0348093	0.0107696	0.0345303	0.0221484	0.0690085	0.0281964	0.0340766	0.0246483	0.0178318	0.0251103	0.00769	0.044233	0.0213777	0.0246109	0.0124197	0.0156474	0.022789	0.0165943	0.0919792	0.0161825	0.023091	0.0198935	0.0182989	0.036834	0.0354933	0.0200456	0.0223137	0.0273266	0.0350055	0.0128505	0.0156103	0.0120576	0.0761979	0.024259	0.03245	0.0279815	0.0282317	0.0179831	0.0126823	0.0251001	0.0110832	0.0101596	0.0308854	0.0412671
0.0195267	0.0208661	0.0365793	0.0134534	0.0298929	0.0110359	0.0303867	0.0184096	0.0254677	0.0285256	0.00953502	0.0151285	0.0288833	0.0248251	0.0192696	0.0346621	0.0156013	0.0455883	0.019876	0.0353612	0.0315332	0.0306473	0.0337351	0.0212257	0.0368881	0.0264054	0.0202145	0.0386687	0.00769	0.0312739	0.0233349	0.0332412	0.0196814	0.0301393	0.0390102	0.0292617	0.0175095	0.0152786	0.0309102	0.01819	0.0139897	0.0264038	0.0155036	0.0214215	0.0301187	0.0243271	0.0125308	0.0125532	0.0245957
0.0355423	0.0256194	0.0244236	0.0257282	0.0228782	0.0173881	0.00962862	0.0183984	0.026508	0.0258786	0.013163	0.0240762	0.0249011	0.0140332	0.0355447	0.0290182	0.0228054	0.106022	0.0246865	0.017749	0.045211	0.0132246	0.0393904	0.0320847	0.0188497	0.0340288	0.0137719	0.0387995	0.0203053	0.0223279	0.029496	0.0107463	0.00769	0.0310923	0.0283898	0.0232865	0.0228818	0.0218206	0.0311968	0.0187516	0.0139983	0.0163008	0.0169724	0.0673419	0.0288259	0.0233337	0.0206057	0.0199072	0.0222993
0.0190078	0.0194034	0.0358678	0.024028	0.0189281	0.0151891	0.0328719	0.0341197	0.0614204	0.0159456	0.0297201	0.025328	0.0133358	0.0313421	0.0259335	0.0227628	0.0254091	0.0306639	0.0330565	0.0326241	0.0170336	0.0326491	0.0176204	0.018988	0.0181721	0.0265068	0.012106	0.0577411	0.0154742	0.0393248	0.015569	0.037884	0.0186106	0.0596678	0.0365608	0.0123239	0.232609	0.0210679	0.0165033	0.0561611	0.0271743	0.0271483	0.0398038	0.0106386	0.0448335	0.0132928	0.0205299	0.0185722	0.0486789
0.0257977	0.0477466	0.0386253	0.010392	0.0462618	0.0150292	0.0193373	0.0210052	0.0258655	0.0350997	0.0124379	0.0175619	0.0161295	0.0241573	0.0550532	0.0121524	0.0412668	0.0130823	0.0342622	0.0323296	0.0409859	0.036048	0.0276154	0.0200344	0.0210902	0.0414468	0.0271088	0.0124337	0.0167535	0.0202348	0.0508711	0.0350917	0.0171476	0.0417819	0.0297552	0.0192918	0.0157506	0.015041	0.0204383	0.0125688	0.0361295	0.0313865	0.0151158	0.0156273	0.0181852	0.0446217	0.0225288	0.0193346	0.0179392
0.0399767	0.0232642	0.0122402	0.0194069	0.0402617	0.0330475	0.0339665	0.0302136	0.036769	0.0169531	0.0142335	0.0235857	0.0176452	0.0172783	0.0179608	0.0281321	0.02824	0.0239188	0.0214825	0.0138713	0.0185009	0.0306067	0.0472454	0.038622	0.0223787	0.0334176	0.0171944	0.0197605	0.00914067	0.0468076	0.0156296	0.0224662	0.0150652	0.0199027	0.0147577	0.0214929	0.0145164	0.0114333	0.00924764	0.03678	0.0270674	0.0253769	0.01566	0.0223437	0.0278225	0.0176366	0.0324712	0.0129538	0.0191493
0.0182619	0.0304924	0.0170525	0.0197625	0.0138288	0.0179455	0.0164925	0.0176175	0.0151941	0.0146611	0.0135714	0.012339	0.0186815	0.0208343	0.0170988	0.0151478	0.0300673	0.0220084	0.0114995	0.134144	0.0255349	0.0253381	0.0144285	0.0351102	0.0159096	0.0239617	0.0210174	0.0224045	0.0348266	0.0210537	0.0216279	0.035657	0.0232493	0.0231275	0.0254554	0.0108147	0.0152371	0.0228015	0.0371222	0.00974068	0.0147191	0.0246293	0.0453525	0.0172258	0.0296726	0.114154	0.024356	0.0251103	0.0258348
0.0318474	0.0130429	0.0200648	0.0228956	0.0238544	0.0383796	0.0135508	0.0164177	0.0264166	0.00769	0.023393	0.0241757	0.00769	0.0171179	0.0198478	0.0298491	0.0180935	0.0293895	0.0244585	0.0282476	0.0186244	0.0382973	0.0209207	0.0258991	0.0209212	0.0117783	0.0229564	0.00769	0.0107673	0.0180857	0.0361891	0.0284732	0.0148832	0.0152022	0.00929252	0.0266731	0.0351058	0.0210705	0.0450351	0.021031	0.0149483	0.0149565	0.0475449	0.0303405	0.020492	0.0285783	0.0165937	0.0186574	0.0104461
0.0479627	0.0307584	0.0257794	0.0229156	0.0221	0.0300095	0.021941	0.0233662	0.0220645	0.0371741	0.0250946	0.0215345	0.0168144	0.0104111	0.0351339	0.0183847	0.0156286	0.0184641	0.0220187	0.0360518	0.0272164	0.0853278	0.0424548	0.0243593	0.0233328	0.0169612	0.015394	0.0316982	0.0429173	0.0255873	0.0213029	0.022973	0.0165326	0.0161438	0.0187062	0.0191135	0.0204986	0.0268422	0.0352514	0.0102231	0.0127917	0.0262435	0.0206568	0.121326	0.0230352	0.0183359	0.0213719	0.0379972	0.0104532
0.0279756	0.0468944	0.022457	0.0420703	0.0178447	0.0275675	0.0131828	0.0232508	0.0101552	0.0210383	0.0151529	0.0195639	0.0142797	0.0125687	0.0304829	0.0374876	0.0142074	0.0209344	0.0208251	0.0294232	0.0919223	0.0223273	0.0261348	0.017583	0.0287341	0.0270544	0.011562	0.010414	0.0202528	0.0298667	0.0207139	0.0134037	0.013385	0.0265454	0.0214373	0.0445941	0.0227038	0.0165482	0.0236976	0.0219898	0.0232647	0.0279375	0.014394	0.0126758	0.00769	0.0322595	0.015228	0.0171031	0.0206185
0.0438828	0.0361149	0.0210688	0.0238951	0.0218981	0.0173197	0.0152072	0.0191738	0.0220068	0.0136699	0.0212982	0.0249594	0.0103339	0.0246103	0.0115547	0.0142431	0.0346016	0.0125047	0.0221154	0.0149993	0.0158801	0.0146787	0.0538058	0.0466223	0.0162002	0.0139746	0.0401764	0.0317166	0.0285642	0.0138783	0.0144913	0.0424407	0.0274067	0.0105138	0.0310152	0.037937	0.0319958	0.0163548	0.0176911	0.0196123	0.0103841	0.0144357	0.0130013	0.0154683	0.027019	0.0259036	0.0154613	0.0183029	0.0179063
0.0453076	0.00916367	0.0197894	0.0309824	0.0152547	0.0124253	0.0202158	0.0403461	0.0102094	0.0189444	0.0195099	0.0167494	0.0274842	0.0278833	0.0199079	0.0117093	0.0222548	0.0145044	0.0104412	0.0209344	0.0214887	0.0266247	0.0241792	0.0211793	0.0165338	0.0208235	0.0176055	0.0202862	0.124368	0.0267022	0.0171075	0.0311329	0.0196372	0.0485436	0.0154735	0.0201541	0.0155381	0.0207125	0.0213389	0.0252864	0.016283	0.0359941	0.0313599	0.0182112	0.0349703	0.0347084	0.0155216	0.01849	0.0225665
0.0290864	0.0440958	0.0261307	0.0219106	0.012974	0.0222858	0.0112211	0.0138409	0.0175726	0.0164274	0.019616	0.0214119	0.00943064	0.0238954	0.0328515	0.0168454	0.0115747	0.0257575	0.020888	0.0158534	0.0148862	0.0268645	0.00706644	0.0435111	0.0154388	0.0116086	0.0290946	0.027702	0.0300598	0.0206277	0.0324657	0.0109338	0.0179708	0.0144478	0.0387892	0.0167641	0.0122943	0.033229	0.0240527	0.0304832	0.0158923	0.0161333	0.0133382	0.0147647	0.0370475	0.0112129	0.0208856	0.0332025	0.0579935
0.0266019	0.0195678	0.0177004	0.0151152	0.00641611	0.0520689	0.0200247	0.0184178	0.0122407	0.0363207	0.0137888	0.0238598	0.0389669	0.0175263	0.0150993	0.0261902	0.0180535	0.0203668	0.0231929	0.0318163	0.0149608	0.0319815	0.0146023	0.0168636	0.0433154	0.0822052	0.0367375	0.0269669	0.025328	0.0168933	0.0210052	0.0252604	0.0118791	0.0276871	0.0116221	0.0170607	0.0244649	0.0294322	0.0156863	0.0134405	0.0171721	0.0140587	0.0286977	0.0208677	0.0153408	0.025415	0.0248591	0.0104552	0.0147149
0.0416835	0.0253673	0.0113972	0.0226081	0.0180228	0.0105379	0.0234873	0.0175344	0.021232	0.027371	0.0278865	0.0164086	0.0174233	0.0135271	0.0284449	0.0404498	0.0320221	0.0897558	0.0379811	0.0312926	0.0269298	0.0216953	0.0229746	0.0222735	0.0196726	0.0350309	0.0293979	0.0130465	0.0689419	0.0156691	0.0277187	0.0132113	0.0115547	0.0411275	0.0159917	0.0082665	0.00991166	0.0312517	0.0188731	0.0180343	0.0258812	0.0241162	0.0120555	0.0211143	0.0115425	0.0263629	0.0182941	0.0150305	0.0148699
0.0144794	0.0253656	0.012894	0.0184942	0.0268545	0.011568	0.0222207	0.0179081	0.0377033	0.0446199	0.0206289	0.0185017	0.00998407	0.0428782	0.006189	0.0262451	0.0163878	0.0295924	0.0315616	0.0170287	0.0171924	0.0215709	0.0132444	0.0172266	0.0108859	0.0418422	0.0219654	0.034872	0.0222461	0.025979	0.0176173	0.0179277	0.0333418	0.0174217	0.0620149	0.0265767	0.0207201	0.0145345	0.0159784	0.0263502	0.0175113	0.0289689	0.0166358	0.0180857	0.0413753	0.0308693	0.0206871	0.00927916	0.0288709
0.0107673	0.0327261	0.0357127	0.0206523	0.0268621	0.0206651	0.0174075	0.0238002	0.0262975	0.0135877	0.0259519	0.033334	0.0314199	0.0217777	0.0382573	0.0122616	0.0184391	0.00810426	0.0155187	0.0149903	0.0103938	0.0227414	0.0358177	0.0252933	0.018708	0.0331241	0.0237233	0.0167513	0.012622	0.0358793	0.0360414	0.0191121	0.0211385	0.014386	0.040569	0.032519	0.0244275	0.0119832	0.0165281	0.0195047	0.0145689	0.0155811	0.0180161	0.0144898	0.0353119	0.0203139	0.0163233	0.0375194	0.0172566
0.0181159	0.0297893	0.0196689	0.0116715	0.0280404	0.00769	0.0304129	0.0153843	0.0330024	0.0134448	0.0196449	0.0155689	0.0566519	0.0279337	0.0312898	0.021231	0.0372811	0.0333237	0.0273067	0.0239003	0.0211443	0.0237723	0.0161993	0.0403921	0.0166935	0.0508932	0.0212987	0.0269626	0.0189203	0.0393804	0.00715183	0.0318444	0.0229972	0.0478894	0.0260195	0.0347606	0.0296221	0.0124355	0.0198924	0.0338189	0.0118713	0.0142745	0.0388384	0.0185652	0.0248998	0.0278058	0.0204564	0.0159917	0.0188319
0.0283503	0.0184042	0.0217837	0.0239951	0.0216747	0.0303836	0.0219159	0.014579	0.0198698	0.0326621	0.0191825	0.0151014	0.020988	0.0179964	0.0124648	0.0200831	0.0236904	0.024156	0.0235616	0.0154642	0.00864768	0.0253521	0.020268	0.0457994	0.0251523	0.0317727	0.0118297	0.0358861	0.0511099	0.0314473	0.0314512	0.0430724	0.0266843	0.0120685	0.0196882	0.0129835	0.029886	0.0142429	0.0119603	0.020945	0.026261	0.0224599	0.0323589	0.0273165	0.0969406	0.0197208	0.00667325	0.0394524	0.107444
0.0293572	0.0375113	0.0151529	0.0113359	0.0319412	0.0189633	0.0118676	0.0244376	0.0195611	0.0206999	0.0188848	0.0215094	0.0156356	0.0247375	0.0210815	0.0134838	0.0195574	0.0348923	0.0236753	0.0189025	0.0144241	0.0264538	0.0148718	0.0250046	0.0345516	0.0289627	0.0175164	0.0333079	0.0139584	0.0254512	0.0358857	0.0234917	0.025676	0.0100346	0.0251827	0.0181409	0.0156273	0.00769	0.018408	0.0197025	0.0796167	0.0188492	0.0212399	0.0175009	0.0255113	0.0189164	0.0304578	0.020357	0.032319
0.0143898	0.0129551	0.0282724	0.0189203	0.0253051	0.0231049	0.0408774	0.0147664	0.0156931	0.0220282	0.0304742	0.0213211	0.0165285	0.0426686	0.0141682	0.0310829	0.0213395	0.0146827	0.0206596	0.0247222	0.0257975	0.0122772	0.0168019	0.0329125	0.0550227	0.0423693	0.0230214	0.0161059	0.0237512	0.0191002	0.0235961	0.0690576	0.0124552	0.0234338	0.0208547	0.0223638	0.0190696	0.0334151	0.0247257	0.0111183	0.0223492	0.0148825	0.0228073	0.0154398	0.027108	0.0234929	0.0452584	0.0323764	0.0153199
0.0129811	0.0159996	0.0293035	0.0110874	0.0260732	0.0186945	0.0288817	0.0282289	0.0278037	0.015569	0.0233349	0.0216483	0.0173462	0.0265856	0.018599	0.0289838	0.0266611	0.00942939	0.0263677	0.0387529	0.0344292	0.0295196	0.051405	0.024531	0.0248811	0.0170691	0.0416731	0.0299125	0.0215108	0.0314453	0.0294218	0.0176403	0.0965929	0.0297016	0.0154028	0.0130898	0.01735	0.012828	0.015838	0.0183177	0.0211555	0.024224	0.0123977	0.0150865	0.0249389	0.0191893	0.0261016	0.0191464	0.0140789
0.017311	0.0246129	0.00848974	0.034575	0.0423559	0.0165612	0.0239593	0.0160712	0.0240934	0.00864619	0.0143714	0.0173957	0.0263206	0.0121295	0.0483061	0.0101445	0.0535697	0.0252435	0.0200984	0.0202905	0.0367988	0.0199864	0.0354056	0.0114584	0.0455609	0.0222529	0.0335262	0.0221449	0.0156277	0.0254866	0.0238951	0.0285506	0.012533	0.0260142	0.023431	0.0236128	0.0157254	0.0322464	0.0403122	0.020298	0.0121753	0.015992	0.0227508	0.0186862	0.0311413	0.0425136	0.0354591	0.0130661	0.0208494
0.0155843	0.0111041	0.016548	0.00767411	0.0316288	0.0212043	0.0158923	0.0454885	0.0175768	0.0202421	0.0107618	0.0105987	0.0175935	0.0268522	0.00967023	0.0357771	0.00980353	0.0473688	0.0283715	0.0410459	0.0168427	0.0390837	0.0357172	0.0112206	0.0169546	0.0269541	0.0151769	0.0212905	0.0336496	0.0243763	0.0136199	0.0390272	0.0118506	0.0168535	0.0299285	0.115779	0.0316797	0.0240338	0.0207998	0.0172893	0.0139356	0.0254719	0.0152082	0.0238437	0.0217573	0.0182431	0.0208986	0.0223178	0.0334785
0.0237461	0.0250014	0.023767	0.0283514	0.0244849	0.00926488	0.0228721	0.0167781	0.0352883	0.027549	0.0166929	0.0149405	0.0159738	0.0341667	0.0918191	0.0133724	0.0159142	0.0227515	0.0156002	0.0131385	0.0218767	0.0333953	0.0218787	0.0207801	0.0235352	0.034146	0.0135028	0.0400518	0.0180296	0.0185198	0.0228649	0.0396866	0.0138114	0.0169015	0.0338966	0.0165339	0.0143358	0.0150506	0.0225807	0.0251185	0.0258693	0.0125195	0.0144426	0.0173225	0.0214664	0.0603976	0.0135487	0.0172903	0.0184989
0.0234748	0.0214184	0.0127621	0.020813	0.0258004	0.0169353	0.0315804	0.0250858	0.0166006	0.0172555	0.0134534	0.115948	0.037322	0.0230391	0.0251055	0.0388523	0.0122532	0.0326628	0.0196028	0.0105138	0.0266311	0.0180532	0.0181284	0.0305818	0.0145129	0.0475747	0.0166448	0.016273	0.0188751	0.0125815	0.0399714	0.0227203	0.0149252	0.0167727	0.0206994	0.0127056	0.039235	0.0133682	0.0172395	0.0195413	0.0155443	0.0190667	0.00881941	0.0223074	0.0196758	0.0186563	0.0229396	0.0185511	0.0232471
0.0329355	0.0416531	0.0134863	0.0251291	0.0419694	0.0238423	0.0282495	0.0261059	0.0192002	0.0262023	0.0130277	0.0403358	0.0170764	0.0196915	0.0188799	0.0481754	0.0202734	0.0313036	0.0190446	0.0231613	0.0206165	0.0168315	0.0393984	0.0313673	0.0169603	0.0121294	0.0163899	0.0369628	0.0258144	0.0095623	0.0205264	0.0316968	0.0244252	0.0100346	0.0183964	0.0191813	0.0343333	0.0143591	0.0335613	0.0162104	0.0200872	0.0229923	0.032771	0.0451597	0.0194837	0.015711	0.0495203	0.0216314	0.0112011
0.0165879	0.0305911	0.0164134	0.0150374	0.0232103	0.0294224	0.0148513	0.0388093	0.0130588	0.0279509	0.0484032	0.0318356	0.0438514	0.0348168	0.0126687	0.014903	0.0243142	0.0167675	0.0398156	0.0131385	0.0178299	0.0240545	0.0197052	0.0455848	0.0108917	0.0330032	0.0203722	0.0196642	0.0218551	0.0169353	0.0150038	0.0158183	0.0288806	0.0310621	0.0288062	0.0119956	0.0120537	0.115091	0.0199589	0.0225566	0.0294934	0.0243503	0.0159463	0.0109053	0.0166787	0.0234478	0.0199682	0.0259836	0.0245186
0.0259705	0.0358815	0.02706	0.00616426	0.0365214	0.0176007	0.0236709	0.0180949	0.0270667	0.0287379	0.017647	0.0232938	0.0197943	0.109688	0.0368956	0.0410784	0.0256927	0.0305179	0.0155868	0.0159054	0.0154389	0.0129551	0.0270395	0.0412962	0.0349685	0.0854807	0.0162687	0.0136475	0.0469613	0.0198682	0.0276817	0.025052	0.017498	0.00809209	0.018011	0.0147465	0.0217417	0.0109313	0.0217395	0.0376519	0.024833	0.01328	0.0352721	0.0183795	0.016735	0.0268019	0.0324672	0.0195686	0.00816042
0.021441	0.0286912	0.0379814	0.0130661	0.0250746	0.0241567	0.021909	0.0339955	0.0157035	0.0310089	0.0341739	0.0139748	0.0172421	0.0300649	0.0186355	0.0245914	0.0089525	0.0336271	0.0242781	0.0200765	0.0282413	0.0346468	0.0426796	0.0336312	0.0590871	0.0165733	0.0188399	0.0224013	0.0300543	0.0205831	0.0289794	0.0311842	0.0204633	0.0195051	0.020682	0.0249578	0.0141178	0.0466634	0.0198887	0.0224837	0.0174197	0.0242434	0.0205067	0.0208666	0.028493	0.016309	0.0285682	0.0424586	0.0212873
0.0213502	0.0319054	0.00572621	0.01352	0.0297551	0.0735619	0.0169912	0.0319751	0.047815	0.018901	0.013103	0.0190879	0.0244075	0.0409547	0.0203513	0.0106705	0.0192317	0.0392908	0.0183199	0.0166942	0.0234262	0.0188678	0.0179435	0.018623	0.0167226	0.0210464	0.0219799	0.0394252	0.0268466	0.0270314	0.0228974	0.0338022	0.0207174	0.0322503	0.0180799	0.0266564	0.0197913	0.0150646	0.0221341	0.00917878	0.0223938	0.0207829	0.0264556	0.0289287	0.0187512	0.0217185	0.0191965	0.0160641	0.0307632
0.0245593	0.0259683	0.0210533	0.0283974	0.047766	0.0188853	0.021042	0.0286855	0.0211155	0.0266715	0.0259281	0.0221456	0.0293445	0.0240953	0.0310205	0.0135596	0.0461481	0.0190993	0.017497	0.0500653	0.0191978	0.0216239	0.0257215	0.00980353	0.0270619	0.0393172	0.0271775	0.016416	0.0444972	0.0156539	0.0066127	0.00929082	0.0132816	0.0134315	0.0123941	0.0169484	0.0131175	0.0198312	0.0101429	0.0249806	0.00939794	0.0234533	0.0193694	0.0158484	0.0143367	0.0380851	0.0142354	0.0287152	0.0350703
0.0455787	0.0159776	0.020005	0.0262877	0.0217761	0.0199553	0.0395429	0.0121524	0.0213241	0.0216268	0.0156167	0.0265416	0.0316676	0.0327944	0.0943306	0.0275184	0.0318993	0.0185341	0.00918071	0.0279362	0.0130998	0.0185953	0.0244436	0.0116695	0.0301627	0.0273663	0.0306904	0.0145275	0.0357379	0.0404816	0.021236	0.0192847	0.0160472	0.0259177	0.0170681	0.0198558	0.0318963	0.0384441	0.026492	0.0200328	0.0239886	0.0136637	0.0140035	0.0334235	0.0415009	0.0345743	0.0220756	0.0430216	0.0512448
0.0407752	0.0134118	0.0151285	0.0422452	0.027677	0.0349224	0.0158276	0.0205689	0.0120438	0.0182853	0.0204479	0.0298304	0.0198125	0.0198571	0.0230555	0.0396227	0.0166001	0.0213036	0.0299942	0.0241387	0.0176456	0.0262725	0.0407803	0.0186971	0.0261846	0.0130993	0.00986742	0.0843124	0.0116613	0.0145437	0.0271136	0.018147	0.00894511	0.01569	0.00936812	0.015344	0.0137704	0.0228332	0.0155746	0.0130196	0.0295897	0.0277014	0.0198855	0.0159564	0.0306032	0.014056	0.022874	0.0490146	0.0206152
0.0133501	0.0296513	0.0154327	0.0278094	0.057966	0.0123541	0.0286912	0.0287527	0.02522	0.0307012	0.0158657	0.0136746	0.0124287	0.0329636	0.0291279	0.00809164	0.0213242	0.366053	0.0252901	0.0152275	0.0175345	0.0182941	0.0279237	0.0275427	0.0296808	0.0730021	0.0196808	0.017497	0.0254691	0.0148929	0.0319142	0.0247256	0.0190045	0.0228204	0.0223713	0.0370697	0.0187276	0.01729	0.0255792	0.0198571	0.00806307	0.0174373	0.0212585	0.01337	0.0297156	0.0170818	0.0164801	0.0231093	0.0151158
0.010644	0.0238206	0.00999331	0.0265512	0.01655	0.0114449	0.0160046	0.030761	0.0156189	0.0249512	0.00943616	0.0143104	0.00708183	0.0264306	0.0296107	0.0346621	0.0264284	0.0234146	0.0186877	0.0187374	0.026155	0.0221219	0.028131	0.0171511	0.0232578	0.0296896	0.0121294	0.120866	0.0852933	0.0409292	0.0376092	0.0203355	0.00769	0.0158539	0.115203	0.0148112	0.0555729	0.0163879	0.0269471	0.0155579	0.0152208	0.0170157	0.0382744	0.0170927	0.021696	0.0244648	0.0455962	0.0141148	0.0305577
0.0663426	0.0529487	0.0121466	0.0211501	0.0368307	0.0257605	0.0262183	0.0303658	0.0284607	0.0220198	0.042099	0.0125941	0.0159285	0.0349529	0.0644344	0.0286144	0.0369882	0.0272688	0.0109666	0.0176402	0.0177977	0.0214403	0.0125636	0.0118209	0.0354255	0.0273988	0.0235542	0.027184	0.0121802	0.0475445	0.0116774	0.021171	0.0211804	0.0285737	0.060872	0.0225903	0.018493	0.0293317	0.0335978	0.0450013	0.0246694	0.0110749	0.0165018	0.0231541	0.0557925	0.0155258	0.00937989	0.0142081	0.013789
0.0325761	0.0142775	0.0180998	0.0293631	0.023328	0.0164177	0.055611	0.0186136	0.0252265	0.0328291	0.0274427	0.0233259	0.0274174	0.0213623	0.0315496	0.0225637	0.0230753	0.019662	0.0285905	0.0262386	0.00873021	0.0191814	0.0281715	0.020179	0.0176537	0.0377675	0.0388685	0.0194369	0.0132676	0.0326121	0.0291217	0.023672	0.0146605	0.0245776	0.0179164	0.0405371	0.0318975	0.0116618	0.0383806	0.015839	0.0335591	0.0206523	0.0177311	0.0264546	0.0297819	0.0139511	0.0184325	0.0230109	0.0196788
0.0534801	0.293285	0.0667451	0.0277267	0.0278799	0.0270823	0.0436778	0.0314276	0.0255455	0.0301394	0.046709	0.0157806	0.0209745	0.0210729	0.0195066	0.0278502	0.0208073	0.0171954	0.0474036	0.0137586	0.0136205	0.0264166	0.0346526	0.0117166	0.0343339	0.0314651	0.0359127	0.0150792	0.0154202	0.0324835	0.0273022	0.0261683	0.0174046	0.0161826	0.0118503	0.0217734	0.0298335	0.0141344	0.0144625	0.0232227	0.0314493	0.0103381	0.0379924	0.0148502	0.0391119	0.0334	0.00885068	0.0180088	0.00962862
0.0328126	0.0269426	0.0198474	0.0225172	0.0193569	0.0178488	0.023101	0.0139712	0.0130998	0.0354595	0.0159872	0.0171126	0.022018	0.0202818	0.0127551	0.0397089	0.0260579	0.0428139	0.0283525	0.0280418	0.0281174	0.0223599	0.0190424	0.0352538	0.0214742	0.0261162	0.0234421	0.0472684	0.0384885	0.0321772	0.0128189	0.0366553	0.0154499	0.0389472	0.048857	0.0151321	0.0140926	0.11562	0.0294745	0.0129179	0.0227466	0.020637	0.012049	0.0157983	0.0250127	0.0233632	0.0159456	0.0244809	0.00927003
0.0288598	0.0212362	0.0310445	0.0172931	0.0358973	0.0268398	0.0153863	0.0236396	0.0136589	0.0357771	0.0220725	0.0102834	0.0110073	0.00847956	0.0297828	0.0393668	0.0324831	0.0177707	0.0193303	0.0187673	0.0314285	0.0439866	0.017521	0.017316	0.0136168	0.016903	0.0206854	0.0273254	0.0113836	0.0266407	0.0256875	0.0133782	0.0173095	0.0337676	0.0154614	0.0153402	0.021558	0.01591	0.0352863	0.0198097	0.026188	0.0176537	0.0278655	0.0255552	0.0108288	0.0268568	0.0221048	0.014903	0.0412668
0.0130993	0.0379658	0.0225665	0.014648	0.0107964	0.0330376	0.0150588	0.0253255	0.0392344	0.0297486	0.0246773	0.0161246	0.0202873	0.104229	0.0265174	0.0339237	0.0314793	0.0210692	0.0142797	0.0230228	0.0219622	0.0228855	0.0105019	0.027035	0.0319302	0.0300401	0.012308	0.0191617	0.0120202	0.0139039	0.0259202	0.0466668	0.0215548	0.0252745	0.0261516	0.0401508	0.0395391	0.0220684	0.0193629	0.0222851	0.124185	0.0198682	0.0480247	0.0288763	0.0152988	0.0231852	0.0108932	0.0199427	0.0121811
0.0257019	0.0247373	0.0264639	0.0158125	0.0421511	0.0230476	0.0241514	0.0382282	0.0519482	0.0272811	0.0190304	0.0229694	0.0342439	0.0142948	0.0290307	0.0216942	0.0251808	0.0431965	0.023711	0.0249032	0.0151478	0.0141216	0.0204267	0.0265917	0.0403203	0.0211606	0.0237728	0.0361234	0.0318729	0.0236534	0.0117109	0.0150374	0.0380992	0.0131919	0.0290819	0.0217507	0.0159693	0.058894	0.0122195	0.0158445	0.0229865	0.0391347	0.0106717	0.0312347	0.0309084	0.020694	0.0185543	0.0389319	0.0269908
0.0217879	0.0297308	0.017332	0.0118712	0.0217824	0.0301806	0.0244971	0.0250668	0.011921	0.011876	0.0132376	0.0119054	0.0266903	0.0171597	0.0204279	0.0169808	0.0298271	0.0156598	0.0185525	0.0232768	0.0135398	0.0371639	0.0311242	0.0269673	0.0386177	0.0241777	0.0476209	0.00949715	0.0255333	0.0261863	0.0196489	0.0225748	0.0349482	0.033068	0.0343617	0.0118583	0.0185591	0.0121613	0.0201297	0.0164101	0.0248369	0.0187002	0.0125507	0.011666	0.0297402	0.0155523	0.0206871	0.0379668	0.0198146
0.0443658	0.0236216	0.0119795	0.00823018	0.0178929	0.0300523	0.059428	0.0264524	0.0188353	0.028757	0.0204162	0.0193429	0.0204745	0.0273682	0.0348193	0.02868	0.0166675	0.0255437	0.020476	0.0231814	0.00894882	0.0236592	0.035801	0.0238316	0.0301463	0.0205819	0.0210922	0.0163577	0.0419499	0.0550527	0.0201689	0.0232391	0.0456627	0.0160284	0.0236975	0.0243398	0.0180857	0.00936834	0.0279823	0.0182344	0.0124299	0.0286738	0.0849666	0.0202929	0.0355731	0.027425	0.0272446	0.019809	0.0289061
0.0371138	0.0100081	0.0159863	0.0199887	0.019125	0.0525338	0.0263847	0.328773	0.0525347	0.0146447	0.0360714	0.016812	0.0285404	0.0197024	0.0309858	0.0151579	0.0217882	0.0291836	0.0549515	0.00875667	0.0186819	0.0256817	0.0125312	0.00943194	0.0196216	0.0303292	0.0288046	0.00995618	0.0234338	0.0264678	0.029415	0.0173426	0.0103339	0.0154912	0.0157109	0.0286977	0.0141004	0.0150322	0.0217026	0.0237569	0.0156977	0.0236669	0.036996	0.0175154	0.0385573	0.0341588	0.0175951	0.0144962	0.0170788
0.0259595	0.023516	0.0475965	0.0320223	0.0347677	0.0134378	0.0244952	0.0232903	0.0374062	0.0121294	0.0114974	0.0398528	0.0256326	0.0270624	0.0150218	0.011541	0.0368121	0.0169279	0.0346598	0.026725	0.0415826	0.0167608	0.0172475	0.0247433	0.0163921	0.0384283	0.0297306	0.0202816	0.048528	0.0331361	0.0246352	0.0283639	0.02061	0.0147682	0.0212367	0.0327819	0.0145879	0.0168636	0.0376368	0.0164455	0.0152018	0.0293208	0.0149585	0.0489945	0.0195033	0.0219891	0.017422	0.0226709	0.0200328
0.0218991	0.0147446	0.0335931	0.0226129	0.0716041	0.015038	0.0430419	0.0238197	0.0236408	0.0286281	0.0212161	0.0225237	0.0225409	0.0172445	0.0204111	0.0546378	0.025028	0.0202627	0.032715	0.0233599	0.0343692	0.0212322	0.0136581	0.0142073	0.0183566	0.0633944	0.0164237	0.0188848	0.0136589	0.0449951	0.0222202	0.0184754	0.0231872	0.0342131	0.0239785	0.0163663	0.0152549	0.0310084	0.0299061	0.0135175	0.0191695	0.0482542	0.0480946	0.00937942	0.0526169	0.0200102	0.0129726	0.0237105	0.0222877
0.367805	0.00875667	0.0162687	0.0199701	0.0347491	0.0124759	0.0337456	0.0280588	0.0230975	0.0191825	0.0191125	0.0296091	0.31688	0.0179534	0.0128897	0.0166329	0.025859	0.0246491	0.0122772	0.0229117	0.0498599	0.0245567	0.0337573	0.0165526	0.0253893	0.0129551	0.0232473	0.0270191	0.0165435	0.0201605	0.013129	0.015228	0.0126687	0.0126298	0.0279638	0.0241103	0.0243389	0.0225395	0.0152275	0.0242182	0.021881	0.0160743	0.0142058	0.0185112	0.0356208	0.0291521	0.0128505	0.0190785	0.0176557
0.0280107	0.060658	0.0254121	0.0277146	0.0229905	0.0179745	0.0266633	0.0231955	0.0243865	0.0286776	0.0165108	0.0115817	0.0373707	0.0120059	0.0349726	0.0150508	0.0307872	0.0188684	0.0234537	0.0121295	0.0115019	0.0224549	0.0230417	0.0304162	0.0385027	0.0222529	0.0208369	0.038525	0.0318072	0.123255	0.0170975	0.0336588	0.0335609	0.0158923	0.0233314	0.036838	0.0132452	0.0230083	0.0233448	0.0291511	0.0236216	0.021569	0.0170228	0.0184878	0.0520542	0.0245273	0.0228563	0.0312206	0.0181818
0.0142441	0.0149023	0.0425178	0.0197938	0.0231701	0.0211207	0.0248476	0.0414926	0.0192165	0.0172816	0.0242544	0.0136296	0.0230438	0.0290913	0.00958626	0.016797	0.0170873	0.027464	0.0204062	0.0232532	0.0178299	0.0280827	0.0225345	0.0249568	0.0159	0.0215931	0.0306414	0.0335725	0.00824061	0.0159917	0.0264197	0.0141778	0.0104667	0.0285467	0.0561058	0.0210504	0.0242939	0.0131874	0.0252889	0.0157146	0.0178147	0.0196814	0.0149002	0.0117345	0.0229249	0.0148502	0.0136295	0.0374881	0.0274181
0.029273	0.0294304	0.026846	0.0246293	0.0455156	0.0434692	0.0184911	0.0217546	0.0181914	0.0266012	0.015367	0.0267792	0.0170511	0.0169605	0.0238228	0.0210698	0.0207419	0.0187288	0.0250844	0.028034	0.0156273	0.0209242	0.0235352	0.0289867	0.0165339	0.020879	0.0239064	0.0220745	0.0461306	0.0112691	0.0321099	0.0133362	0.01379	0.0468821	0.0303504	0.0427761	0.0239337	0.0239192	0.0281222	0.0338912	0.0229618	0.0206596	0.0444345	0.112265	0.0278988	0.0218916	0.015159	0.0305349	0.0206791
0.0278388	0.0120537	0.0277917	0.0297533	0.022927	0.0333062	0.035776	0.0140503	0.0206192	0.014882	0.0106394	0.0156063	0.0516343	0.0237284	0.0122274	0.010838	0.0306676	0.0309306	0.0173846	0.0300556	0.00918595	0.0328266	0.0123486	0.0274407	0.0123549	0.0142746	0.0306644	0.0220599	0.0221091	0.0231753	0.0327466	0.0340434	0.0268496	0.0148929	0.0151091	0.0187024	0.0183037	0.0198969	0.0113009	0.0315867	0.0938762	0.0170181	0.022798	0.021575	0.0196625	0.027204	0.0185252	0.0140732	0.0313198
0.0331234	0.023387	0.0262203	0.0374936	0.0153097	0.0413449	0.0243993	0.0183921	0.0284611	0.0120841	0.0314762	0.0135037	0.02153	0.0171009	0.0118682	0.0225215	0.045634	0.0201863	0.0440931	0.0275356	0.0109788	0.0251053	0.0324851	0.0364632	0.0305568	0.0235981	0.0249168	0.0209239	0.0190605	0.037586	0.0209632	0.0329654	0.0245859	0.0154616	0.0164158	0.0595973	0.0246095	0.0209774	0.0134268	0.0235536	0.0270244	0.0161321	0.038406	0.0107673	0.0184998	0.0191378	0.0263605	0.0361563	0.0212711
0.0227237	0.0165937	0.0197013	0.029274	0.0216822	0.0376956	0.014206	0.0172816	0.0180314	0.0139156	0.00973506	0.0099181	0.0118817	0.0207112	0.0212555	0.0126342	0.0208772	0.0165554	0.0532597	0.390486	0.0126877	0.0279515	0.0415669	0.0206019	0.0144885	0.0182804	0.0161333	0.0213036	0.00798812	0.0328797	0.0290103	0.04984	0.0199405	0.0206553	0.0207095	0.0189921	0.0184899	0.0211371	0.0132195	0.0112863	0.0115817	0.0386497	0.0143528	0.0208009	0.0111117	0.0206118	0.0106705	0.0125558	0.0309533
0.0220211	0.0169596	0.0178723	0.024039	0.0241199	0.0147696	0.0182344	0.042022	0.0242409	0.0156387	0.0178961	0.0152302	0.0218011	0.0398867	0.0154682	0.010825	0.0202377	0.0281281	0.0275717	0.0602342	0.0186432	0.0233378	0.017966	0.0238687	0.0741667	0.0161416	0.0235264	0.0178465	0.0207923	0.0192952	0.0259105	0.0173319	0.0137049	0.0187694	0.0234991	0.0273271	0.0105019	0.046588	0.0259311	0.0407842	0.0377099	0.0162787	0.0295693	0.0214588	0.0163018	0.0322502	0.0207946	0.0313743	0.0324293
0.0295063	0.0314923	0.0127935	0.0295944	0.0796167	0.0151317	0.0188564	0.0217358	0.0114592	0.0171708	0.0236512	0.0323692	0.0154051	0.0311334	0.029897	0.0115361	0.0310319	0.0345758	0.0249121	0.0135817	0.0343193	0.0549442	0.0213722	0.0168733	0.0414298	0.0164246	0.020889	0.015987	0.0217742	0.0117499	0.0347071	0.0202902	0.0231256	0.0166558	0.0200628	0.0278437	0.0199913	0.0266348	0.0153313	0.0313968	0.0251451	0.019147	0.0253428	0.0180115	0.0352357	0.0231242	0.00744568	0.0226652	0.00984892
0.0131183	0.0179017	0.0337651	0.0156042	0.0297236	0.0104998	0.0140776	0.0310929	0.0239301	0.0170903	0.0117057	0.0190018	0.0260955	0.0166938	0.0171974	0.0106137	0.0223408	0.0285277	0.0334188	0.0152876	0.0168535	0.0237545	0.0294184	0.0380219	0.013182	0.0171965	0.0165814	0.0174593	0.0159437	0.023437	0.0152988	0.0463691	0.0105714	0.026197	0.0230906	0.0142638	0.0243417	0.0206358	0.0299823	0.024137	0.0161063	0.012493	0.0284982	0.0146035	0.0222055	0.0111104	0.0142914	0.00910212	0.0388097
0.0256123	0.0168308	0.0224777	0.0165028	0.0261931	0.0138713	0.0227516	0.0391448	0.0188999	0.0108144	0.0307235	0.0319014	0.0221808	0.0402791	0.0182042	0.0240388	0.0204114	0.0144307	0.0258877	0.0305677	0.0208005	0.0360273	0.0208073	0.0228293	0.0290746	0.0297737	0.0126552	0.0204549	0.0172596	0.0351198	0.0537679	0.0264004	0.0104538	0.0168788	0.0236294	0.0410641	0.0111333	0.0137254	0.0181041	0.027673	0.0199493	0.0177639	0.0278498	0.0175927	0.0159693	0.0157843	0.0174783	0.0667087	0.0583997
0.020268	0.0253955	0.0265937	0.0196675	0.0206032	0.012362	0.0145337	0.0122953	0.0254006	0.0235623	0.011334	0.0166575	0.0349509	0.0265766	0.0253171	0.0314373	0.0216967	0.0253371	0.0199826	0.0327667	0.0545608	0.0434661	0.0236697	0.0151084	0.0181667	0.027138	0.0454708	0.0218237	0.0201901	0.0257011	0.0249159	0.024775	0.0258831	0.0121295	0.0181288	0.0196427	0.00769	0.0223372	0.0336272	0.0354872	0.0355959	0.0189203	0.0232004	0.0125687	0.150218	0.0282823	0.0187694	0.0199797	0.00634739
0.0276457	0.0173241	0.00723479	0.0477941	0.0107673	0.0370917	0.01714	0.0303963	0.00700787	0.00962745	0.0244145	0.00864121	0.0156585	0.0514683	0.0126286	0.0200198	0.0470239	0.0115907	0.0360357	0.0216311	0.0493409	0.046275	0.0325749	0.0174722	0.0306382	0.0528212	0.0210906	0.0339653	0.0175417	0.0250127	0.020966	0.0351135	0.0197865	0.109486	0.023668	0.0165554	0.0131127	0.0136864	0.0231431	0.0196605	0.0261344	0.0321842	0.0383359	0.0129551	0.0228002	0.0195316	0.0155131	0.0197994	0.0244473
0.0196218	0.0179099	0.0388457	0.017202	0.0371562	0.0336765	0.0259378	0.0526505	0.0434841	0.024869	0.018754	0.0192614	0.0393973	0.0288636	0.0101204	0.0130186	0.0153395	0.0140076	0.0270296	0.0244598	0.0263847	0.0295955	0.052124	0.0118599	0.0468264	0.028252	0.0229436	0.0199443	0.0410482	0.0149076	0.0315444	0.0340433	0.00769	0.0231268	0.0282749	0.0508425	0.0143839	0.0103973	0.0218137	0.0221898	0.0263533	0.0186882	0.0249091	0.0100241	0.0313621	0.0326594	0.0134794	0.0319412	0.056089
0.0135078	0.0296427	0.0101246	0.0156181	0.0219266	0.0327854	0.0129627	0.0342292	0.0090961	0.0169351	0.0294338	0.0229037	0.0204162	0.0158475	0.0251141	0.0159219	0.0296613	0.0265455	0.0346085	0.0153313	0.0291596	0.0294753	0.00947357	0.0223372	0.024438	0.0261651	0.0248616	0.021525	0.0265256	0.0211081	0.0263142	0.0395218	0.0206922	0.0114537	0.0958335	0.0216173	0.0282407	0.0118028	0.0140739	0.0284252	0.0214999	0.0218343	0.0309958	0.013949	0.0166675	0.0221194	0.0356673	0.0349811	0.0564999
0.0179744	0.0236583	0.0364595	0.0183341	0.0196201	0.01219	0.0164116	0.0266036	0.0293603	0.0350901	0.0128655	0.0262696	0.0204912	0.0277983	0.0135295	0.031053	0.0264293	0.0279525	0.0203784	0.0158223	0.0451805	0.020807	0.0317934	0.0217096	0.0176334	0.0142483	0.0152068	0.0224879	0.0196713	0.049	0.0221828	0.0168554	0.0232624	0.0136183	0.0281598	0.0327447	0.0110832	0.0231254	0.0222794	0.0226208	0.02269	0.0199292	0.0460563	0.053324	0.0205797	0.0194943	0.0217656	0.0166799	0.0188448
0.0285447	0.028371	0.0225108	0.0204499	0.0259264	0.0222525	0.0554774	0.0142899	0.0174778	0.0233999	0.00962862	0.0508014	0.0140926	0.0345863	0.0140723	0.0553759	0.0136688	0.0125144	0.028715	0.0206523	0.0143154	0.0157679	0.0208111	0.0301316	0.0153238	0.0139744	0.0402106	0.01826	0.0150151	0.0082665	0.0235963	0.0444295	0.0199891	0.0174285	0.0703582	0.0199788	0.0202267	0.0153657	0.0259137	0.0480591	0.0223874	0.0191584	0.0922745	0.0194469	0.0375633	0.0144441	0.0157797	0.0197887	0.0127299
0.0190154	0.00634739	0.0335604	0.0186412	0.0238966	0.0128082	0.015547	0.121603	0.0110419	0.0121911	0.0197541	0.0294817	0.012031	0.0181655	0.0181091	0.0188636	0.0656355	0.0251904	0.0308523	0.0160969	0.0205685	0.0276906	0.0211733	0.0240244	0.0255556	0.0249164	0.027145	0.0180867	0.0188363	0.0209002	0.0317379	0.108772	0.0250398	0.0122892	0.0237096	0.023789	0.017497	0.0123855	0.0197517	0.0209843	0.0213609	0.0183216	0.0389401	0.0183368	0.0332238	0.022374	0.0176103	0.0469895	0.0307531
0.0264802	0.00830188	0.0329516	0.0340262	0.0324869	0.0128382	0.0220804	0.0220973	0.0241318	0.0449438	0.0180645	0.0192359	0.0223133	0.0167492	0.0211398	0.0536417	0.00877505	0.0327372	0.0156474	0.0289156	0.0156042	0.0332717	0.0252322	0.0290387	0.0148686	0.0104794	0.0270701	0.040407	0.0295946	0.034146	0.0312809	0.0146832	0.0218652	0.0377219	0.0347506	0.0123163	0.0207961	0.0193079	0.0186331	0.0279522	0.0163707	0.0135033	0.0344678	0.0162785	0.0149963	0.0193425	0.0151285	0.024265	0.0185837
0.0399772	0.0260252	0.0285178	0.0182764	0.0129762	0.034706	0.0201995	0.0127268	0.00948934	0.0232603	0.0140799	0.0290689	0.0251918	0.0136066	0.0140201	0.0131625	0.0324344	0.0257702	0.0188489	0.0230789	0.0151025	0.0390578	0.0109773	0.00992237	0.0154299	0.0140531	0.0248531	0.0175394	0.0241201	0.0188703	0.0192157	0.0203352	0.0301823	0.0127773	0.024846	0.0405021	0.0190101	0.0174755	0.0198682	0.0145275	0.0479704	0.0145195	0.0349575	0.0176535	0.0193629	0.0662135	0.0155017	0.0196709	0.0168535
0.200257	0.0472526	0.0168806	0.0311125	0.0171255	0.00943596	0.0192659	0.0171968	0.112165	0.0142902	0.0276782	0.0101792	0.021652	0.0223155	0.0166011	0.105243	0.0224159	0.0240615	0.0143594	0.0208339	0.0172885	0.0386003	0.035177	0.0552402	0.0290877	0.0142745	0.0182922	0.0195827	0.0167029	0.0370046	0.0181294	0.0343667	0.0162393	0.0353487	0.0311021	0.0263483	0.0514258	0.0209293	0.0110574	0.0216548	0.0259836	0.0289281	0.044653	0.0294076	0.032116	0.0540673	0.0103285	0.0160945	0.0170474
0.0352434	0.0159586	0.0409559	0.0220426	0.0543738	0.0151306	0.0372349	0.0221483	0.0224494	0.0227624	0.0157897	0.0219999	0.0211951	0.0309527	0.0157679	0.0402147	0.0303323	0.0276874	0.0284519	0.0429215	0.0300401	0.0293548	0.00733834	0.0128082	0.0174363	0.0381983	0.0305198	0.0273436	0.0163899	0.0167694	0.037229	0.0179264	0.0356305	0.0292341	0.00987076	0.0219057	0.0153238	0.0306932	0.0192078	0.0234471	0.0277173	0.0383561	0.0175893	0.0211107	0.0273901	0.0208415	0.0119182	0.013473	0.0446923
0.00999595	0.0262682	0.0210957	0.0208742	0.0212398	0.021659	0.0162002	0.0290248	0.0129962	0.0382758	0.0185284	0.021098	0.0325256	0.0204344	0.0186007	0.0158509	0.0209201	0.02321	0.0177943	0.0169849	0.0220645	0.0330143	0.0257599	0.0118354	0.0339884	0.0298331	0.0162324	0.115508	0.0168805	0.0184042	0.0193737	0.0243731	0.0196234	0.0580114	0.0231392	0.010459	0.011831	0.0328684	0.051863	0.0239493	0.0239356	0.0145102	0.0252334	0.0199642	0.0416709	0.0133551	0.0325465	0.0368747	0.0216889
0.028361	0.0117448	0.0142797	0.0229117	0.0376725	0.0227169	0.00875878	0.0279076	0.0235217	0.0106467	0.0229522	0.0263237	0.0236498	0.0338758	0.0186469	0.0146928	0.0125819	0.0252142	0.0229763	0.0267792	0.023058	0.031546	0.0158456	0.0148117	0.0230001	0.0267275	0.00984892	0.0211039	0.0240441	0.0361266	0.0560033	0.0363442	0.0090403	0.0108853	0.0232886	0.00913875	0.0383288	0.0232096	0.0281563	0.045917	0.0170521	0.0280797	0.0130871	0.0178216	0.0211341	0.0160468	0.0235381	0.01826	0.0136369
0.0228152	0.0108104	0.0209771	0.0302545	0.0122659	0.0241106	0.0481522	0.0337336	0.0130963	0.00830188	0.0232374	0.0476974	0.0180058	0.0184406	0.0177535	0.0319807	0.0550543	0.0268176	0.026769	0.0185591	0.0253118	0.0257013	0.0177298	0.0133658	0.0220718	0.0375649	0.0161131	0.0208654	0.0206781	0.011706	0.0286992	0.0411667	0.0160396	0.0425284	0.0177353	0.0120356	0.0190876	0.016372	0.00703029	0.051535	0.0128779	0.0178196	0.0582557	0.0351877	0.0268429	0.0256786	0.0204341	0.0352514	0.0293639
0.0558521	0.027984	0.0286109	0.0200095	0.0257389	0.0102736	0.0425748	0.0374527	0.0165886	0.0170542	0.0251791	0.051308	0.0157944	0.0151746	0.0183124	0.039581	0.0354458	0.038075	0.0913204	0.0236011	0.0317618	0.0136983	0.015031	0.0308263	0.0107155	0.0373055	0.0102012	0.0253125	0.0233771	0.020011	0.0338049	0.0148418	0.030937	0.0247585	0.0209489	0.0311648	0.0212699	0.0135739	0.0349979	0.0238049	0.0100081	0.0144119	0.0385247	0.0178346	0.0308323	0.0202327	0.0210879	0.0336106	0.0191832
0.00931493	0.019892	0.0264455	0.017343	0.0300073	0.0224262	0.0268355	0.00787181	0.0197096	0.00769	0.0220559	0.0153706	0.0164579	0.0236869	0.0357282	0.0213946	0.0236551	0.0122256	0.0226462	0.0217877	0.0206223	0.0297545	0.0290069	0.0250193	0.0392632	0.0272492	0.0183359	0.0168359	0.0227637	0.0222303	0.0253994	0.032585	0.0231976	0.0105427	0.0224025	0.0224662	0.0156925	0.0314697	0.0212598	0.024775	0.0160379	0.0350648	0.0164779	0.0212187	0.0203475	0.0152033	0.00891681	0.0266007	0.00984892
0.0255829	0.0397851	0.0274852	0.00621598	0.0144295	0.0208232	0.0177276	0.0209452	0.0204255	0.0115268	0.0225644	0.0205288	0.0155376	0.020733	0.0244407	0.0210438	0.0310251	0.0427628	0.026584	0.0261344	0.0121294	0.0315616	0.00993841	0.0255544	0.0273325	0.0219853	0.0372005	0.0275884	0.0104998	0.026061	0.0274581	0.0682138	0.0121734	0.0273382	0.0311148	0.0336132	0.0184554	0.0208294	0.0496955	0.015956	0.0376509	0.0267192	0.0134248	0.0160745	0.0252926	0.0156821	0.018324	0.0140896	0.0371742
0.0149915	0.00687579	0.0120442	0.0236416	0.0312756	0.0132721	0.0163443	0.00949715	0.0160379	0.0343445	0.0114386	0.0137011	0.0229117	0.0250078	0.0200303	0.0125687	0.0352514	0.0223064	0.0352292	0.0300557	0.0200215	0.0223407	0.0133902	0.0221183	0.0197505	0.0188626	0.0423853	0.034523	0.0271703	0.0342676	0.0172944	0.0154912	0.0131876	0.0104659	0.00647975	0.0211654	0.039701	0.0123776	0.0108898	0.0180818	0.0102834	0.0297649	0.0241001	0.0230103	0.0178321	0.0190471	0.0106386	0.0328168	0.017812
0.0161504	0.0142148	0.0336808	0.0197558	0.0177182	0.0180931	0.0263661	0.0353253	0.0198146	0.0103765	0.0106769	0.0179432	0.0296535	0.0195649	0.0301437	0.0291988	0.0183101	0.0369555	0.0151285	0.0250168	0.0285872	0.029725	0.0209219	0.0236295	0.0670771	0.0120452	0.0364799	0.0275271	0.0159376	0.0261362	0.0142797	0.0290678	0.0209916	0.0240008	0.0159559	0.0218956	0.01796	0.0181212	0.0169161	0.0118513	0.0244538	0.018417	0.0280642	0.0303585	0.0131678	0.0829292	0.0211715	0.0525439	0.0227523
0.0434156	0.0239517	0.0257689	0.0548179	0.0156585	0.00894835	0.0485048	0.0213888	0.019097	0.0157955	0.0192114	0.0187062	0.0131095	0.0220516	0.0386938	0.0340867	0.0199701	0.0197862	0.044547	0.0235746	0.0223752	0.0195214	0.0402868	0.0274007	0.0317708	0.0379986	0.0202515	0.0255175	0.036031	0.0340157	0.0275476	0.0210397	0.0230634	0.0230565	0.00701716	0.0142899	0.0159609	0.030734	0.0210018	0.0294653	0.0323157	0.0217782	0.0191988	0.0401218	0.0237233	0.02212	0.0201786	0.0197848	0.0278916
0.0308278	0.0444956	0.0129112	0.0162761	0.0149594	0.0263702	0.0353426	0.0326402	0.0265276	0.015625	0.025647	0.0250066	0.060931	0.00843845	0.0223477	0.0218675	0.0171817	0.0357266	0.0320583	0.0332687	0.0162104	0.021275	0.0150349	0.0380862	0.0172596	0.0260826	0.0214412	0.0174842	0.0326873	0.0209819	0.0796167	0.0423531	0.0177678	0.0246863	0.0185837	0.022838	0.0281144	0.015645	0.0208	0.0202121	0.0103074	0.0274258	0.0242866	0.0170707	0.0323756	0.0195066	0.0274142	0.0221313	0.0313968
0.0214674	0.025115	0.0172983	0.0211956	0.0148847	0.0297287	0.0234617	0.0201228	0.00949127	0.0141229	0.0157532	0.0347423	0.0189184	0.0104794	0.0134534	0.011985	0.0383292	0.0273683	0.0146048	0.0285019	0.033447	0.0254993	0.0202327	0.0217158	0.0205607	0.01337	0.0258411	0.0594258	0.0568632	0.0208405	0.0242783	0.0186971	0.0122089	0.0229974	0.0364386	0.0215984	0.0235853	0.0219658	0.0126407	0.0146857	0.0323666	0.0173426	0.0312309	0.0167694	0.0263326	0.0143746	0.0198583	0.0128371	0.0220756
0.0123822	0.0613061	0.0219577	0.0118949	0.0200872	0.0510078	0.0288188	0.0184208	0.0181818	0.0225126	0.0118695	0.029558	0.0146048	0.0334093	0.0631018	0.0127184	0.0246244	0.0144621	0.0217473	0.0122558	0.0133725	0.0146215	0.0199781	0.00915872	0.0441291	0.0289	0.0205494	0.0172931	0.0278415	0.0198779	0.0315593	0.0344246	0.00904198	0.0309601	0.035321	0.014162	0.0383875	0.0144937	0.0436208	0.0150508	0.00924293	0.0202081	0.0656344	0.0230329	0.0314166	0.0236543	0.01234	0.0131636	0.017052
0.0222793	0.0206658	0.0119421	0.0151084	0.0415476	0.0376561	0.0235978	0.0287189	0.0229117	0.0528434	0.013129	0.0149548	0.0163002	0.0153897	0.0225038	0.019637	0.117959	0.0265968	0.0304102	0.0292192	0.0110654	0.024142	0.0414715	0.0277593	0.0297631	0.0285499	0.0318602	0.0347036	0.041121	0.0231824	0.0103442	0.0223562	0.0132613	0.0392736	0.0104801	0.0199553	0.038261	0.0180753	0.0138132	0.0347972	0.0102532	0.0175816	0.0146442	0.0285977	0.0193492	0.0178294	0.0253533	0.0260549	0.0224159
0.0438828	0.0137901	0.0119119	0.0315295	0.0233118	0.036035	0.021756	0.0213216	0.0185646	0.0118433	0.0535192	0.0277019	0.023951	0.015465	0.0331494	0.0138021	0.0556307	0.0405613	0.0183368	0.0328085	0.0396358	0.0213242	0.0127849	0.015394	0.0164583	0.0136279	0.0286405	0.0163303	0.0293571	0.321658	0.0414452	0.0288396	0.0780842	0.0420758	0.0215181	0.021946	0.0211859	0.0186313	0.026288	0.0321033	0.0730946	0.0143997	0.0369327	0.0213751	0.0316459	0.0230711	0.0253494	0.0262016	0.0122487
0.0239526	0.0207065	0.0170605	0.0139849	0.0186136	0.0119685	0.0694979	0.024688	0.0133682	0.030516	0.0134743	0.0221685	0.0117295	0.0223003	0.0343241	0.0175344	0.0279255	0.0330998	0.0127241	0.0335377	0.0147951	0.0317377	0.0155944	0.111534	0.0252146	0.0235282	0.0156548	0.0228255	0.0466332	0.0253308	0.0176334	0.0284525	0.0173205	0.0138257	0.0265811	0.0247477	0.0105408	0.0254138	0.0255632	0.0295897	0.0142185	0.0212065	0.0256913	0.0212545	0.0234164	0.0206537	0.015255	0.0216151	0.0182427
0.112774	0.0332258	0.0263607	0.0232969	0.046903	0.0426431	0.0146331	0.0225482	0.0192435	0.0353863	0.0232664	0.0145003	0.0142868	0.0188644	0.0191976	0.0177383	0.0349309	0.0234388	0.0156622	0.0257524	0.0499103	0.0337937	0.0261486	0.0170297	0.0309419	0.0240966	0.0220868	0.0187292	0.0188607	0.0205486	0.0396787	0.0135508	0.0269847	0.0236111	0.0138295	0.00769	0.0348701	0.0183484	0.0248606	0.019616	0.0207012	0.013172	0.0302715	0.0149812	0.0139095	0.0670771	0.028129	0.0162722	0.0178181
0.0284482	0.0439539	0.0205161	0.0246187	0.028562	0.0142797	0.0332948	0.0366764	0.0213342	0.0227354	0.0224393	0.0260399	0.0262077	0.0132857	0.0121241	0.0134118	0.0295897	0.0214105	0.023602	0.0218599	0.0219903	0.0273066	0.0275644	0.0293367	0.0191565	0.0139836	0.0235191	0.0190006	0.0314558	0.0202314	0.0299449	0.0195839	0.0103782	0.0356633	0.0321301	0.0168646	0.0196759	0.0150108	0.0117906	0.0213216	0.0158973	0.0152041	0.0164275	0.0165825	0.0263468	0.0159973	0.0242605	0.035484	0.0258072
0.022472	0.0144954	0.0243827	0.0191263	0.0278691	0.0149578	0.0257625	0.028534	0.0334367	0.0363254	0.0225985	0.0555762	0.0315118	0.109947	0.0323643	0.0137855	0.0229036	0.0148016	0.0439269	0.0334455	0.0177855	0.0194329	0.0156111	0.0297825	0.033812	0.0230738	0.0195887	0.044604	0.0661323	0.0218634	0.0240824	0.0113708	0.0458593	0.0513999	0.0256829	0.0261222	0.0183554	0.0101588	0.00918319	0.0262009	0.0176717	0.0216057	0.0327312	0.0254166	0.039677	0.0243825	0.019361	0.0126222	0.0187374
0.03177	0.0394499	0.0199678	0.0365703	0.0323309	0.0323933	0.0458436	0.0145195	0.034136	0.0395982	0.0129292	0.0273664	0.0220997	0.014052	0.0340867	0.0147374	0.0209787	0.0483387	0.0194721	0.0380513	0.0182951	0.0238354	0.0422772	0.0301974	0.0251185	0.0162331	0.0184902	0.0185604	0.0246728	0.0263968	0.0294942	0.0167564	0.0217115	0.0210161	0.0221471	0.0250531	0.0146542	0.0188825	0.0286548	0.0145373	0.0113202	0.0368239	0.0127353	0.0133219	0.0546085	0.0274258	0.0185189	0.0265419	0.0155258
0.0309766	0.0416899	0.0222455	0.0233859	0.0353117	0.0196583	0.0367361	0.0306291	0.0406871	0.00936834	0.0256721	0.034061	0.0141839	0.0173958	0.024542	0.0242729	0.0401803	0.0243486	0.042793	0.0277563	0.0133904	0.0335367	0.0213893	0.018916	0.0106969	0.0390091	0.0203515	0.0254756	0.0128178	0.0150405	0.0294672	0.0283499	0.0293179	0.0172756	0.100662	0.0167912	0.0117781	0.0270799	0.0163844	0.0261008	0.0185246	0.0130497	0.0368338	0.0374716	0.0174011	0.0330443	0.0206884	0.0177178	0.0229005
0.021288	0.0173698	0.00808177	0.0135538	0.0182267	0.036485	0.0353123	0.0356617	0.0246132	0.0259103	0.0258129	0.022179	0.0137888	0.0261308	0.0206322	0.0139464	0.0220929	0.0162812	0.0171424	0.0258407	0.0374813	0.0152275	0.0164141	0.0212024	0.0267273	0.0478857	0.0160648	0.0229529	0.01281	0.0253173	0.0571699	0.0338221	0.0134526	0.0335991	0.0179426	0.0138107	0.0117222	0.0258084	0.0151867	0.0239956	0.0210356	0.0235352	0.00991249	0.0472244	0.0291039	0.0271822	0.0208561	0.0207333	0.0181296
0.0228839	0.024325	0.0264392	0.00904138	0.0172266	0.0211708	0.053727	0.0437969	0.0135775	0.0321387	0.0125075	0.026375	0.0130752	0.0232467	0.0310374	0.0177434	0.0256426	0.0130627	0.0337626	0.0200244	0.0186803	0.0162676	0.0214145	0.0102134	0.0384539	0.02134	0.0399203	0.0089525	0.0210449	0.032406	0.0136296	0.0207381	0.016679	0.015255	0.0144793	0.0233068	0.0254562	0.0390229	0.0138021	0.0332063	0.0170423	0.0182381	0.0235843	0.0135524	0.0213944	0.0290496	0.0182634	0.0278712	0.0400921
0.0266099	0.0281428	0.0294588	0.0226382	0.0177741	0.0278275	0.0398245	0.0252073	0.0179947	0.0140346	0.0123397	0.0321489	0.0146331	0.0142004	0.0301636	0.0205199	0.0153685	0.0413821	0.0216983	0.0415629	0.0362942	0.0150565	0.0132308	0.0134751	0.0245057	0.0815984	0.0253722	0.026169	0.0241824	0.021206	0.0248145	0.02469	0.0313389	0.0171156	0.0324413	0.0330462	0.0213745	0.0166295	0.0230417	0.0183354	0.0134027	0.0320518	0.0100066	0.0195137	0.0194992	0.0145148	0.025605	0.0226904	0.0244292
0.0332176	0.0159229	0.0346268	0.0137388	0.0307118	0.0169795	0.0169355	0.0164191	0.0262077	0.0130459	0.0322972	0.145552	0.0239413	0.0275311	0.0131562	0.0160871	0.0236835	0.0270465	0.0231738	0.0256641	0.0205123	0.0234324	0.026082	0.0226131	0.0181881	0.0240415	0.0129786	0.0292008	0.00958626	0.0104552	0.0220142	0.0129127	0.0188319	0.0583044	0.0272038	0.0301646	0.0205386	0.0315024	0.0227629	0.0214829	0.0155306	0.0238472	0.0129575	0.0259555	0.023756	0.0121294	0.0290516	0.0286536	0.0338973
0.0237985	0.0305595	0.0228793	0.0176117	0.0121735	0.0233766	0.0226541	0.0286982	0.023809	0.0191261	0.0261336	0.0208783	0.0154052	0.0342214	0.00715183	0.0092818	0.0694719	0.0361889	0.023925	0.0413667	0.0229523	0.0300879	0.0256188	0.0191078	0.0244423	0.0347012	0.0355285	0.0235705	0.017485	0.0225118	0.0229562	0.019023	0.0113752	0.0190614	0.0234291	0.0118704	0.0262545	0.0219636	0.0228123	0.0169567	0.0216053	0.0144335	0.00894704	0.0198855	0.0351787	0.0149903	0.0208779	0.0389184	0.0218572
0.0546139	0.0107746	0.0606621	0.0149762	0.0152838	0.00616426	0.0418879	0.0132235	0.010674	0.0255658	0.0182542	0.0231099	0.0210546	0.0273018	0.0209265	0.0311865	0.01775	0.0471707	0.0278529	0.0271413	0.0279412	0.0344829	0.0305021	0.0173147	0.0242165	0.0235513	0.0394695	0.103612	0.0242068	0.0158973	0.0317669	0.0545492	0.0938762	0.0155523	0.02003	0.0135508	0.0156939	0.0204204	0.0218212	0.00995216	0.0212288	0.0250573	0.0178791	0.0223407	0.028534	0.0150138	0.0250344	0.0116043	0.0331972
0.0421562	0.0243005	0.0264548	0.0193294	0.0203798	0.0165702	0.0201833	0.0235205	0.0134477	0.0178133	0.0266343	0.0198645	0.0125683	0.0351199	0.0354727	0.0122016	0.0302821	0.0308103	0.0113405	0.0102875	0.0211267	0.0207421	0.0102847	0.0207174	0.0263767	0.0162527	0.0170287	0.0267614	0.0302285	0.0475413	0.0150286	0.0243172	0.0363361	0.0162877	0.0328031	0.0200048	0.0150943	0.0190422	0.0254129	0.0202549	0.0306541	0.0211195	0.0254975	0.0144632	0.0187134	0.0142872	0.0259444	0.0186645	0.0392474
0.0291993	0.0287126	0.0246364	0.0219012	0.0446988	0.0226284	0.0237263	0.0197508	0.122935	0.0239081	0.02075	0.0249313	0.0174711	0.115598	0.0196808	0.0474455	0.0276925	0.0491852	0.0261127	0.0259803	0.0559313	0.0344453	0.0157853	0.0239213	0.0253841	0.0278683	0.0178779	0.0375769	0.0317261	0.0356683	0.0275411	0.0208074	0.0258943	0.036241	0.0164401	0.0303213	0.0345549	0.0140275	0.0202377	0.0102348	0.0188457	0.0202332	0.0143756	0.0122524	0.022477	0.0193683	0.0186056	0.0225309	0.0127752
0.125294	0.0508224	0.0152261	0.0141039	0.0181448	0.00784277	0.0205258	0.0196387	0.0757493	0.0207029	0.0191202	0.041467	0.020969	0.0221923	0.0204936	0.015974	0.0219656	0.0359787	0.0198691	0.0303636	0.0225787	0.0188575	0.0186401	0.0172377	0.0286421	0.0217449	0.0193164	0.0202075	0.0176293	0.0155629	0.010117	0.022482	0.0232542	0.061916	0.0238624	0.0138547	0.0146048	0.0307212	0.00917626	0.0115972	0.0690576	0.0285616	0.0391862	0.0154293	0.0115059	0.040153	0.0229548	0.0215066	0.0150883
0.0265466	0.0190652	0.0266361	0.0208835	0.0158234	0.0277885	0.0171212	0.0386211	0.0185181	0.0294053	0.0215603	0.0228211	0.0107466	0.0219595	0.0208786	0.0131792	0.0215985	0.0209955	0.0277467	0.0438528	0.0129857	0.0542342	0.0380583	0.020807	0.0244266	0.0231255	0.0131827	0.0290026	0.0251103	0.0156691	0.0221057	0.0329768	0.03337	0.0273225	0.0289749	0.0267534	0.0168931	0.0419522	0.0166134	0.0271294	0.0206893	0.103083	0.0317361	0.0105408	0.0200296	0.0165616	0.021171	0.0170889	0.0353484
0.043719	0.0209538	0.0135817	0.0215513	0.0294965	0.00851811	0.0425279	0.016861	0.0110406	0.0183467	0.00929252	0.0234723	0.0221758	0.0332064	0.0166171	0.0196665	0.0350611	0.0139879	0.0320198	0.0325944	0.0153408	0.0248907	0.0197491	0.0213001	0.0382224	0.0260575	0.0220112	0.0398675	0.0552888	0.0213952	0.0173698	0.0344419	0.0169388	0.0224925	0.0253724	0.0249378	0.0155258	0.0366926	0.0237806	0.0273808	0.0262421	0.0208787	0.030155	0.00895887	0.0877342	0.0199759	0.0258078	0.0142797	0.0188637
0.0391762	0.0239861	0.0220107	0.0268508	0.0155818	0.0172894	0.0531874	0.0405755	0.0284787	0.011541	0.016383	0.0170913	0.0166754	0.0238556	0.0118131	0.0361371	0.0291865	0.0151095	0.0223179	0.0585894	0.0390119	0.0329439	0.0463868	0.0136045	0.0311218	0.0193044	0.0168505	0.0216339	0.0250813	0.0260174	0.0149533	0.0250652	0.0132736	0.0187107	0.0241161	0.0135281	0.0276241	0.00920544	0.0371665	0.0186432	0.0350453	0.0244354	0.0140567	0.019249	0.0269977	0.0115309	0.0160824	0.0224554	0.0328028
0.0137025	0.0137792	0.0218212	0.0163267	0.0307371	0.014295	0.0186419	0.0267589	0.0253502	0.0272159	0.0240505	0.013975	0.0210329	0.0193591	0.015827	0.0312323	0.0230205	0.0181427	0.0120438	0.0184709	0.0372722	0.0290853	0.0192851	0.0285432	0.0249224	0.0141695	0.0156063	0.0153058	0.0186312	0.0258672	0.0194164	0.028019	0.0284615	0.0192941	0.0214373	0.0386684	0.0118473	0.0138783	0.0202915	0.018806	0.0242434	0.0242074	0.0256628	0.0173002	0.127428	0.0137046	0.0321567	0.0272159	0.131012
0.0230092	0.35067	0.0122507	0.0267947	0.0420359	0.0398239	0.0165108	0.0285541	0.0253956	0.00772742	0.0205073	0.020638	0.0212629	0.024132	0.0231998	0.0253493	0.0249953	0.0280263	0.0262872	0.0209321	0.0261558	0.0368875	0.0271783	0.0145969	0.012925	0.0623779	0.0199635	0.024259	0.0223108	0.0373573	0.054985	0.0183634	0.0207893	0.0272024	0.0297605	0.0383158	0.00929742	0.0145706	0.0291508	0.0219749	0.0144261	0.0227366	0.110921	0.0139976	0.0475239	0.020122	0.0241278	0.0200095	0.0171785
0.0195372	0.0353738	0.0457545	0.0301335	0.0245484	0.0306328	0.0197959	0.0653615	0.0217726	0.0333344	0.0287063	0.0271611	0.0215806	0.0113149	0.0202905	0.00904955	0.0136958	0.018132	0.0125688	0.0180391	0.0129803	0.0214524	0.0200944	0.0268541	0.0275573	0.02464	0.012115	0.012862	0.0164925	0.0172315	0.022055	0.0198689	0.00769	0.0224869	0.0208321	0.028864	0.0410178	0.015255	0.0253479	0.0345048	0.0257166	0.021129	0.00831173	0.0249072	0.0236478	0.0153125	0.0167339	0.0381457	0.00966315
0.0400644	0.0209774	0.0155439	0.0241756	0.0192457	0.0322225	0.00616426	0.0229202	0.018703	0.0225518	0.0218213	0.0104998	0.0279714	0.0245174	0.0244851	0.0159257	0.0207653	0.0178986	0.0215036	0.0259738	0.0236011	0.017647	0.0272875	0.0270301	0.0128082	0.0297786	0.0239975	0.0203583	0.0190497	0.0238867	0.0431578	0.0230439	0.0110071	0.0155689	0.0266955	0.123588	0.0204028	0.0159054	0.0254738	0.0132203	0.0255044	0.0240276	0.0531915	0.0258331	0.0140503	0.0104552	0.02894	0.0451745	0.0339161
0.110218	0.0244839	0.0197706	0.0263028	0.0293217	0.0632801	0.107223	0.0190349	0.0372268	0.0198518	0.0355141	0.0265045	0.0372974	0.0175263	0.0189726	0.0116346	0.0342185	0.0429967	0.02988	0.0120461	0.0298187	0.0154052	0.0200122	0.0423488	0.0380683	0.0225989	0.0143358	0.0430243	0.0289256	0.0256859	0.0165499	0.0142762	0.02269	0.0310272	0.0213465	0.0230894	0.0203233	0.0128787	0.0321762	0.0391726	0.0256829	0.0214736	0.0330675	0.0244141	0.0212965	0.0250136	0.0234087	0.0192455	0.0236499
0.151824	0.0248237	0.0135139	0.0223598	0.0268329	0.0104986	0.0136362	0.0217763	0.0191217	0.0145427	0.0117539	0.0238132	0.0129727	0.010526	0.0142966	0.0136388	0.0432495	0.0325348	0.046185	0.0233314	0.0304951	0.0303323	0.0207824	0.0687397	0.0236392	0.0287396	0.0241137	0.0462457	0.0193836	0.012031	0.0192208	0.0198329	0.0336852	0.0142797	0.0293884	0.030953	0.0188714	0.0247863	0.0170988	0.0100081	0.028212	0.0115811	0.0211927	0.0175114	0.0201967	0.0457594	0.0152419	0.0200379	0.0217975
0.0307769	0.0152704	0.0507086	0.0162178	0.0315308	0.020313	0.0340432	0.0337657	0.0218375	0.0293996	0.010587	0.0350997	0.0149888	0.016233	0.0146387	0.0199929	0.0402174	0.0136161	0.0136168	0.0269943	0.0211947	0.0218032	0.0261344	0.0262259	0.0411133	0.0223045	0.0183391	0.0142797	0.0600878	0.0168146	0.0224804	0.0216909	0.0204931	0.0115661	0.0184868	0.0251999	0.0127526	0.0173568	0.0206422	0.0204403	0.026547	0.0159202	0.00682477	0.0224789	0.0246522	0.0188441	0.0131282	0.110612	0.0125687
0.0163838	0.00927916	0.0256195	0.0241161	0.0154472	0.0204828	0.0338656	0.0258986	0.0487178	0.0169788	0.0269306	0.0335593	0.0206815	0.0214481	0.0116189	0.0165865	0.0244586	0.0237061	0.0300517	0.0132808	0.0209765	0.0140611	0.0371091	0.0251948	0.0368233	0.0159034	0.0173319	0.0160419	0.0181346	0.0209381	0.0224457	0.0245732	0.0175861	0.0100386	0.0154293	0.0195102	0.0403999	0.0090403	0.0180645	0.0206811	0.0364037	0.0209293	0.0151141	0.0254088	0.0219658	0.0377319	0.0121707	0.0273954	0.0174424
0.00770776	0.0397667	0.0389043	0.0448682	0.0330345	0.0249954	0.0230333	0.0288003	0.0262673	0.0219393	0.0202081	0.00932276	0.0738371	0.0191327	0.0161529	0.0219516	0.0193907	0.0182854	0.0156013	0.0343205	0.0199914	0.0164905	0.0298017	0.0225321	0.0161507	0.024803	0.0319956	0.019169	0.0349212	0.0354967	0.131918	0.020377	0.0258622	0.0146932	0.0186675	0.0192165	0.0229446	0.0178639	0.0176881	0.0162949	0.0181818	0.0328438	0.0207125	0.0245186	0.0259738	0.0112043	0.0184643	0.0196624	0.0136531
0.0208631	0.0166287	0.0201494	0.0261992	0.0179661	0.0090881	0.0252435	0.020204	0.0190103	0.010773	0.0173745	0.0234231	0.0288026	0.0143568	0.0161063	0.02405	0.0249922	0.0319838	0.023851	0.0278277	0.0174722	0.0394537	0.114675	0.0479477	0.0140732	0.00605167	0.0331262	0.0166279	0.013975	0.0296943	0.0430428	0.021909	0.0159604	0.0244699	0.0190357	0.0194292	0.0231853	0.011205	0.0163987	0.0257892	0.0106394	0.110454	0.0208021	0.0218768	0.0316861	0.0175854	0.0142762	0.0211006	0.0421584
0.0147508	0.0323764	0.0265511	0.0191637	0.0244266	0.0173134	0.0181806	0.0147682	0.0274781	0.0138848	0.0178518	0.024838	0.0222548	0.0225331	0.0198241	0.0142255	0.0462268	0.027059	0.0395098	0.0285139	0.0760797	0.0255172	0.0295092	0.119702	0.0248646	0.0157754	0.0119824	0.0422466	0.012339	0.0274781	0.0218229	0.0301359	0.0402029	0.0281915	0.0257896	0.0292608	0.0160882	0.020668	0.025699	0.0270151	0.0192748	0.022738	0.0360038	0.0187146	0.0406698	0.0150652	0.0149497	0.0570868	0.0201318
0.025822	0.0303022	0.022463	0.014096	0.0130459	0.0184057	0.0243069	0.0140909	0.0254401	0.0163362	0.0241428	0.010644	0.028203	0.0241278	0.0111193	0.0134573	0.0394142	0.0242029	0.0157735	0.0191996	0.0214423	0.0207735	0.0190069	0.0255783	0.0140619	0.0252522	0.0335137	0.0241312	0.0203337	0.0277377	0.0214369	0.0259555	0.0215792	0.012668	0.0231632	0.0295093	0.0231481	0.0172242	0.0172723	0.023133	0.0381554	0.0214637	0.0286532	0.0332611	0.0308844	0.0511613	0.0200056	0.0115608	0.0369534
0.0215697	0.0120874	0.0149339	0.0301095	0.02703	0.0261973	0.0156975	0.0385209	0.0227736	0.0110375	0.0289055	0.0375717	0.0154748	0.0238415	0.0138618	0.0372051	0.0360514	0.0239841	0.0155523	0.0244431	0.0132811	0.0178604	0.0264182	0.0173285	0.020768	0.00706806	0.0165717	0.0304661	0.0151371	0.0233318	0.0137289	0.0269645	0.0210257	0.0159839	0.0316503	0.0107379	0.0475372	0.0292878	0.0268265	0.0149711	0.0235956	0.0262528	0.0123027	0.0082665	0.0534726	0.0179737	0.0293148	0.0283803	0.0254019
0.0298484	0.0288716	0.111528	0.0175862	0.0309419	0.0458828	0.028262	0.0263352	0.0195796	0.0226836	0.015255	0.0244454	0.0314063	0.0161416	0.0147891	0.0085207	0.0260892	0.0144538	0.0147322	0.0165465	0.0178078	0.0206734	0.0179652	0.0647459	0.0204111	0.0298841	0.0108792	0.0253838	0.0284511	0.0362114	0.0241496	0.0361239	0.0278738	0.0185359	0.0263016	0.0279529	0.0407803	0.0149815	0.0127011	0.023124	0.0187033	0.016081	0.013941	0.0206686	0.0467807	0.0225746	0.0196642	0.0206708	0.0222162
0.0307037	0.0192157	0.0219358	0.0294644	0.0357572	0.0146101	0.0218121	0.00893643	0.00950169	0.0113782	0.0136409	0.020396	0.0198107	0.0244747	0.0120797	0.0110837	0.0258643	0.026131	0.0562506	0.0292797	0.0250834	0.0265293	0.029912	0.0238384	0.0204301	0.0292915	0.0214281	0.0263237	0.00997679	0.0288141	0.0253162	0.0211747	0.019569	0.0201266	0.0259489	0.0929154	0.0144784	0.021946	0.0222382	0.0254584	0.0288659	0.028418	0.0454219	0.141475	0.0298711	0.0173006	0.0204735	0.017886	0.0124197
0.0205989	0.0175743	0.0117418	0.026788	0.0154972	0.0221646	0.0469312	0.0220998	0.0138948	0.0368179	0.00936834	0.0120477	0.0138783	0.0258647	0.0210575	0.0210088	0.0200215	0.0222211	0.121381	0.024955	0.0224684	0.0241848	0.0186551	0.0135175	0.0223768	0.0475536	0.024516	0.0332764	0.0109234	0.0268327	0.00834453	0.0314681	0.0212845	0.0140493	0.0263569	0.0466661	0.0166256	0.0102875	0.0120685	0.0212817	0.0295837	0.0188435	0.0175604	0.0107286	0.0390782	0.0194992	0.0371606	0.0284835	0.0192312
0.017141	0.0535525	0.0326509	0.0127853	0.0269723	0.0111471	0.0142339	0.0292479	0.0224758	0.00769	0.0252363	0.0158039	0.0217558	0.0207189	0.01117	0.0165342	0.0326887	0.0299269	0.0351792	0.0249247	0.0199564	0.023328	0.0202731	0.0233282	0.013528	0.0179664	0.0384605	0.0136115	0.0147916	0.0217201	0.0369553	0.0253173	0.0103961	0.0230135	0.02241	0.0150696	0.0137803	0.0156287	0.0151891	0.0264796	0.011876	0.00805465	0.0394284	0.0223735	0.0583679	0.0298704	0.0227977	0.0101349	0.023635
0.0308966	0.0199514	0.0532214	0.0258584	0.0183439	0.0228911	0.0302249	0.0467845	0.0297456	0.0318672	0.0329023	0.00953502	0.0092818	0.02493	0.0193422	0.0219696	0.0274229	0.0248611	0.0187383	0.0252634	0.0150084	0.0279148	0.0337042	0.0282472	0.100091	0.0191657	0.0117093	0.0537822	0.0150866	0.0267918	0.0264655	0.02522	0.0149812	0.0184718	0.0206065	0.0443654	0.0382427	0.0136161	0.0160829	0.0214825	0.0181707	0.017217	0.00841788	0.0302729	0.0357983	0.014056	0.0417981	0.0193898	0.0147484
0.0304695	0.0406019	0.0249951	0.0298602	0.0173795	0.0133761	0.0262016	0.0211586	0.0523577	0.0692095	0.0240498	0.0342267	0.024329	0.0168796	0.0464418	0.0214807	0.0371891	0.0116394	0.0567352	0.0183747	0.019463	0.0258407	0.0284147	0.0127917	0.0142178	0.0157698	0.0265143	0.0446512	0.0152701	0.0113359	0.0508395	0.0213139	0.0270654	0.019436	0.0189506	0.0170693	0.0361845	0.0276637	0.0278318	0.0197392	0.0343125	0.0325529	0.0159525	0.00949127	0.0217078	0.0190884	0.0197943	0.0464382	0.0179065
0.0377013	0.0203786	0.0340692	0.00944559	0.0265949	0.0313377	0.0216725	0.0383149	0.00901099	0.0343747	0.0345576	0.0243451	0.00958626	0.0337676	0.0353445	0.0277166	0.0241608	0.0313198	0.0219689	0.0261024	0.0243476	0.0184786	0.0412546	0.0215899	0.0181667	0.0187398	0.0165626	0.0101056	0.0213437	0.0276743	0.0284465	0.0241777	0.0210052	0.0458748	0.0177078	0.0157679	0.0137824	0.0205801	0.0241131	0.0152619	0.0280771	0.021818	0.0121735	0.0132992	0.0315275	0.0387237	0.0207767	0.0363457	0.0150308
0.0228935	0.0212636	0.0213312	0.028534	0.021013	0.0221524	0.0266262	0.0149283	0.0453794	0.0187516	0.017382	0.0253845	0.032442	0.0618409	0.0122752	0.0201901	0.0256616	0.0361871	0.0189069	0.0196781	0.0446681	0.0339369	0.032882	0.0140197	0.0214306	0.0297105	0.0195824	0.0643861	0.0299008	0.0111982	0.025252	0.0222592	0.0307051	0.012519	0.039346	0.0278213	0.0335224	0.0482128	0.0276433	0.0210438	0.0263815	0.0187276	0.0160117	0.0523377	0.0268428	0.012339	0.0167817	0.040653	0.0145383
0.00943596	0.0247563	0.0394239	0.0237194	0.0415753	0.03328	0.0154232	0.0416294	0.0323498	0.0182452	0.0192777	0.0266407	0.0157548	0.0306797	0.0174973	0.0279772	0.0100066	0.0175402	0.0146697	0.0285471	0.022865	0.0144857	0.072143	0.0232027	0.0191992	0.0261566	0.0248262	0.0278723	0.0488571	0.0169839	0.0133582	0.0234417	0.01569	0.0133852	0.0120391	0.0131976	0.0181427	0.0305818	0.0366991	0.0160239	0.00639519	0.0422196	0.0181069	0.0116293	0.0478024	0.0192451	0.0310725	0.0279646	0.0247887
0.0186494	0.021941	0.00918955	0.0854965	0.0431404	0.0145409	0.00980353	0.00737984	0.0379865	0.0398505	0.0174526	0.0201857	0.0172908	0.0158064	0.0220662	0.0220498	0.0208476	0.0104331	0.0196963	0.0235981	0.0286699	0.0424881	0.0127973	0.0455995	0.0121295	0.0144458	0.013717	0.0366925	0.0210729	0.0232931	0.102549	0.0164998	0.0182922	0.0189281	0.022065	0.0206132	0.0188503	0.0136107	0.0212679	0.0212807	0.0087147	0.011638	0.0256701	0.0154293	0.0285628	0.00936166	0.0195253	0.0346885	0.020535
0.0229562	0.0416868	0.0474761	0.0375143	0.0217095	0.0428817	0.0203294	0.0193316	0.0253498	0.0167424	0.011996	0.012093	0.00864768	0.0196201	0.0123977	0.00500139	0.0265053	0.0242161	0.0324873	0.0111436	0.0477555	0.0310396	0.0459254	0.0337549	0.0210698	0.0383614	0.0194287	0.0214395	0.0170649	0.0333375	0.0304242	0.0378924	0.0337892	0.0415486	0.0208502	0.0514302	0.0126298	0.0403978	0.0154696	0.0114617	0.00999331	0.0130126	0.050048	0.0204537	0.0280476	0.0134973	0.112417	0.0231652	0.0191814
0.0268124	0.0699747	0.0128154	0.0105556	0.0489072	0.0427775	0.0270166	0.0264408	0.0273237	0.0189179	0.0281033	0.0292546	0.0244623	0.0290767	0.0157667	0.0104548	0.0421625	0.0156872	0.0174916	0.0197368	0.0211943	0.0208259	0.0195136	0.0286086	0.025947	0.0256513	0.0184078	0.0154052	0.0378413	0.0171054	0.0322558	0.0234262	0.0151354	0.0332607	0.0152017	0.0254791	0.0190047	0.102916	0.0157146	0.0410922	0.0270952	0.014199	0.0210723	0.0322066	0.0232641	0.0187685	0.026024	0.029596	0.0435905
0.0290188	0.0473898	0.0131398	0.0334788	0.0313492	0.0239532	0.0243787	0.0445255	0.0309428	0.0263088	0.0131632	0.0148741	0.0240553	0.0293231	0.019049	0.0303811	0.0236827	0.0216889	0.0198981	0.0468573	0.0147236	0.0186675	0.0358707	0.0112825	0.0224348	0.0233482	0.0455368	0.025243	0.010671	0.0230191	0.0329655	0.0121605	0.011028	0.0105714	0.0190156	0.0287913	0.0203279	0.0495972	0.0134764	0.0201048	0.0199701	0.0167438	0.0179521	0.0140164	0.0179002	0.0293829	0.00639519	0.0327842	0.0150565
0.0189154	0.0365588	0.0199405	0.0320931	0.049103	0.0155361	0.0494632	0.0280867	0.0190197	0.0118004	0.0186033	0.0364101	0.00914617	0.0424967	0.013932	0.0165768	0.0231453	0.0198988	0.0303368	0.0338225	0.00999844	0.0250796	0.0249224	0.021853	0.0291731	0.0328412	0.035887	0.0289015	0.0283665	0.0143249	0.0264157	0.0160367	0.0212988	0.0251591	0.0187569	0.0222453	0.0222357	0.0355703	0.0633699	0.021812	0.0130848	0.0129727	0.0133738	0.0217647	0.0474018	0.0176564	0.0199946	0.0175379	0.0213293
0.0213999	0.0286283	0.0130823	0.0305582	0.0243863	0.0157867	0.0108052	0.0239856	0.00842622	0.0161321	0.0416662	0.0159992	0.0215603	0.0139983	0.0219252	0.0197748	0.0205261	0.0367137	0.0930554	0.0540937	0.0213021	0.0178117	0.0196326	0.017497	0.0149196	0.0367027	0.0222932	0.0229265	0.0353585	0.015414	0.0128954	0.0242674	0.0190047	0.0419917	0.021631	0.0169018	0.0237268	0.0185469	0.00757012	0.015547	0.0242434	0.0163449	0.01902	0.0111274	0.0213294	0.0106349	0.0191427	0.0383992	0.0168042
0.0355859	0.0460364	0.0206999	0.0136422	0.0182304	0.014207	0.0261807	0.043555	0.041289	0.0373641	0.0187241	0.0195622	0.0169978	0.0438979	0.0140732	0.0200105	0.0282572	0.0129201	0.00885966	0.0353899	0.0485095	0.0217804	0.0157158	0.018591	0.0169351	0.0144894	0.034098	0.021171	0.0340621	0.0150094	0.0282653	0.0969641	0.0253999	0.0145433	0.0196296	0.0174192	0.0188989	0.0238891	0.0234015	0.0147579	0.0143746	0.0382662	0.0210536	0.0178677	0.0173379	0.0146526	0.0215379	0.0421875	0.0182302
0.113245	0.0186404	0.0175886	0.0217923	0.0128947	0.0282233	0.0305279	0.0309487	0.0167179	0.0141812	0.0364736	0.0171701	0.0128655	0.0343464	0.0239545	0.04568	0.033082	0.0171828	0.0352489	0.0218694	0.0230517	0.0221231	0.00957366	0.0229355	0.0366798	0.0198132	0.0341076	0.0184906	0.0222626	0.0138783	0.0241802	0.0226557	0.0151374	0.0161321	0.0190141	0.0185173	0.009765	0.00769	0.0169864	0.180765	0.0288735	0.0216149	0.0261533	0.0116846	0.0461432	0.0435992	0.0161221	0.0413897	0.0244059
0.0427138	0.0390804	0.0132435	0.0214584	0.014183	0.0116069	0.0116613	0.0486744	0.0187223	0.0194946	0.0153181	0.0361611	0.0095623	0.0337319	0.0176436	0.0154293	0.0235119	0.015579	0.0287089	0.020177	0.0174778	0.0278008	0.0249776	0.0324573	0.0213862	0.0279982	0.0159273	0.00785683	0.0191845	0.0144478	0.0300472	0.0180808	0.0176237	0.0235966	0.0185252	0.0238411	0.0127754	0.0163366	0.0203644	0.0403217	0.0342221	0.0245479	0.0331652	0.0142339	0.0226866	0.0133533	0.0692306	0.0434014	0.0171757
0.0472256	0.0292513	0.0245186	0.0153758	0.0521709	0.0340547	0.0100346	0.0286792	0.00999331	0.0225155	0.0153214	0.0129172	0.0188745	0.0204941	0.018408	0.0126552	0.0205723	0.0104548	0.0279001	0.0244952	0.0105553	0.037778	0.016679	0.0350211	0.0300187	0.0224685	0.0160456	0.00898417	0.0232317	0.0149847	0.0307901	0.01569	0.0111362	0.0397761	0.0222248	0.0308105	0.026333	0.0190698	0.0118433	0.022671	0.0282723	0.0350391	0.0520628	0.0100346	0.0158093	0.016691	0.011534	0.0222796	0.0269645
0.0227366	0.0324841	0.0171824	0.0217365	0.0225858	0.01322	0.00862141	0.0254467	0.0239156	0.00984892	0.0332724	0.0157777	0.0205197	0.024428	0.0563735	0.0213213	0.0332144	0.0427221	0.0210808	0.0155077	0.00887978	0.028677	0.0109953	0.0320517	0.046478	0.0240904	0.0279451	0.0187834	0.0122351	0.0175512	0.0187915	0.0299917	0.0241898	0.0336055	0.0282331	0.0451261	0.0202528	0.0128877	0.0156175	0.0262476	0.0182031	0.0332235	0.0368461	0.0136909	0.0401097	0.0141821	0.0205186	0.0378413	0.0152275
0.0170212	0.0214412	0.0186532	0.0235637	0.0221294	0.0231517	0.0262744	0.014579	0.0271914	0.0167406	0.012668	0.0234312	0.0308755	0.0244137	0.012393	0.0336144	0.0354837	0.0124269	0.02952	0.0180129	0.0269318	0.116627	0.0182845	0.0180719	0.0154912	0.0310877	0.0186886	0.0250535	0.0186423	0.02376	0.0295722	0.0524502	0.0214697	0.0492569	0.0356931	0.0191188	0.0162935	0.0204377	0.0154429	0.0238025	0.0196373	0.0328691	0.0168515	0.0286929	0.0258632	0.0205104	0.0174934	0.0257324	0.0484756
0.0289017	0.0413508	0.0244598	0.0185503	0.0131366	0.00914187	0.01531	0.0195924	0.0168427	0.0263847	0.0280365	0.0436388	0.0190957	0.0213536	0.018599	0.0268123	0.0206533	0.113976	0.0200294	0.034761	0.024091	0.0439188	0.0315523	0.020224	0.0135168	0.0181664	0.0174965	0.0412896	0.0226213	0.0071873	0.0374757	0.0146777	0.0174778	0.0152886	0.0120446	0.0263736	0.0229075	0.0255136	0.0303131	0.0151084	0.0236709	0.0103656	0.0109762	0.0165192	0.0100535	0.0223711	0.0172019	0.0221081	0.0199808
0.0436097	0.0520177	0.0208012	0.0238206	0.0445059	0.0180595	0.0346327	0.0283871	0.0279862	0.0220031	0.0299249	0.0267256	0.0187001	0.0163742	0.018493	0.0562549	0.0472134	0.0179988	0.0243909	0.0104175	0.0244568	0.0383318	0.0210625	0.0334169	0.0338926	0.0162453	0.0208741	0.016637	0.0258875	0.0239541	0.0260767	0.0206217	0.0282101	0.0218675	0.0120656	0.0134763	0.0151868	0.024216	0.0377351	0.0291702	0.0231781	0.0376117	0.0192168	0.0633337	0.0142839	0.014928	0.0149288	0.0395262	0.0209542
0.0255952	0.035096	0.0334934	0.0173621	0.0215607	0.0221583	0.0211994	0.0171549	0.0150836	0.0214776	0.0162737	0.030695	0.0191121	0.0216087	0.0232984	0.0177555	0.0289685	0.0230109	0.0199781	0.038801	0.00809919	0.019278	0.0370835	0.0283626	0.0199108	0.0423766	0.0418919	0.0312616	0.0105194	0.0207189	0.0325785	0.0147916	0.0120628	0.0108868	0.0237644	0.044632	0.0228508	0.0216623	0.0358708	0.0338182	0.0129727	0.0265277	0.0325372	0.0147842	0.0184132	0.00725009	0.0184981	0.0345961	0.0165612
0.0362711	0.0303685	0.0135614	0.0172544	0.0240387	0.0177008	0.0208694	0.0241179	0.0655854	0.0114386	0.03286	0.0215236	0.0123791	0.0305217	0.0224605	0.0158294	0.040421	0.0218544	0.0392257	0.0104883	0.0168919	0.0221302	0.0315739	0.0286859	0.0363246	0.0236803	0.0147682	0.0281282	0.0371729	0.0209959	0.0523682	0.0251438	0.025155	0.0182804	0.0175463	0.0449781	0.0347017	0.0264391	0.0358421	0.0239617	0.0208759	0.0220836	0.0293997	0.0243459	0.0186136	0.0147149	0.012229	0.0250192	0.0506199
0.0512553	0.0225759	0.017934	0.0193465	0.0235415	0.0184906	0.0341645	0.0230438	0.014113	0.0240792	0.0238548	0.0118043	0.0137888	0.0216351	0.0215499	0.0173165	0.0232227	0.0155974	0.0342674	0.0192363	0.0223203	0.0273775	0.0178779	0.0321257	0.0321254	0.0312791	0.0262636	0.0264983	0.0184869	0.00830221	0.0364186	0.0279238	0.0170873	0.0412018	0.022909	0.021615	0.02927	0.0264182	0.0388831	0.0226704	0.134848	0.0127591	0.0286326	0.0323366	0.0176322	0.0156471	0.0226213	0.0215248	0.0352573
0.0256148	0.0271732	0.0214824	0.0232925	0.0305791	0.0343092	0.0110289	0.0308426	0.0265373	0.0217256	0.0218933	0.0175874	0.0285383	0.0274794	0.013789	0.0126342	0.0142954	0.0145706	0.0368891	0.0121294	0.0256176	0.0231418	0.0189398	0.063031	0.0165741	0.0394778	0.0280192	0.0230292	0.0204162	0.0165715	0.0293252	0.0226213	0.0163692	0.027359	0.0167239	0.0635731	0.0212671	0.0154278	0.02518	0.0427639	0.0210839	0.0207456	0.0108296	0.0150683	0.0243846	0.0135057	0.0205169	0.0222698	0.0159857
0.0178027	0.036772	0.0254927	0.0356127	0.0434831	0.0189903	0.0187517	0.0132376	0.0153088	0.02212	0.0198645	0.0233417	0.0247998	0.0270377	0.0234788	0.0369527	0.0200467	0.0237567	0.0160267	0.0176247	0.0249687	0.0356492	0.0151772	0.031907	0.023602	0.0254927	0.0434614	0.0291924	0.0176898	0.0283503	0.0344704	0.026085	0.0164941	0.0188626	0.041282	0.0210032	0.0079976	0.0216889	0.0329401	0.0179917	0.0116143	0.0495689	0.0285868	0.0399258	0.0645592	0.0241514	0.0134286	0.0128621	0.0286549
0.046287	0.0378497	0.0260893	0.00917626	0.045262	0.0218216	0.0217633	0.0313286	0.021455	0.0262349	0.0148471	0.0215146	0.0516097	0.022557	0.0152022	0.017652	0.00811761	0.0229605	0.0310202	0.030671	0.0163838	0.0497974	0.0232509	0.0400008	0.0239286	0.00723479	0.0181318	0.0256985	0.0271654	0.0189379	0.034032	0.019525	0.0284092	0.0231169	0.0204571	0.0216057	0.015254	0.0292755	0.0228425	0.0281754	0.0225759	0.0155253	0.052538	0.0154779	0.0216688	0.020402	0.0169691	0.0137067	0.0312797
0.0132342	0.0258557	0.0290263	0.0265469	0.0362738	0.0161462	0.0147683	0.109087	0.0199892	0.00918319	0.114102	0.0205182	0.0148336	0.0225577	0.0316141	0.0325572	0.0188341	0.022226	0.0238427	0.0342522	0.0284191	0.037844	0.0263888	0.0298624	0.0382566	0.0205073	0.012339	0.0189317	0.0184467	0.0241486	0.0171924	0.0296535	0.0208661	0.0347999	0.0196651	0.0340001	0.0394413	0.0151178	0.0215308	0.028938	0.0136301	0.0542278	0.011586	0.0159503	0.0214967	0.0263264	0.0188684	0.0253226	0.0265176
0.0258367	0.0169146	0.0160232	0.0264604	0.0338728	0.0160406	0.0158301	0.0235088	0.0415706	0.0227098	0.0180485	0.0222244	0.0181427	0.0218084	0.0170487	0.0143034	0.0336864	0.0303966	0.0164835	0.0233392	0.0223888	0.0319408	0.0173698	0.0205352	0.0350149	0.0189455	0.0218027	0.0226292	0.0300572	0.0103782	0.022393	0.0196108	0.0337214	0.017791	0.0298226	0.0171503	0.0115567	0.023946	0.0319978	0.325286	0.017511	0.0252716	0.0465156	0.0218686	0.0204056	0.0356782	0.0444133	0.0161145	0.0369843
0.0180009	0.018904	0.0164474	0.0150416	0.0188077	0.0256862	0.0215879	0.0227705	0.0204735	0.0146048	0.0337487	0.0308978	0.0252465	0.0284511	0.0341233	0.0260843	0.0358473	0.0251917	0.0576528	0.0239084	0.0188142	0.0130993	0.0398248	0.0219835	0.0132904	0.0221935	0.012426	0.0316397	0.0334537	0.0224922	0.0292849	0.0443408	0.042169	0.0228576	0.0251576	0.0114995	0.00872823	0.0387	0.0127754	0.0148392	0.0269606	0.0371528	0.0145026	0.0186578	0.0266387	0.045633	0.0155938	0.118067	0.0294914
0.0196218	0.036302	0.0165886	0.0130252	0.0402549	0.02427	0.0211009	0.00984374	0.0265927	0.0241074	0.0275789	0.0200846	0.0221992	0.0302787	0.0103096	0.0177844	0.0166093	0.0302319	0.123145	0.0274142	0.00915569	0.0276252	0.0114449	0.041253	0.0269917	0.0232675	0.015228	0.0239016	0.0144441	0.0134702	0.017325	0.0300268	0.0175138	0.0588799	0.0156126	0.00776227	0.0124197	0.0267367	0.023493	0.0148134	0.0202156	0.0249102	0.034331	0.0184349	0.0567124	0.0201996	0.0165197	0.0250726	0.0293396
0.0162903	0.0175191	0.0274649	0.0358802	0.0429179	0.0109666	0.0158093	0.00769	0.0199642	0.0224694	0.0400057	0.0175913	0.0170525	0.0210241	0.011879	0.022814	0.0983751	0.0214198	0.0108868	0.0313198	0.0220431	0.0248802	0.0328157	0.03523	0.0176882	0.0184382	0.0110532	0.0206907	0.0134225	0.0141607	0.0205224	0.0231541	0.0239679	0.0266818	0.0113093	0.0254796	0.0224687	0.0184871	0.0222993	0.0216822	0.020638	0.0243159	0.0205835	0.0199591	0.0308593	0.0172421	0.0100346	0.0190156	0.0224696
0.0323227	0.0223529	0.0291217	0.0143482	0.0266997	0.0198895	0.00672781	0.0247542	0.0157897	0.0195209	0.0336292	0.0139018	0.0237508	0.028069	0.0131749	0.0201406	0.0231093	0.015569	0.0389151	0.0648039	0.0329165	0.0154912	0.0158362	0.060252	0.0123322	0.031429	0.0366982	0.0156998	0.0479905	0.0213104	0.0276941	0.0169384	0.0241423	0.067371	0.0154481	0.0204143	0.0103339	0.0193077	0.04319	0.0109243	0.0180238	0.0206123	0.0596678	0.0211111	0.01775	0.0144884	0.0188392	0.0149142	0.0191496
0.0344798	0.0325143	0.0224976	0.0272386	0.019948	0.0160845	0.0238832	0.0283802	0.013373	0.0220187	0.0263003	0.0321702	0.0240008	0.0245354	0.0245691	0.00605167	0.0345495	0.0255025	0.0562561	0.0362557	0.0277787	0.031474	0.0201573	0.0218599	0.0303043	0.0507947	0.0362668	0.0351912	0.0118848	0.0387918	0.020523	0.0341014	0.0269162	0.0271375	0.0204735	0.0188503	0.032305	0.0152393	0.0364576	0.0185205	0.0137546	0.0132712	0.0144821	0.0206115	0.0347297	0.0346811	0.0160232	0.0194623	0.0246092
0.0288616	0.0140503	0.035348	0.0192858	0.0291262	0.0221848	0.0440648	0.0422177	0.0180781	0.0569093	0.0223323	0.0298128	0.0140732	0.0309773	0.039046	0.0304229	0.0162518	0.0347121	0.0241013	0.022758	0.0125606	0.0214729	0.0295358	0.0160846	0.0120907	0.0302988	0.0191959	0.00864619	0.0338767	0.0235065	0.0221145	0.0358947	0.0168985	0.0260982	0.0202383	0.020694	0.00769	0.043679	0.0217078	0.0144118	0.00603241	0.0281662	0.0316204	0.0181703	0.0371211	0.0145142	0.00769	0.0405552	0.0208654
0.0330803	0.031474	0.0280021	0.015	0.0310685	0.021568	0.0291431	0.0201667	0.0205941	0.0117318	0.0253419	0.0219386	0.0182081	0.0136558	0.0206081	0.0158046	0.0361001	0.0306674	0.017967	0.0175163	0.0149833	0.0343038	0.0386556	0.0223934	0.021171	0.0192908	0.013865	0.0150043	0.0151529	0.0285401	0.0298039	0.0215845	0.0233973	0.0251318	0.0120871	0.016309	0.0194138	0.0295238	0.0205844	0.0238803	0.0208343	0.0156243	0.0146462	0.0169057	0.00904023	0.039442	0.0147066	0.022257	0.0333823
0.0131768	0.0229478	0.0218764	0.00991249	0.0179657	0.0697423	0.0329272	0.035977	0.040713	0.0271499	0.0183282	0.0308121	0.0224027	0.0217705	0.0140503	0.00999331	0.0334859	0.0220697	0.0330531	0.0278229	0.0250177	0.027549	0.0173319	0.0212195	0.017532	0.0115562	0.0195601	0.0236944	0.0262333	0.0277004	0.0251766	0.146596	0.0155163	0.0135508	0.0147579	0.016309	0.0597189	0.0142762	0.123536	0.0247163	0.0190947	0.00872772	0.0288963	0.0308098	0.0257848	0.0370759	0.0170332	0.0169942	0.0216831
0.0280384	0.0534109	0.0228005	0.027904	0.0210707	0.0135506	0.0145944	0.0133369	0.0224728	0.0194185	0.0163266	0.0112043	0.0156611	0.0254612	0.0415137	0.0286255	0.025851	0.0337817	0.0160133	0.0254766	0.0230562	0.052162	0.0339004	0.0167022	0.0257918	0.0232708	0.0153878	0.0160732	0.0503452	0.05101	0.0343582	0.00682477	0.119387	0.022727	0.0246134	0.0140954	0.0373152	0.033806	0.0279756	0.0147397	0.0115479	0.029454	0.0213794	0.0200771	0.0334138	0.0149762	0.0219254	0.0123159	0.017666
0.0147613	0.018988	0.00603241	0.0251864	0.0327906	0.034424	0.0351294	0.00959532	0.0320285	0.0414497	0.055276	0.0324243	0.0232713	0.0306101	0.0201303	0.0254168	0.0154703	0.0282719	0.0244623	0.0233529	0.0402652	0.0254049	0.0196306	0.0169416	0.0352148	0.0170829	0.0364261	0.0171544	0.0140491	0.0344249	0.0527007	0.0259349	0.0111606	0.0237125	0.024681	0.0601746	0.0259317	0.0262717	0.0404711	0.0175551	0.0186056	0.0226269	0.023142	0.0248101	0.0187704	0.0266744	0.0137446	0.0426368	0.0261981
0.0194102	0.029996	0.0262837	0.029592	0.0289835	0.0242656	0.0175268	0.0220395	0.0491194	0.0200608	0.0175886	0.0107964	0.0317589	0.0231929	0.0398563	0.0261843	0.0278621	0.0411759	0.0161944	0.0449468	0.024311	0.0103339	0.0115312	0.0290869	0.0112992	0.0242165	0.0187697	0.0232421	0.0336628	0.0180147	0.0193912	0.0192398	0.0186074	0.019832	0.0155676	0.0345443	0.0155131	0.0353661	0.0200656	0.0338125	0.0470312	0.0126552	0.0387896	0.0220452	0.0241613	0.0109661	0.017054	0.0179362	0.0174438
0.0177761	0.0426201	0.0288226	0.0155334	0.0497179	0.0150945	0.0134828	0.027768	0.0668088	0.0207259	0.0234907	0.037528	0.00962862	0.015781	0.00932276	0.0118695	0.0401585	0.0165102	0.0161867	0.0151285	0.0125849	0.0463107	0.0324058	0.0282469	0.0255785	0.0193649	0.0207381	0.0318916	0.0156887	0.0272298	0.0213006	0.0179664	0.0240373	0.0192452	0.0178783	0.011171	0.0165614	0.0184057	0.0252977	0.0241617	0.017532	0.019604	0.0242232	0.0161333	0.0188575	0.0134716	0.0214488	0.0224857	0.0308932
0.034917	0.0375823	0.0587958	0.0211405	0.0274022	0.0272631	0.0231823	0.0222796	0.0582325	0.0176976	0.0176201	0.0301605	0.0137319	0.0210438	0.0105019	0.0600448	0.0392514	0.0214378	0.0216649	0.00984374	0.0359942	0.0187868	0.0207318	0.0137053	0.032977	0.0269541	0.0208132	0.0209676	0.0124652	0.0364603	0.0195839	0.0273221	0.0237597	0.00894882	0.0938762	0.026826	0.0274777	0.0303857	0.0162923	0.0572085	0.0104653	0.0511385	0.0174602	0.024119	0.0381172	0.0293106	0.0448845	0.0215773	0.0211052
0.0164607	0.0432421	0.0231246	0.0144355	0.0413805	0.0189647	0.100115	0.0319475	0.0123696	0.0109092	0.0223089	0.0362406	0.0162217	0.0760126	0.0243993	0.0184325	0.0397589	0.0273025	0.0228735	0.0235451	0.0337768	0.0154164	0.0351987	0.0180689	0.029881	0.0199397	0.0206116	0.0340586	0.0137324	0.024503	0.0251993	0.031957	0.011921	0.0172083	0.0125849	0.0635471	0.0246656	0.0191321	0.0212304	0.013267	0.0380174	0.0236779	0.0389603	0.0220461	0.0235981	0.0307439	0.0150619	0.00999331	0.0306855
0.0149728	0.0357964	0.00769	0.016864	0.0244114	0.0324053	0.0276724	0.0116963	0.0281539	0.0304641	0.0133251	0.024802	0.0249007	0.0140532	0.0419898	0.0165187	0.044223	0.0290155	0.0183154	0.0284525	0.0217031	0.0267605	0.0292301	0.0483658	0.0206714	0.010858	0.0163176	0.0213284	0.0249424	0.0469858	0.0192131	0.0260541	0.0245389	0.020852	0.0341544	0.0287721	0.0142116	0.0149135	0.0237741	0.0278264	0.0318492	0.0358292	0.0208694	0.0103223	0.00723804	0.0139712	0.0143754	0.0305568	0.0174078
0.0246221	0.0527521	0.023493	0.0178078	0.023101	0.022405	0.0167262	0.0246623	0.0327562	0.0241132	0.0726801	0.0199229	0.0166776	0.0238219	0.0187769	0.0194729	0.0210298	0.030179	0.0242177	0.0343263	0.0604365	0.0235297	0.0267357	0.0120278	0.0347071	0.0187573	0.0337516	0.119113	0.0337163	0.0243554	0.0276084	0.0414621	0.0120928	0.0225652	0.0209772	0.0330891	0.0105556	0.0111117	0.0198963	0.0124269	0.0350144	0.0184131	0.0163814	0.0188316	0.0201811	0.0912349	0.0211439	0.0116232	0.0374833
0.0271988	0.0306955	0.0210808	0.0179008	0.0132048	0.0146598	0.027342	0.0209027	0.0464769	0.032712	0.0149338	0.0216053	0.0184463	0.0253916	0.0292915	0.00867137	0.0210298	0.0170021	0.0158801	0.02877	0.0350681	0.0315943	0.0208088	0.0310102	0.0348374	0.0344143	0.0239552	0.01648	0.00875878	0.0353007	0.0193405	0.0186675	0.019215	0.0318619	0.0262857	0.0205975	0.0260319	0.010436	0.0471305	0.0225197	0.0268248	0.0268088	0.0148442	0.0201739	0.027902	0.0142112	0.0256862	0.0899801	0.0154052
0.0220406	0.0232532	0.0382598	0.0322496	0.0185171	0.0218579	0.0118108	0.015046	0.0125849	0.0210438	0.0416401	0.0115952	0.0198883	0.0178008	0.0218008	0.0161416	0.030442	0.0256074	0.0163002	0.0382887	0.0184709	0.0168807	0.0127853	0.027219	0.0147465	0.0306688	0.012618	0.0197695	0.0149213	0.0143682	0.0277998	0.0244137	0.109124	0.0163987	0.0225921	0.00715183	0.0227133	0.0155557	0.024445	0.0261062	0.0310544	0.0094416	0.0741359	0.0250174	0.0306644	0.0235048	0.0379536	0.0497363	0.0212257
0.0156429	0.0357553	0.019097	0.01968	0.121478	0.0107042	0.0182263	0.0402897	0.0209952	0.0209825	0.0346712	0.0183127	0.0383475	0.024308	0.0327962	0.0288817	0.0121035	0.0435236	0.0284451	0.0316154	0.0234321	0.0225921	0.0424243	0.0445802	0.0205338	0.018091	0.0292492	0.0414265	0.0298405	0.028129	0.0209863	0.0254669	0.0422819	0.0203944	0.0366817	0.0254305	0.0268363	0.0208846	0.0272311	0.0280932	0.0154037	0.0149608	0.0454964	0.0445299	0.0412965	0.0196428	0.0297101	0.0220431	0.0226544
0.0176266	0.0161363	0.0349637	0.0109711	0.0244656	0.0409561	0.0258129	0.0846119	0.0242648	0.0172242	0.013927	0.0160179	0.0315288	0.0247966	0.0133376	0.069219	0.0203034	0.0271292	0.0186388	0.025704	0.0182548	0.0264505	0.0317496	0.0254228	0.0200009	0.0247219	0.0224235	0.0152496	0.0135156	0.0148038	0.0410525	0.0169942	0.00999331	0.024364	0.027705	0.0277931	0.0103765	0.00915569	0.0405323	0.0206133	0.0116097	0.0253524	0.0188231	0.0494356	0.0165367	0.0130733	0.0212655	0.0628061	0.0310459
0.0335878	0.0219493	0.00844349	0.0132526	0.0300146	0.0427115	0.0184107	0.0168899	0.0141839	0.0183246	0.0161746	0.0107914	0.0227571	0.014096	0.00882603	0.0127551	0.0354272	0.0181212	0.0258356	0.034504	0.0150943	0.0249776	0.0192507	0.014455	0.0199391	0.0296717	0.0140858	0.0353899	0.0193354	0.0311049	0.0206211	0.013461	0.0122275	0.0218447	0.0339994	0.0268696	0.0143154	0.029082	0.0258439	0.00714977	0.104794	0.0275818	0.0253959	0.0387593	0.0296357	0.0244239	0.0122881	0.0166515	0.00769
0.0467646	0.0142509	0.0443001	0.023344	0.0278017	0.0238738	0.0162454	0.036575	0.0230052	0.0267175	0.0187075	0.0283567	0.0222681	0.0183277	0.0119926	0.0225364	0.0254121	0.0241039	0.0109374	0.0222626	0.0412005	0.0295419	0.0233842	0.0150542	0.0191225	0.015	0.0246942	0.0140248	0.0107519	0.0274082	0.0194081	0.0287824	0.0220678	0.014052	0.020011	0.0207419	0.0277828	0.0140991	0.0412459	0.0205398	0.0127574	0.0164371	0.0250815	0.0197433	0.0159503	0.026302	0.0139116	0.0367092	0.0183685
0.00947465	0.0213856	0.0138666	0.0231982	0.0146769	0.0123663	0.0109298	0.0151726	0.0284285	0.0196199	0.0223956	0.0329818	0.0302048	0.014737	0.0151417	0.0141399	0.02803	0.0712224	0.025173	0.0153633	0.0310626	0.0386119	0.0431414	0.0187789	0.0211992	0.0213213	0.0220906	0.0140024	0.0362958	0.0252218	0.0125617	0.0254379	0.0192317	0.0347196	0.00943194	0.0315173	0.0166139	0.0107635	0.0137695	0.0222909	0.0165886	0.0207653	0.0126578	0.0114569	0.0317222	0.0169857	0.0250522	0.0274749	0.0154052
0.0172376	0.0234593	0.0333004	0.0292291	0.0176007	0.0341749	0.0152028	0.0154327	0.0368357	0.0127534	0.0140316	0.0162507	0.0171122	0.0126786	0.0207609	0.010392	0.0382865	0.0301937	0.0246688	0.0341834	0.0243998	0.0203531	0.0290853	0.0166805	0.053213	0.0423396	0.0115547	0.0217114	0.0304335	0.0257999	0.032221	0.0330358	0.0227244	0.0183459	0.0279107	0.0185308	0.0184762	0.0375024	0.0396089	0.02066	0.00885966	0.0168535	0.0220057	0.0357546	0.019068	0.0195252	0.0179277	0.0258854	0.015839
0.0263503	0.0316404	0.0434837	0.0374393	0.0121295	0.0273134	0.0241643	0.00787305	0.00694891	0.015055	0.0571256	0.0480011	0.023388	0.115447	0.0516032	0.0183127	0.0307216	0.0124627	0.0228534	0.0173827	0.0280271	0.043951	0.0431925	0.0092818	0.0289848	0.0163002	0.0242277	0.0213343	0.0410409	0.0172204	0.0210078	0.0432415	0.0197473	0.0311068	0.0338214	0.0287124	0.0201667	0.0136555	0.00929252	0.0624763	0.0196963	0.0225961	0.0294519	0.0234455	0.0158111	0.0239225	0.0168786	0.0152559	0.0175773
0.0345931	0.032421	0.0311359	0.0153018	0.018518	0.0197625	0.0155831	0.0259209	0.0117318	0.0270314	0.0145747	0.0457857	0.0192941	0.0338496	0.021057	0.00686093	0.0229931	0.00807563	0.0304724	0.0194393	0.0130224	0.0305417	0.016364	0.015675	0.033231	0.0245763	0.0378544	0.0160515	0.0208654	0.0559251	0.0338573	0.0396339	0.0204078	0.00906727	0.0211418	0.0420298	0.0212523	0.0141264	0.0225544	0.0219165	0.0163002	0.0518769	0.0296091	0.0113056	0.0219847	0.0331758	0.0218768	0.0188077	0.026672
0.0249003	0.0130568	0.0133807	0.031777	0.00993716	0.036295	0.0217936	0.0173706	0.026547	0.0338232	0.0104777	0.0206838	0.0270494	0.0193639	0.0485533	0.0124709	0.034418	0.023365	0.0361511	0.0115723	0.016523	0.0295165	0.0288409	0.0438595	0.0241179	0.0244263	0.0145686	0.0202402	0.0125178	0.0297917	0.0204117	0.0257514	0.032096	0.0233749	0.0314332	0.0232605	0.0154052	0.0315489	0.0352192	0.0185898	0.0149372	0.00826502	0.0154528	0.0251992	0.0139355	0.0178318	0.0214481	0.0230934	0.0257299
0.0122817	0.037025	0.0164897	0.0116734	0.0310617	0.0219848	0.0152428	0.0187353	0.0219795	0.0269626	0.0102302	0.0275272	0.0327715	0.0332106	0.0169795	0.0102178	0.0226009	0.109841	0.0189294	0.0467033	0.0641379	0.0284334	0.055535	0.0355236	0.0229136	0.0316026	0.0137319	0.0147149	0.00939118	0.0275236	0.0188564	0.042866	0.052071	0.0171037	0.0134433	0.0274841	0.0139256	0.017524	0.0241251	0.0191831	0.0249968	0.0210218	0.0466822	0.0209709	0.0243602	0.019216	0.0198455	0.0230654	0.0353288
0.0226488	0.0219012	0.0346805	0.00932638	0.0171656	0.0289875	0.0143423	0.0194033	0.0285096	0.0141839	0.0257736	0.0634209	0.0369305	0.0277102	0.0258771	0.0165488	0.0292194	0.0220286	0.0302872	0.0301503	0.020011	0.0335184	0.0208566	0.0471729	0.0256644	0.029827	0.0370057	0.0430765	0.013943	0.0175372	0.0258082	0.0298312	0.0362444	0.0218463	0.0141839	0.0264296	0.0247717	0.0183704	0.0253897	0.0221119	0.0498171	0.0126684	0.0488154	0.0133635	0.023979	0.0385129	0.0160442	0.0214076	0.0430667
0.0259602	0.0261262	0.0139088	0.0143346	0.0389669	0.020296	0.0170922	0.0198877	0.0205429	0.0201216	0.0225028	0.0172596	0.0165494	0.0211052	0.0231573	0.0163934	0.0998609	0.025148	0.0237322	0.0242035	0.012338	0.0246621	0.0309739	0.0250418	0.0311425	0.0231111	0.0237381	0.0304989	0.0240324	0.0287129	0.0516097	0.0333625	0.022718	0.016177	0.0230934	0.0282592	0.0156482	0.0218123	0.0197084	0.0197009	0.0163431	0.0213178	0.0345858	0.0182845	0.0449985	0.0190889	0.0327651	0.023421	0.0252241
0.0435917	0.0258705	0.0210186	0.0206838	0.022803	0.0155627	0.0148811	0.0335626	0.0296484	0.0197228	0.0181033	0.0148741	0.0976714	0.0199017	0.0217513	0.0428482	0.032438	0.0173184	0.00962862	0.0148498	0.0473913	0.0226918	0.0364606	0.0231649	0.0199902	0.0375997	0.0580043	0.0609032	0.0130561	0.0119069	0.0132238	0.0266441	0.0304854	0.0346867	0.0261613	0.0203276	0.0358843	0.017696	0.0215698	0.0167464	0.0324778	0.0132004	0.0163303	0.0192454	0.0145148	0.0140812	0.022899	0.0214076	0.0150136
0.0281033	0.0508491	0.0259259	0.0348304	0.0171758	0.0227724	0.0197994	0.121324	0.0184633	0.0255325	0.013927	0.0620858	0.0198962	0.0175379	0.0203248	0.0359362	0.0736029	0.0171719	0.0307565	0.0353776	0.0596764	0.0158973	0.0492884	0.0327149	0.0270327	0.0232532	0.0582269	0.0341437	0.0272489	0.014382	0.0187398	0.0286546	0.0179277	0.0199199	0.0249295	0.0442156	0.0273841	0.0143875	0.018054	0.0204826	0.0163838	0.0239949	0.0178225	0.0278878	0.038113	0.0166256	0.0227375	0.0201699	0.0125727
0.0360914	0.0287583	0.0408996	0.0125941	0.0264524	0.0207096	0.0498097	0.0215973	0.0266831	0.0196179	0.0363102	0.00925051	0.0194816	0.0381427	0.0165946	0.0201104	0.0408045	0.0176099	0.0169868	0.0203686	0.0223084	0.0149578	0.0113212	0.021574	0.0202327	0.0190564	0.021515	0.0115836	0.0186453	0.0384829	0.018926	0.0134956	0.0200421	0.0120452	0.0222171	0.0226131	0.0318781	0.0154052	0.0715112	0.0339702	0.0401907	0.0357838	0.018155	0.0562929	0.0186626	0.0340759	0.00859332	0.0146815	0.0234999
0.0207957	0.0278198	0.113976	0.0201318	0.0332728	0.0212216	0.021351	0.0205895	0.016474	0.0224673	0.0410971	0.0140682	0.0216016	0.023388	0.0239229	0.0310367	0.0206332	0.0314383	0.0356554	0.0238244	0.0184789	0.0290767	0.0503216	0.0709823	0.0190341	0.0232442	0.0114407	0.0447676	0.0184527	0.0611643	0.0236819	0.0322933	0.0300554	0.0206911	0.0193676	0.0140105	0.023328	0.0128959	0.0177667	0.0266894	0.0224062	0.0152902	0.0910215	0.0208967	0.0210549	0.0371388	0.0333904	0.0133943	0.0281871
0.0240295	0.101855	0.0486404	0.0256207	0.033655	0.0165026	0.0208137	0.0148239	0.0811351	0.0223667	0.015805	0.0278577	0.030473	0.0220496	0.0232139	0.00619787	0.017311	0.0370898	0.0282144	0.0305116	0.0242409	0.0221848	0.0127435	0.0194068	0.0225889	0.0141202	0.0200263	0.0268526	0.0236261	0.0217433	0.010494	0.0262174	0.0179521	0.0291502	0.0233617	0.0350344	0.0148134	0.0130127	0.0382963	0.0114718	0.0289394	0.0250231	0.0279877	0.0281543	0.021684	0.023959	0.0175345	0.0234957	0.0155938
0.0206721	0.0382362	0.0406215	0.0131192	0.0298818	0.0346657	0.0342591	0.0183906	0.0728847	0.0182564	0.0307178	0.0305279	0.0139976	0.0541244	0.0238678	0.00961921	0.0189441	0.0288765	0.0195341	0.0164338	0.0266699	0.0235736	0.0143728	0.0211267	0.012009	0.02	0.0208661	0.0223155	0.0158237	0.0199493	0.0142481	0.0271951	0.0125163	0.0223372	0.0268991	0.0348294	0.0221029	0.0120202	0.0258407	0.0207826	0.0253479	0.0348952	0.00970172	0.0191121	0.028014	0.0196991	0.0168228	0.0327446	0.0251253
0.0358853	0.0284085	0.017077	0.0168535	0.0310669	0.0275495	0.0214825	0.0135232	0.0165501	0.013267	0.0163424	0.0222216	0.0167377	0.0172914	0.0442354	0.0271426	0.035528	0.0229001	0.0282398	0.0376707	0.0228894	0.0223691	0.0159891	0.0120243	0.0309466	0.0175978	0.0235106	0.0225024	0.0143397	0.0228545	0.0131095	0.0263316	0.0207858	0.0163838	0.0105556	0.019049	0.113264	0.0174519	0.00994944	0.0355249	0.0115268	0.0167997	0.0240574	0.0238511	0.0252868	0.0197752	0.0305563	0.0478151	0.0294382
0.019097	0.0108868	0.0387252	0.0308348	0.046359	0.0193392	0.0229611	0.0225512	0.0153191	0.0194928	0.0367038	0.0163838	0.0249824	0.0125263	0.0180975	0.0157842	0.0414731	0.0196911	0.0208728	0.0205486	0.0131537	0.0262268	0.0216339	0.042404	0.0274809	0.0114938	0.0704218	0.0252864	0.0213146	0.0271953	0.020023	0.0267273	0.0153402	0.025819	0.0302681	0.0341743	0.012031	0.0299836	0.0286148	0.0250693	0.0973272	0.0272048	0.0132219	0.0190833	0.0358975	0.0463299	0.0275952	0.0175144	0.019546
0.044226	0.0228511	0.034049	0.0147176	0.0253916	0.0139979	0.0130196	0.0263655	0.111239	0.0233298	0.0125258	0.0261484	0.0200612	0.0183821	0.0124849	0.0189497	0.0313034	0.0274773	0.0321517	0.0139381	0.0240609	0.0158989	0.0226944	0.023411	0.0268515	0.0270314	0.0143231	0.00664587	0.0128014	0.0146263	0.0434081	0.0146331	0.0165228	0.0264639	0.0243353	0.0191954	0.0167636	0.0243304	0.0176493	0.0212442	0.0352585	0.0172367	0.0172944	0.0219438	0.0354782	0.0220296	0.0373406	0.0122244	0.0409561
0.016942	0.0177245	0.0176006	0.0220753	0.0168586	0.0117688	0.0244009	0.0115419	0.0129578	0.0396929	0.0126775	0.0201365	0.0135707	0.0167406	0.0163992	0.0230375	0.0239681	0.02074	0.0202942	0.0264157	0.0194762	0.0305609	0.015393	0.0390516	0.0124278	0.0221775	0.0213086	0.0139565	0.0242596	0.0348706	0.0315332	0.0264524	0.0105194	0.0179996	0.0183113	0.0128655	0.0197734	0.00787181	0.0188507	0.0480413	0.0148596	0.0180278	0.0118533	0.0217929	0.0263133	0.0248151	0.0236591	0.0138363	0.029814
0.00890842	0.0478696	0.0268783	0.0150943	0.0179068	0.0464213	0.0154293	0.0164085	0.0140619	0.0358124	0.0168963	0.0225795	0.0403204	0.0196242	0.0196199	0.0142493	0.0324484	0.0186699	0.0543126	0.0365254	0.0198852	0.0207078	0.0153496	0.0156713	0.018589	0.0193812	0.0174233	0.0395589	0.020807	0.0209618	0.0161404	0.0220831	0.0202562	0.0264245	0.0287875	0.0153824	0.0216253	0.00980353	0.0227644	0.0540849	0.0120537	0.045392	0.0337584	0.0102648	0.021315	0.0160408	0.0206719	0.0187024	0.0188182
0.0162699	0.0226477	0.0385015	0.0337746	0.0463414	0.0179497	0.0245602	0.0283503	0.0136602	0.0196062	0.0166486	0.0256644	0.0217095	0.0200554	0.013823	0.0214411	0.0327402	0.0251897	0.0273722	0.0331897	0.017221	0.022435	0.037227	0.0172555	0.0209825	0.0410041	0.0186536	0.0361635	0.00867137	0.0282698	0.0150943	0.0218642	0.0343262	0.0267101	0.0281047	0.0159485	0.135903	0.045729	0.0243317	0.0515202	0.0318604	0.0175894	0.0232768	0.0190745	0.0406219	0.0255575	0.0156694	0.0121783	0.0208434
0.030464	0.0372678	0.0100866	0.0237668	0.0293228	0.0229979	0.0100403	0.0218988	0.0249594	0.0228238	0.079915	0.0210537	0.0220923	0.0141931	0.0295999	0.0395213	0.0196902	0.0365185	0.0191932	0.00896864	0.0477979	0.0273175	0.0643007	0.0367562	0.339741	0.0232901	0.012796	0.0220944	0.0161215	0.0119069	0.0206322	0.0249416	0.0325526	0.0292316	0.0206619	0.0178507	0.0246724	0.0197057	0.0226452	0.0337488	0.0370227	0.0214871	0.0177169	0.0172948	0.0288649	0.033111	0.0176334	0.0176481	0.0119858
0.0139039	0.0359522	0.0320931	0.0345939	0.0216092	0.0495403	0.0183862	0.0317901	0.0201005	0.0460877	0.0238722	0.0189079	0.03415	0.0209321	0.0114449	0.00769	0.0189598	0.0334759	0.0106626	0.0275495	0.0425189	0.025039	0.0138555	0.026496	0.0211761	0.0257359	0.0255497	0.0130894	0.0232964	0.0254823	0.0182752	0.0308689	0.039201	0.0343276	0.0160328	0.0200695	0.0320049	0.0134378	0.0194894	0.00769	0.0177252	0.0139652	0.0156931	0.0243178	0.014578	0.0141229	0.0189684	0.0212617	0.0276595
0.034182	0.0191112	0.0280331	0.0131682	0.091095	0.021533	0.0439856	0.0107466	0.0378029	0.0182132	0.0208049	0.0320552	0.0330902	0.0185684	0.0111563	0.0140105	0.0187039	0.0322987	0.0222231	0.026706	0.0281358	0.0229833	0.0216992	0.0416916	0.0244027	0.0290088	0.00860799	0.0219179	0.0156744	0.0214333	0.0198312	0.0140789	0.0325279	0.0155464	0.0177233	0.0158317	0.0212165	0.0352757	0.01234	0.0364936	0.0273701	0.0248452	0.0249424	0.0134268	0.0950396	0.0215845	0.0137659	0.0201318	0.0172395
0.0237929	0.0290155	0.033058	0.0287318	0.0470395	0.0408298	0.042926	0.0184533	0.0215951	0.018498	0.0193538	0.0296044	0.0297464	0.0114333	0.0238406	0.0719524	0.0316924	0.0476867	0.0202958	0.0320004	0.0118083	0.0240576	0.0251491	0.0133068	0.0114057	0.0569332	0.0189059	0.0314148	0.0475365	0.0190034	0.0142955	0.00769	0.0302525	0.0244342	0.0157716	0.0137319	0.0278576	0.0187502	0.0213965	0.0146905	0.0344853	0.0255154	0.0248344	0.0428765	0.0192658	0.0267589	0.0215261	0.0178571	0.0236623
0.0300951	0.0188811	0.0252742	0.0231745	0.0125552	0.0199663	0.0290307	0.0176974	0.0183053	0.0207258	0.0961674	0.021964	0.0191738	0.0462679	0.0337237	0.0183949	0.0142142	0.0267256	0.0297919	0.0310196	0.0165372	0.0214467	0.0619938	0.0223423	0.0358452	0.0257032	0.0228415	0.0573197	0.0144478	0.0224837	0.0188292	0.0487117	0.0203908	0.0171924	0.0269999	0.0245135	0.0481415	0.0217358	0.017081	0.024346	0.0252147	0.0531604	0.0258331	0.0221524	0.0213038	0.0395286	0.0220793	0.0167645	0.0131562
0.0357272	0.0554718	0.0420822	0.0263737	0.0131991	0.0232851	0.0195102	0.013473	0.0299832	0.0146048	0.034739	0.00773066	0.0166045	0.025683	0.0191065	0.0142441	0.0198012	0.0281099	0.0184948	0.0194236	0.0514508	0.0216411	0.0151278	0.0218735	0.0150147	0.028265	0.0163974	0.00798812	0.017497	0.0233843	0.0143495	0.0182716	0.0112052	0.0227225	0.0141399	0.011562	0.012426	0.0156779	0.0466422	0.0114407	0.020939	0.0183906	0.0295553	0.0356586	0.0281067	0.0102149	0.0146101	0.0224186	0.0248712
0.0440303	0.0346563	0.0239721	0.0218234	0.024353	0.0184856	0.0395867	0.00769	0.0393364	0.0147787	0.0367718	0.0113359	0.0177428	0.0496632	0.0198416	0.036315	0.0205443	0.0168931	0.0191962	0.026922	0.0190291	0.0151903	0.0179609	0.0250143	0.022915	0.0423072	0.0277282	0.0160849	0.0369509	0.0220518	0.0237885	0.0248559	0.033173	0.030886	0.0216954	0.0275136	0.0179643	0.0247279	0.0272241	0.0282336	0.0212096	0.0178952	0.0202023	0.0233217	0.0351152	0.0158071	0.0264017	0.0373951	0.0426889
0.0258313	0.0155892	0.0300798	0.0135472	0.0497631	0.0160541	0.0217646	0.0230143	0.0273609	0.0127541	0.021946	0.0176334	0.0292434	0.0137829	0.0152706	0.0117109	0.0343957	0.0231275	0.0105912	0.0178217	0.0385163	0.0160937	0.0320052	0.0146442	0.0236001	0.029563	0.0113009	0.0214747	0.0204275	0.011171	0.0214315	0.0340151	0.0160569	0.0184911	0.0149895	0.0221276	0.0539204	0.0313223	0.0230858	0.0130297	0.0265681	0.0167973	0.0413538	0.0270375	0.013925	0.053404	0.0131871	0.0288859	0.0237346
0.0280238	0.0218513	0.015326	0.0256968	0.028534	0.029548	0.02777	0.0175755	0.013617	0.0139787	0.0121058	0.0135445	0.0244534	0.0239053	0.0324908	0.0203725	0.0217416	0.037372	0.0495843	0.0205135	0.0239698	0.0899801	0.0118923	0.0207427	0.00620036	0.0181571	0.0345358	0.0234679	0.0239629	0.017154	0.0347366	0.0213394	0.0141035	0.0338886	0.0161623	0.0103043	0.0169612	0.0221231	0.0160849	0.023609	0.0174217	0.0235267	0.0112234	0.0184786	0.030372	0.0341725	0.0145641	0.0372209	0.0187141
0.0248236	0.022134	0.0271469	0.0236095	0.0383034	0.0489785	0.0260538	0.0233886	0.0318451	0.0230064	0.110603	0.0125067	0.0194938	0.0222796	0.0141202	0.0745964	0.0241986	0.0281497	0.0139983	0.0237427	0.0237549	0.00769	0.010692	0.0106892	0.0346599	0.0182963	0.0199698	0.0224045	0.0227581	0.0171488	0.0196387	0.0166675	0.0200378	0.0233813	0.0382362	0.0142335	0.0142845	0.0173768	0.0164104	0.0165655	0.0230423	0.0398817	0.0339161	0.00927916	0.0165888	0.0309298	0.0126684	0.0223056	0.0326585
0.0273124	0.0448683	0.027619	0.0160723	0.0212671	0.0209211	0.0547513	0.0228823	0.0106394	0.0180594	0.0137195	0.0163303	0.0210663	0.0174892	0.0309252	0.0145421	0.0286813	0.024287	0.0113011	0.0199642	0.0398914	0.00769	0.0275012	0.0419581	0.0156899	0.0190156	0.0219606	0.0204119	0.0334294	0.0124842	0.0236498	0.019825	0.0210808	0.036609	0.0223155	0.0188133	0.0463862	0.0108557	0.027266	0.0131652	0.0270408	0.0341453	0.0245588	0.0123989	0.0224137	0.0367769	0.0107673	0.014591	0.0211297
0.138478	0.0278373	0.0117855	0.0300252	0.0450362	0.0610976	0.0368052	0.0228173	0.0134042	0.0253155	0.0326498	0.0167645	0.048652	0.0412032	0.0209313	0.0579449	0.0324254	0.0602026	0.0329515	0.0198538	0.0155523	0.00769	0.0233418	0.0521711	0.0143239	0.0088085	0.0290063	0.0194932	0.0174752	0.0663187	0.0221412	0.014239	0.0274189	0.0245466	0.0151608	0.0297111	0.023857	0.0366046	0.0248467	0.0268208	0.0191774	0.0269036	0.0357897	0.0136418	0.0253039	0.010526	0.0205904	0.0296379	0.0382428
0.0152237	0.0293834	0.02469	0.0253754	0.0549149	0.0277075	0.0176193	0.0230565	0.0291125	0.0305396	0.0205097	0.0220142	0.0243863	0.0163844	0.0164474	0.00949127	0.0213395	0.0186535	0.0382676	0.0189714	0.0185091	0.0270022	0.0210585	0.0539828	0.0326908	0.0256762	0.0234049	0.0552341	0.0143845	0.0256398	0.0151579	0.0462169	0.017826	0.0461051	0.0161295	0.0158867	0.0228002	0.0105379	0.019068	0.0356488	0.0483571	0.019183	0.0274353	0.0106992	0.0377708	0.0111969	0.0262129	0.0238415	0.0530725
0.0280384	0.00616426	0.0216053	0.0381654	0.0131708	0.0159022	0.0283166	0.00984892	0.0210355	0.0125499	0.0119111	0.0179825	0.0257927	0.0241514	0.0317285	0.0257757	0.0244246	0.0276984	0.0224053	0.0173535	0.0184692	0.0214139	0.0227177	0.0220119	0.025538	0.0273377	0.0246194	0.0482536	0.0109006	0.0306484	0.0213799	0.0280639	0.0175619	0.0302853	0.0316641	0.0273515	0.0157394	0.0382194	0.0245834	0.023061	0.00797615	0.0374677	0.030719	0.0114432	0.0142797	0.0284892	0.0243354	0.0187009	0.0216923
0.0164702	0.0178957	0.0144846	0.0436128	0.0191814	0.0110409	0.0174025	0.0325951	0.0258237	0.0246465	0.0208344	0.0121699	0.0165321	0.0308608	0.0109961	0.00639519	0.0210609	0.0236265	0.0362987	0.0425806	0.0221484	0.0261344	0.0264004	0.0212423	0.0232084	0.0224619	0.0118064	0.0312296	0.0276667	0.0735687	0.0143762	0.0318829	0.0123779	0.0232814	0.0140789	0.021437	0.0228043	0.0194887	0.0197051	0.0217633	0.0302692	0.0242717	0.0182578	0.0173031	0.0225207	0.0109666	0.0108439	0.0373095	0.0235775
0.0253549	0.0392255	0.0214824	0.0228687	0.023751	0.0236363	0.0172885	0.0220025	0.0260679	0.0240305	0.0409197	0.0144763	0.0328792	0.0956479	0.0218599	0.0224996	0.0277128	0.0204971	0.0223119	0.0310835	0.0165605	0.0351956	0.0292906	0.0282051	0.116363	0.0202111	0.0158449	0.0433041	0.0327981	0.0243211	0.0160179	0.0281836	0.0167121	0.0198509	0.0252877	0.0201933	0.0463897	0.0188319	0.0513607	0.0238861	0.0253808	0.014668	0.0327179	0.0123635	0.0363932	0.0256163	0.0144998	0.0252969	0.0235531
0.020539	0.0341228	0.0470803	0.0117846	0.0207139	0.0198312	0.0219999	0.0103765	0.024803	0.0153868	0.0211418	0.0137134	0.0273079	0.0208932	0.0101792	0.031271	0.0257896	0.022171	0.0267899	0.0142777	0.0175417	0.0352876	0.0349543	0.0306908	0.02097	0.0227599	0.043451	0.0170982	0.0178416	0.0168828	0.0379148	0.0171665	0.0245534	0.0178242	0.0279714	0.0184109	0.0183874	0.0257036	0.0183774	0.0265456	0.0253522	0.0175114	0.0293431	0.012828	0.0685527	0.0278531	0.0337411	0.055859	0.0187062
0.0165488	0.0333454	0.0336297	0.0301105	0.0272651	0.0349991	0.0194143	0.0409121	0.0232294	0.0198171	0.330583	0.0129172	0.0346185	0.0259247	0.0131385	0.0221714	0.0548161	0.0133297	0.0150127	0.0278571	0.0256169	0.0351956	0.0152017	0.0252062	0.0429372	0.0168807	0.0297515	0.0184776	0.123982	0.025521	0.0126758	0.0254357	0.0293748	0.0210055	0.0339364	0.023465	0.0265737	0.0252901	0.0177278	0.0166011	0.00871492	0.0325769	0.0223273	0.0224159	0.0142147	0.00853571	0.0407216	0.0139165	0.0206871
0.0574573	0.0176224	0.0278588	0.0262183	0.0212707	0.0284079	0.0190856	0.0315692	0.0253682	0.02314	0.0166038	0.0201409	0.0221054	0.0293705	0.0132962	0.0384223	0.0361091	0.0216134	0.0429881	0.0158089	0.0151089	0.0211913	0.0311068	0.020754	0.0154207	0.0253079	0.0214084	0.0923703	0.0494806	0.0147829	0.018204	0.0216018	0.100589	0.0162648	0.0280252	0.0368954	0.0164764	0.0113478	0.0145307	0.0173197	0.0205675	0.0134828	0.00723804	0.0253443	0.0219856	0.0213642	0.0468319	0.0210358	0.0457539
0.0158276	0.0139983	0.0325916	0.0146736	0.0188489	0.0217757	0.0152252	0.0281006	0.0245116	0.019064	0.0193348	0.0163643	0.0139115	0.0322225	0.0202746	0.0189598	0.0165678	0.0242994	0.020694	0.0297605	0.0439921	0.109171	0.0238374	0.026317	0.0426953	0.0377184	0.0264848	0.0202669	0.0153329	0.0270815	0.0270395	0.0164474	0.0233011	0.0173197	0.017966	0.0272336	0.0166541	0.00769	0.0223261	0.0214262	0.0219853	0.0155464	0.0300678	0.0204279	0.029612	0.0220718	0.0127268	0.0222198	0.0193749
0.0221446	0.0148336	0.0141677	0.0051784	0.0170222	0.0269626	0.0203738	0.0175283	0.013789	0.0335352	0.0114934	0.0250376	0.0301434	0.0287279	0.0338121	0.0677649	0.029614	0.0248438	0.0113468	0.0169766	0.0262229	0.0426172	0.0284897	0.0244835	0.0111728	0.0142899	0.0213607	0.0416602	0.0153256	0.0199898	0.0322677	0.0320895	0.0232937	0.0339519	0.0156112	0.0209806	0.0239188	0.0206573	0.0301705	0.0157088	0.0121294	0.022234	0.0476931	0.00787424	0.01379	0.0222419	0.0233503	0.0148336	0.01676
0.0211811	0.0464338	0.0212165	0.0193432	0.0180238	0.017938	0.0136246	0.0125688	0.068405	0.0259211	0.0120857	0.0213172	0.0592049	0.0293533	0.0174845	0.0738733	0.0149002	0.0269758	0.026826	0.0126411	0.0115878	0.0296151	0.0217892	0.0196844	0.0393297	0.025333	0.0210587	0.0251082	0.0164171	0.0202051	0.0165462	0.012862	0.0124197	0.0296087	0.0272159	0.0263237	0.0211006	0.0249329	0.0171905	0.02311	0.024381	0.0139621	0.0105553	0.0225566	0.0240781	0.010606	0.0929584	0.0224313	0.0311196
0.0191125	0.0140591	0.0201667	0.0235299	0.0233599	0.0218239	0.0242358	0.0263091	0.033628	0.0174778	0.0136895	0.0323186	0.0150943	0.0427099	0.0186404	0.0186412	0.022293	0.0333573	0.0328978	0.0155144	0.0224526	0.0192157	0.0159427	0.0533969	0.0232785	0.0133146	0.0176826	0.0245559	0.0559485	0.0254186	0.00984374	0.0209145	0.0154293	0.0183991	0.0269998	0.0104175	0.0282947	0.0124117	0.0146432	0.0135242	0.0165767	0.0393151	0.0844931	0.00674807	0.0152763	0.0141368	0.0281353	0.0304122	0.014056
0.0302703	0.0234539	0.0301272	0.0140487	0.0165194	0.021649	0.0183465	0.0284611	0.016194	0.0173413	0.00993745	0.0315728	0.0192729	0.0200247	0.032456	0.0282409	0.0173594	0.0384518	0.0452801	0.0162002	0.025732	0.0223584	0.0181144	0.0253807	0.0327767	0.0131165	0.0166103	0.0489851	0.0504356	0.0196097	0.0216249	0.0358051	0.0148875	0.0290993	0.0188789	0.0233071	0.0187643	0.0159022	0.0114082	0.0305642	0.027758	0.0182301	0.0176535	0.0200656	0.0233318	0.0457719	0.0129292	0.0235433	0.0409092
0.0100346	0.0177694	0.023259	0.00769	0.0123654	0.0123685	0.0161963	0.0402372	0.0432975	0.0166602	0.0415143	0.0293884	0.0233477	0.0291502	0.0195001	0.0229909	0.0242309	0.014768	0.0194714	0.0273198	0.0328864	0.0371424	0.0182753	0.0227907	0.0152836	0.0321405	0.033881	0.0131681	0.0189903	0.00769	0.015917	0.0347011	0.0141817	0.00933499	0.0190185	0.0119077	0.0286039	0.0132767	0.0357434	0.02521	0.022492	0.0151485	0.0216413	0.0154584	0.023633	0.0419302	0.0315075	0.0211787	0.0217693
0.0305756	0.0183963	0.0244269	0.0361212	0.0375398	0.0247841	0.020539	0.0369357	0.0211478	0.0374005	0.0171813	0.0140271	0.0242802	0.0345799	0.0147998	0.022751	0.0207586	0.0255663	0.0410842	0.0159427	0.0339856	0.0142178	0.0294058	0.0334315	0.0321516	0.0239301	0.122283	0.0201269	0.0125007	0.0185871	0.0216961	0.0212547	0.0256321	0.0185413	0.0151998	0.0173084	0.0167631	0.0204607	0.0113124	0.0175931	0.0192823	0.0139584	0.0110794	0.0304329	0.0189946	0.0168854	0.0168135	0.0279076	0.0356439
0.028787	0.0494716	0.0177844	0.0383369	0.0225503	0.026396	0.0337436	0.0301397	0.0216062	0.0250807	0.0139256	0.0252339	0.0134849	0.0429575	0.0467884	0.0617723	0.0455296	0.027355	0.0175816	0.0344586	0.0219398	0.033249	0.0336519	0.017927	0.0305217	0.0429726	0.0233376	0.0169519	0.040009	0.0199476	0.026863	0.0248272	0.0263605	0.0214777	0.014093	0.0244327	0.0165983	0.0132345	0.0169051	0.0281899	0.0292789	0.0275621	0.0174916	0.012162	0.0267168	0.0381131	0.0300859	0.0355043	0.0154682
0.132834	0.0198474	0.0271799	0.0278665	0.0105489	0.0359707	0.0178986	0.0186102	0.0157977	0.0208561	0.0256783	0.0120863	0.0214965	0.0399167	0.0266396	0.0459992	0.0556914	0.0257187	0.0239616	0.0351704	0.0155523	0.0156018	0.024764	0.032656	0.0258877	0.0145763	0.0187328	0.0160221	0.0136427	0.0666573	0.021853	0.0114231	0.0436426	0.0444894	0.0146117	0.0384869	0.0100081	0.0162884	0.0334515	0.0166279	0.0133932	0.0329741	0.0238844	0.0128291	0.0519772	0.0136158	0.050787	0.0200684	0.0192729
0.0131919	0.0200998	0.0340146	0.0247307	0.0118245	0.016633	0.0208358	0.0311731	0.0238701	0.0278844	0.0163025	0.0333109	0.020011	0.0103144	0.0178812	0.0293378	0.0222871	0.0232533	0.0210092	0.0226026	0.0203477	0.0288769	0.100952	0.0106626	0.0234519	0.0327171	0.0190191	0.0275067	0.0236007	0.0370357	0.022188	0.026972	0.0110924	0.0178142	0.0261835	0.0692583	0.0464862	0.0153329	0.0340946	0.0254435	0.0270198	0.0328684	0.0360419	0.0155543	0.0477483	0.017332	0.0179318	0.020074	0.0283442
0.00619787	0.0174427	0.0163993	0.0168733	0.0366468	0.0195786	0.0213587	0.0240445	0.00821199	0.0270593	0.0120201	0.0182409	0.0324115	0.0312243	0.00904138	0.0215815	0.0598651	0.0348724	0.0269522	0.0175961	0.02167	0.0374552	0.0333931	0.0322554	0.0277831	0.0167645	0.0207125	0.0232756	0.0205347	0.0181703	0.0222224	0.0173664	0.0182358	0.0153781	0.0234861	0.0352424	0.0407088	0.0182729	0.0155139	0.0202511	0.0182399	0.0179966	0.0425126	0.0125659	0.0392552	0.0148528	0.0125727	0.0261493	0.0249771
0.0223797	0.0287575	0.0233079	0.0106744	0.0150405	0.0108052	0.0172503	0.0137209	0.0165099	0.0354837	0.0159996	0.0307071	0.0211143	0.0306454	0.0261717	0.0125819	0.0305853	0.0419378	0.0366312	0.0239906	0.0192034	0.0116728	0.0148038	0.0148285	0.0632475	0.00931493	0.0207237	0.0272378	0.0185254	0.0235732	0.0119141	0.0475294	0.0195392	0.0148054	0.0174525	0.0195929	0.0210482	0.0290799	0.0262744	0.0218333	0.0164141	0.0308999	0.0293866	0.0127935	0.0169368	0.0313145	0.0203213	0.0235282	0.00936834
0.0173426	0.0213241	0.0271858	0.0186137	0.0121957	0.0350756	0.0342833	0.0201303	0.0206593	0.0133358	0.0528466	0.0510223	0.0277066	0.0213536	0.0139165	0.0335226	0.0162699	0.0276824	0.0371404	0.0514161	0.0160002	0.0369429	0.0143154	0.0253521	0.0106619	0.0179087	0.0321412	0.033471	0.0136141	0.010197	0.0184382	0.140191	0.0315615	0.0395102	0.0353759	0.0235463	0.0121957	0.0142431	0.0205784	0.0454586	0.0120442	0.021572	0.0717314	0.0226216	0.0172828	0.0438522	0.022877	0.00835941	0.0341112
0.00859208	0.0293568	0.0133807	0.0220156	0.0389313	0.0224185	0.0230903	0.0195606	0.022729	0.024665	0.0147228	0.0196527	0.0281572	0.0224552	0.0217301	0.0174702	0.0263383	0.0096157	0.0240786	0.0223319	0.02495	0.0316897	0.0235101	0.0297759	0.0329238	0.0271131	0.0182144	0.0295956	0.0160691	0.0325124	0.0209914	0.0296577	0.0189805	0.0263028	0.0182603	0.0243641	0.0460675	0.0411427	0.0115498	0.0227398	0.0144285	0.0488844	0.0158394	0.0157312	0.0376306	0.0175372	0.0274704	0.0153096	0.0298128
0.0400905	0.0372781	0.0325772	0.0260844	0.0149893	0.0263716	0.0250582	0.0148708	0.0265252	0.0206221	0.0118808	0.0256341	0.0270053	0.108441	0.0206336	0.00962745	0.0266435	0.0421507	0.00899614	0.0179459	0.0252823	0.0425918	0.0373178	0.0322038	0.0119951	0.0262705	0.0270647	0.0275317	0.0251545	0.0249499	0.0232608	0.0275421	0.0240083	0.0173101	0.0302898	0.0125965	0.0269854	0.0235429	0.0139584	0.0318718	0.0411347	0.0140723	0.0318202	0.0130118	0.0122844	0.0277781	0.0246238	0.0147916	0.0177855
0.0306824	0.0104573	0.0187033	0.025746	0.0360983	0.0136983	0.0191921	0.0108491	0.0294023	0.0138925	0.0169001	0.0163899	0.0116097	0.0277049	0.0400541	0.0165488	0.0204335	0.0225345	0.0268506	0.0175448	0.0149338	0.0132025	0.0089525	0.0309508	0.0231316	0.0294592	0.0208846	0.026167	0.122433	0.0174823	0.020313	0.0128756	0.0204735	0.0648155	0.0132676	0.0307004	0.0211143	0.0223026	0.0159877	0.0219327	0.0188533	0.0152262	0.0410768	0.0253264	0.0307102	0.0182116	0.0236492	0.0121032	0.0152368
0.0613442	0.0359255	0.0415782	0.0414046	0.0213956	0.0411864	0.0266903	0.0348259	0.0192912	0.0103149	0.0250384	0.0261077	0.0203733	0.0270532	0.0124208	0.0169793	0.0195387	0.0406248	0.0175552	0.0229244	0.0164469	0.0290086	0.00954439	0.018289	0.0194002	0.0206065	0.0264826	0.0184011	0.0234654	0.0204111	0.0370624	0.0227043	0.0223179	0.0152022	0.0258441	0.0302511	0.014183	0.021203	0.0220026	0.0340264	0.0337953	0.0152814	0.0216672	0.018075	0.0460869	0.0391321	0.0307534	0.0223316	0.00769
0.0221602	0.0299483	0.021311	0.0175268	0.0573043	0.0320048	0.0404762	0.00621598	0.0203742	0.0153088	0.0220367	0.0187062	0.0294449	0.014488	0.0129837	0.0202828	0.0272125	0.0369062	0.0234519	0.0214317	0.0186675	0.0115817	0.0204059	0.0142405	0.0206791	0.0287775	0.0398374	0.0205052	0.0678812	0.0334782	0.0192431	0.0163993	0.0263282	0.0410143	0.0231671	0.0386948	0.00769	0.0168117	0.0198	0.0247158	0.0139723	0.0204325	0.0136446	0.0155131	0.0119871	0.0261228	0.0208293	0.0468926	0.0138257
0.0167967	0.0168535	0.0225644	0.00815817	0.0387501	0.0293749	0.0285077	0.0249018	0.0152419	0.0268683	0.0222438	0.0177341	0.0208171	0.0277046	0.0197198	0.0217269	0.0282644	0.0132791	0.0335377	0.0273609	0.027551	0.0149771	0.0498654	0.0196427	0.0160661	0.0236779	0.0143469	0.0279485	0.0143845	0.0156899	0.0258874	0.023731	0.0187033	0.0185604	0.0275065	0.0222851	0.0263349	0.0154668	0.0148945	0.025478	0.0153403	0.0132246	0.0255874	0.0344021	0.01584	0.0217633	0.036804	0.0371706	0.0164966
0.0338203	0.0181483	0.0290603	0.0257875	0.00974481	0.0125509	0.0158044	0.013642	0.0242367	0.0287816	0.0202968	0.00621598	0.0162083	0.018289	0.0245277	0.0158192	0.0373688	0.0369467	0.0199619	0.0282585	0.0123042	0.0339614	0.0171544	0.0188166	0.0151432	0.0241291	0.015295	0.0485308	0.0141343	0.0138623	0.0444779	0.0337854	0.0200238	0.0251641	0.0227089	0.0260043	0.0378022	0.0198421	0.0169596	0.0147671	0.0189624	0.0219661	0.0582946	0.023158	0.0389338	0.0251415	0.0343557	0.0172878	0.0119294
0.0180302	0.0281571	0.0139983	0.0131132	0.0363669	0.0173946	0.0216022	0.0100314	0.0229424	0.0236512	0.0162193	0.0115498	0.0194928	0.0217831	0.0386986	0.0365097	0.0514161	0.0267425	0.0209791	0.020837	0.0210167	0.0235381	0.0124414	0.0164297	0.0492132	0.0213715	0.0193639	0.0289579	0.0935734	0.020966	0.0236334	0.025333	0.0189662	0.0231	0.00927073	0.0302153	0.0319922	0.0155938	0.0326484	0.0248576	0.0125448	0.0158324	0.022589	0.123467	0.0269313	0.013789	0.0190034	0.0188306	0.0280028
0.0534891	0.014638	0.0315391	0.0142781	0.0260567	0.0251393	0.0157154	0.0277406	0.0139116	0.03597	0.0197282	0.0224636	0.00958626	0.0335498	0.0139464	0.0179917	0.0341785	0.0337703	0.0153642	0.0205075	0.0168928	0.0913619	0.0270742	0.0462529	0.0361098	0.00619787	0.0190018	0.0148117	0.0294181	0.0229803	0.0285341	0.0209095	0.015781	0.0204564	0.0216024	0.0434683	0.0107696	0.0245711	0.0129086	0.0250469	0.0108633	0.0361006	0.0107673	0.019636	0.0191905	0.0170452	0.0164495	0.0218739	0.0156583
0.0164681	0.0554599	0.0246383	0.0362843	0.0169785	0.0252466	0.0167307	0.0250685	0.021282	0.0149697	0.0161852	0.0237408	0.0331307	0.0280951	0.0326611	0.0234855	0.0212295	0.0259722	0.0368343	0.0156167	0.0251427	0.110521	0.0131574	0.0179448	0.0449522	0.0290676	0.0213929	0.018399	0.0260083	0.0262773	0.0117654	0.0104586	0.0271391	0.0264501	0.0247757	0.0202564	0.0612353	0.025545	0.0292105	0.0120461	0.0158973	0.0174423	0.0169369	0.0376561	0.01306	0.0171924	0.0199914	0.101855	0.0371061
0.0326396	0.0224248	0.010414	0.0175902	0.0220734	0.0185341	0.0254083	0.0293267	0.0318531	0.0283485	0.0125154	0.0140189	0.0184786	0.0223639	0.0309725	0.0187736	0.0187024	0.0308764	0.0237729	0.0399457	0.016748	0.0368822	0.0608479	0.0169703	0.0145275	0.0227581	0.0188637	0.03225	0.0245826	0.0251479	0.0225409	0.0181364	0.0146714	0.0296449	0.0220965	0.0258056	0.0145487	0.0163492	0.117567	0.0234117	0.025115	0.0217421	0.0198628	0.0176583	0.0216901	0.0116541	0.0187769	0.0338285	0.0146857
0.014867	0.0255486	0.0286721	0.0435716	0.0165633	0.0190569	0.0222851	0.0336803	0.0342299	0.0404726	0.0209535	0.0235414	0.0227558	0.0207327	0.0273833	0.0359963	0.0212384	0.0868745	0.0132627	0.0283893	0.00723479	0.0264272	0.0295444	0.025412	0.0101588	0.0141083	0.0195003	0.0230343	0.0297792	0.0303057	0.017595	0.0186971	0.0202508	0.0153408	0.0319737	0.0135727	0.0291844	0.0255297	0.0479963	0.0165749	0.0186131	0.0147186	0.0181589	0.0169038	0.0335382	0.00766464	0.00956818	0.0267084	0.017119
0.0249085	0.0343898	0.0150082	0.0383242	0.0260707	0.0160684	0.0109932	0.0189004	0.0138488	0.0219781	0.0238152	0.0251921	0.0107345	0.0578866	0.0219455	0.0237601	0.0144063	0.126613	0.0285698	0.022637	0.02468	0.0240176	0.0296089	0.019662	0.0242014	0.0213139	0.0413728	0.0187671	0.0292025	0.0206136	0.0591454	0.0275649	0.0141074	0.0181738	0.0298624	0.011408	0.024474	0.0203856	0.0202498	0.0157254	0.0128371	0.0316495	0.0114231	0.0282794	0.0242243	0.025037	0.0216546	0.0228285	0.0179134
0.0322441	0.026782	0.0257696	0.0461986	0.0188394	0.0236697	0.0211143	0.0224328	0.0294642	0.0257547	0.0298304	0.0294653	0.0142954	0.0205901	0.00974755	0.0232415	0.0165167	0.0292292	0.0187098	0.0316016	0.0307467	0.0360571	0.0330276	0.0190453	0.0376811	0.0452026	0.00981939	0.0395981	0.0146447	0.0297678	0.0238982	0.0376017	0.0446381	0.0242987	0.0252522	0.0198416	0.0497279	0.0245719	0.0246259	0.0183443	0.0153329	0.024091	0.0420698	0.0110873	0.0155838	0.0278208	0.0292637	0.0211615	0.037651
0.0145639	0.0162332	0.0163062	0.0189227	0.007465	0.0363967	0.0228617	0.0124058	0.0113428	0.00991249	0.0145987	0.0264487	0.0120626	0.0160419	0.0470721	0.0168451	0.0258023	0.0304664	0.0291902	0.011557	0.0529458	0.00769	0.0353102	0.0143293	0.0399967	0.0302338	0.0282943	0.0173247	0.0345759	0.0303483	0.0130154	0.0202494	0.101889	0.0359447	0.0162483	0.022309	0.022103	0.0212493	0.0258185	0.0194789	0.0182701	0.0253096	0.0118533	0.0246514	0.0260172	0.0155938	0.0199718	0.012228	0.0258451
0.0238303	0.0779259	0.012229	0.0380651	0.0085207	0.0105609	0.0295601	0.0190058	0.0113892	0.0263763	0.0152204	0.0234191	0.0170519	0.0360344	0.0426153	0.0237596	0.0277337	0.0290992	0.0214825	0.0136393	0.0187537	0.0262511	0.0261153	0.018515	0.0435128	0.0227995	0.0189692	0.0189045	0.0203798	0.0346441	0.0238988	0.0273416	0.0121076	0.0134037	0.0345048	0.0469709	0.0237643	0.0226957	0.0397427	0.0185591	0.0259818	0.0190359	0.057616	0.0227628	0.0331929	0.0152988	0.00932996	0.0253187	0.0173102
0.0296717	0.0191369	0.0187423	0.0354474	0.0151217	0.0200143	0.02047	0.0160065	0.0172068	0.0601719	0.0228039	0.0167464	0.0116291	0.0260925	0.0408531	0.0103856	0.0195014	0.0317938	0.0182871	0.0320786	0.0209038	0.0184119	0.0111021	0.022375	0.0121035	0.0235513	0.0190154	0.0111021	0.0182757	0.0213777	0.0283878	0.0347343	0.0115817	0.0287734	0.0285057	0.0185324	0.0368052	0.0188606	0.0222143	0.0219988	0.0211322	0.0122935	0.042454	0.0301494	0.0534363	0.041367	0.0138526	0.0197171	0.0138485
0.0417342	0.0253804	0.0231556	0.0272367	0.0155253	0.0232158	0.0100038	0.0244579	0.0349342	0.0257683	0.0162152	0.020011	0.0291422	0.0170705	0.027543	0.0122089	0.0123591	0.0108429	0.0262696	0.0108491	0.0263891	0.0219291	0.0285092	0.0370234	0.0136296	0.0343932	0.00955246	0.0443664	0.0169015	0.0179683	0.013983	0.0262792	0.0160236	0.0245426	0.0451661	0.028592	0.0407908	0.0315593	0.014546	0.0342789	0.0283851	0.016861	0.0305643	0.0230934	0.025613	0.0364801	0.043933	0.0441573	0.02537
0.0259377	0.0207174	0.0346039	0.0201569	0.0263787	0.0324951	0.0151663	0.0370058	0.0382452	0.0119339	0.0153789	0.0524416	0.00860799	0.0558933	0.0103359	0.0175255	0.0131678	0.0292775	0.0138749	0.0243937	0.0169519	0.022427	0.0405124	0.0508089	0.0211143	0.0207328	0.0119969	0.0242383	0.0320326	0.0174029	0.0258723	0.0274187	0.0267359	0.0252394	0.0454797	0.0195909	0.0170674	0.0327113	0.0377675	0.0266776	0.0123667	0.0428038	0.0354371	0.0304628	0.0517717	0.0337203	0.0239529	0.0166638	0.0292621
0.024803	0.0183549	0.0224491	0.0261299	0.0274998	0.00958592	0.0187534	0.0202284	0.0245794	0.0152033	0.0468632	0.0362429	0.0191464	0.028327	0.0431252	0.0255761	0.0397068	0.0470632	0.0299479	0.0198097	0.0222667	0.02726	0.045115	0.0244078	0.0338184	0.0131041	0.0355021	0.0173898	0.0253486	0.041235	0.0281016	0.0199397	0.0938762	0.0429357	0.0295954	0.0220793	0.0173757	0.0140503	0.0380292	0.0272478	0.0361351	0.0270357	0.0178242	0.00966314	0.0232545	0.0197399	0.0343829	0.0177855	0.0179494
0.0478372	0.020229	0.0108859	0.0155829	0.0233789	0.00895887	0.0269627	0.0180398	0.0213465	0.0218759	0.0205965	0.0116232	0.00995836	0.0129212	0.022184	0.0251274	0.019997	0.0280935	0.013172	0.0223099	0.0169301	0.0240805	0.0119943	0.0323168	0.0430368	0.0486	0.0158134	0.0343038	0.0160328	0.0249246	0.0197865	0.0650455	0.0191893	0.0105978	0.0172889	0.0297317	0.0105427	0.0396171	0.0161512	0.016637	0.0129292	0.0273407	0.0215162	0.0187675	0.0226738	0.0394872	0.0169052	0.0139983	0.0176007
0.0372758	0.0206704	0.0315987	0.0323657	0.115241	0.0203116	0.0178685	0.018717	0.0102532	0.022859	0.0318202	0.0254308	0.0156013	0.02514	0.0281145	0.0154616	0.0181401	0.0236128	0.0352208	0.0220806	0.0112691	0.0338896	0.0382508	0.0394032	0.0168315	0.0563187	0.023421	0.021232	0.0190221	0.0214302	0.0280663	0.1193	0.0720503	0.0195612	0.0267706	0.0356099	0.0182431	0.0304775	0.0241777	0.0253325	0.0313955	0.0299487	0.0306934	0.0147149	0.0249315	0.015394	0.0152687	0.0240482	0.0153866
0.0249786	0.00993745	0.0340397	0.0139888	0.0340178	0.0474738	0.0353422	0.0136296	0.0190123	0.0180189	0.0209984	0.00769	0.0213368	0.0242138	0.0275311	0.0230214	0.0171928	0.0265574	0.0244407	0.0249038	0.00824061	0.0308068	0.0202902	0.0138562	0.0328619	0.0136278	0.00715183	0.0193324	0.0190056	0.00967083	0.0138629	0.0167805	0.021482	0.0177467	0.0103339	0.0299715	0.0194612	0.0654878	0.018725	0.0273579	0.0175414	0.023948	0.0267595	0.0185224	0.0328218	0.0363679	0.0713305	0.0230995	0.0200346
0.0174186	0.017497	0.0439093	0.0215685	0.0281081	0.0424911	0.0130898	0.0131282	0.0200368	0.0218206	0.0206658	0.0168119	0.0277924	0.0304332	0.0200948	0.0286867	0.0251999	0.0284504	0.02313	0.018266	0.0215758	0.0339306	0.0343016	0.0232785	0.0122817	0.0402624	0.0199429	0.0125561	0.0274373	0.0164497	0.0203786	0.0343478	0.0208494	0.0195528	0.0262326	0.0438769	0.0242536	0.0413096	0.03213	0.0275172	0.0170307	0.0279155	0.0246685	0.0141868	0.0235806	0.012668	0.0168959	0.0252442	0.0284895
0.0252608	0.0242451	0.0235871	0.0207909	0.0361261	0.0197887	0.0163426	0.0119182	0.0142797	0.0332479	0.019444	0.0297893	0.0171134	0.0198877	0.0121032	0.022265	0.0323891	0.0112569	0.0162787	0.0183387	0.0192411	0.0431091	0.0335789	0.0235529	0.012894	0.0181309	0.0390176	0.017257	0.0329546	0.0421213	0.0157581	0.0317856	0.0208813	0.0241698	0.0376957	0.0185743	0.0195087	0.0420164	0.0203969	0.0386905	0.0118533	0.0222993	0.0258144	0.0104034	0.0105638	0.0143319	0.0152031	0.0221956	0.0235513
0.0214288	0.0257638	0.0120621	0.070663	0.0386585	0.0318664	0.0231926	0.0250664	0.0189864	0.0343941	0.0151262	0.0200436	0.0255761	0.0170313	0.034212	0.0184391	0.0390144	0.0309994	0.0191523	0.0459072	0.0123101	0.0275788	0.027963	0.0208343	0.0259556	0.0191384	0.021346	0.032366	0.0258322	0.0248679	0.0224205	0.0339317	0.0162491	0.0269794	0.0242113	0.0158462	0.0255844	0.0411153	0.0419988	0.0324031	0.0818543	0.0186738	0.0168437	0.0196028	0.0342092	0.0207638	0.0184538	0.0125309	0.0239088
0.0335355	0.0274756	0.0241986	0.0226852	0.0393609	0.0169524	0.0144617	0.0178965	0.0143524	0.0354557	0.0194174	0.0184123	0.0244694	0.0269677	0.0124306	0.0437591	0.0405508	0.0278681	0.00942357	0.062746	0.0250394	0.0204078	0.0244235	0.0141202	0.0207078	0.0244749	0.0176813	0.0148436	0.0159729	0.0237775	0.0381402	0.0157355	0.0186895	0.0219317	0.0161416	0.0206086	0.0326814	0.0280645	0.014491	0.0119563	0.0212603	0.0306025	0.0265518	0.0145768	0.0246405	0.0271776	0.0108937	0.015569	0.0163533
0.0208447	0.019693	0.0210758	0.0328047	0.0462144	0.0112932	0.0222941	0.0153611	0.0144976	0.023585	0.0261698	0.024588	0.0101792	0.0151784	0.0147825	0.020533	0.0144236	0.0200491	0.0328525	0.0330284	0.031242	0.0250696	0.0116808	0.0321904	0.0351941	0.0131542	0.0134146	0.0317435	0.0207802	0.0309836	0.0313797	0.0254304	0.044769	0.0375649	0.0260472	0.0125688	0.0183014	0.0308515	0.013889	0.0257317	0.0326284	0.0151381	0.0104989	0.010353	0.0417358	0.0398961	0.0124691	0.0190009	0.0249102
0.0306423	0.0388391	0.0154385	0.0339398	0.0217546	0.0267104	0.0220523	0.0155725	0.012757	0.020345	0.0577348	0.0194453	0.0139201	0.0229101	0.0298013	0.0253721	0.0796734	0.0188885	0.0248196	0.0376717	0.0225577	0.0266569	0.036048	0.0451302	0.0147204	0.0320432	0.0189602	0.0324511	0.0441984	0.0142839	0.0184964	0.0300572	0.019856	0.0197563	0.0256817	0.0172479	0.0211499	0.0426754	0.0274505	0.0352773	0.0202144	0.0220297	0.0346484	0.0175931	0.0198941	0.027975	0.0202581	0.0299276	0.0304894
0.0117947	0.0276998	0.0346168	0.0362757	0.0209563	0.0315284	0.0215102	0.028381	0.0590094	0.0938762	0.0212375	0.0242033	0.0288854	0.0350635	0.0289791	0.0381211	0.0264937	0.0111452	0.0275573	0.0297917	0.00769	0.0260553	0.0505978	0.0117142	0.0082665	0.0289875	0.020506	0.013124	0.0166799	0.0128881	0.0256067	0.0443142	0.0315251	0.0159438	0.0402768	0.014056	0.0355205	0.00918071	0.295852	0.0291871	0.0100067	0.0423409	0.0248212	0.00769	0.0372552	0.0242949	0.00890905	0.0153348	0.0268463
0.0228745	0.0297663	0.0304703	0.0201667	0.0438327	0.0212455	0.0246486	0.0171033	0.0129018	0.00714767	0.0258532	0.0208712	0.0192397	0.0215012	0.0241893	0.0151728	0.0123989	0.0155868	0.0133682	0.0216444	0.0144551	0.0215146	0.0219006	0.0158093	0.0360138	0.0259244	0.0251923	0.0162785	0.0222952	0.0264296	0.0340194	0.0196334	0.0325875	0.0234371	0.021222	0.0281373	0.0231915	0.0322895	0.0167513	0.0303441	0.0214963	0.0174957	0.0238178	0.00722297	0.0184134	0.038639	0.0153931	0.0209137	0.0229674
0.0262402	0.0194437	0.026935	0.0192253	0.0358371	0.0365119	0.0151123	0.0203603	0.0148419	0.0231099	0.0268191	0.022838	0.0306676	0.0130224	0.00991166	0.0179141	0.026551	0.0109535	0.0253929	0.0409306	0.0297757	0.0286178	0.016114	0.0480876	0.0214231	0.0385214	0.0178279	0.0176608	0.0299775	0.0254501	0.0473186	0.00769	0.0232491	0.0586708	0.0411564	0.0120209	0.021773	0.0579248	0.127143	0.0431016	0.0185511	0.0155868	0.0297212	0.00939046	0.02697	0.0303066	0.0397542	0.0127814	0.0172169
0.00769	0.0223302	0.0242098	0.0458496	0.0345405	0.0100563	0.0282968	0.0144225	0.0106434	0.0127337	0.0192838	0.0182167	0.017825	0.0297337	0.0322611	0.0198463	0.00948934	0.0285919	0.0253062	0.0129365	0.0184786	0.0210879	0.0534231	0.0150406	0.0385646	0.0459933	0.015675	0.0174206	0.0450308	0.0199079	0.0101445	0.0230789	0.0211787	0.0319196	0.0197747	0.0685167	0.0173397	0.0424169	0.0308001	0.0155381	0.0102178	0.0259049	0.0262675	0.024265	0.0216725	0.0211085	0.0406559	0.0455659	0.0274369
0.0213459	0.0217834	0.0159577	0.0184654	0.0419286	0.0277013	0.0214504	0.0154293	0.0159917	0.0365208	0.0152466	0.0455132	0.00933086	0.0234929	0.0190698	0.0142775	0.0204546	0.0367092	0.0329015	0.0200986	0.0108862	0.0189928	0.0240211	0.0230339	0.0221507	0.041068	0.020539	0.0122402	0.0175254	0.0372447	0.0256964	0.0335174	0.0204888	0.0125626	0.0323436	0.0283549	0.014086	0.0235906	0.0262233	0.013558	0.0276277	0.0284803	0.0328601	0.0164497	0.0248118	0.0157238	0.00957344	0.0211143	0.027412
0.0376893	0.0441424	0.0401061	0.0196939	0.0183815	0.0132183	0.00775823	0.0235205	0.0405924	0.0347517	0.0115817	0.0103765	0.0384312	0.0324995	0.0212306	0.0227041	0.0241343	0.0188654	0.00884103	0.0242973	0.0357302	0.0187281	0.053274	0.0172188	0.0188645	0.0345087	0.0616947	0.0160379	0.00898224	0.0383987	0.0267138	0.0141424	0.0140611	0.0129856	0.0324952	0.0132851	0.0377035	0.0197342	0.0233463	0.0274409	0.0204701	0.0122402	0.0162527	0.00619787	0.0274817	0.0186492	0.0235739	0.0264343	0.0149483
0.027329	0.0137719	0.0212038	0.0259444	0.0951497	0.0191137	0.0392759	0.0177276	0.0259578	0.0454574	0.0117079	0.00796224	0.0105223	0.028256	0.0226409	0.012426	0.0120474	0.0218052	0.0158911	0.0307268	0.0628531	0.0302545	0.00769	0.0206215	0.0103252	0.0193033	0.0200186	0.0166088	0.0264846	0.0168171	0.0266849	0.0253533	0.0228448	0.0096808	0.0325842	0.0082665	0.0170542	0.0114076	0.0232387	0.0249137	0.103269	0.0139039	0.0298273	0.0203835	0.0183058	0.0139443	0.0313095	0.0192455	0.0267898
0.0174655	0.0400156	0.0160279	0.0272137	0.0318624	0.0335184	0.0324035	0.0236152	0.0266615	0.0238995	0.0162687	0.0229763	0.0146101	0.0292796	0.022233	0.020233	0.0289457	0.0220408	0.120612	0.0372439	0.0388735	0.0314347	0.0234176	0.121682	0.0155639	0.0211458	0.0274717	0.0413287	0.00553771	0.0240814	0.036934	0.0214708	0.0307297	0.0109506	0.025529	0.0253502	0.0252728	0.0130733	0.0316252	0.0281447	0.0140888	0.0334397	0.0296835	0.0157374	0.0503079	0.0215257	0.0201761	0.0196127	0.0123162
0.034061	0.0219696	0.120327	0.0217845	0.0092818	0.030779	0.019827	0.0150216	0.0246109	0.0107519	0.0236878	0.021171	0.0334791	0.0322168	0.019319	0.0209452	0.0312048	0.0221557	0.0187033	0.0131919	0.040454	0.0208737	0.00639519	0.0153858	0.0131519	0.0154057	0.0342388	0.026145	0.066586	0.0284043	0.0256066	0.0157452	0.0170922	0.0515959	0.0209101	0.0520895	0.0387486	0.0704936	0.00641611	0.0150976	0.0165607	0.0274307	0.024976	0.0223375	0.0293563	0.0423909	0.0149895	0.0310877	0.0128392
0.0440919	0.0390522	0.0325087	0.0312492	0.0233424	0.0307796	0.0088085	0.0375089	0.0435513	0.0150866	0.0204278	0.0250949	0.0258047	0.0227498	0.0450577	0.0184633	0.0191562	0.0251439	0.0220735	0.0107666	0.0334108	0.0310107	0.013428	0.0196398	0.0176674	0.0335918	0.0210525	0.0263589	0.0200265	0.0140279	0.0136669	0.0309137	0.0595535	0.015327	0.0291123	0.0341985	0.0169136	0.0126199	0.0178299	0.0173197	0.0287629	0.0234785	0.0366281	0.0403133	0.0133321	0.0218051	0.0270179	0.0284393	0.00975324
0.0329316	0.0197716	0.0136371	0.0168268	0.0245698	0.0744484	0.00914897	0.00830221	0.0272197	0.0206271	0.0143197	0.0259818	0.0147825	0.0175974	0.0289772	0.0133222	0.0238712	0.0369357	0.035037	0.0162815	0.0656862	0.0203704	0.0255961	0.0149578	0.012031	0.0123541	0.0113792	0.0222461	0.0328284	0.0440435	0.0191596	0.0219386	0.0315315	0.0159706	0.0162382	0.0151846	0.0173197	0.0240808	0.0153385	0.0159314	0.0134697	0.0347787	0.0238826	0.0161122	0.0195894	0.0214896	0.0169365	0.0237194	0.0293526
0.0319461	0.0358647	0.00639519	0.0156387	0.0214486	0.0123163	0.0196123	0.0254541	0.0180133	0.0490609	0.017749	0.0210481	0.0210481	0.0235132	0.0362712	0.0154972	0.0232125	0.0150671	0.0301844	0.0344522	0.0271188	0.0247222	0.0281784	0.0135263	0.0195405	0.0244027	0.0286999	0.00924861	0.0197508	0.0212979	0.0232249	0.0292236	0.0165285	0.0228821	0.0216889	0.0101181	0.0160541	0.0253927	0.068757	0.0208143	0.014491	0.0182024	0.0309791	0.0209795	0.0345962	0.043568	0.013662	0.0224981	0.0326777
0.0236369	0.0286799	0.0238423	0.0171454	0.0199525	0.019238	0.0263733	0.0187651	0.0196299	0.0242556	0.0195957	0.0170389	0.018289	0.0245733	0.0202584	0.0220968	0.0262646	0.0245271	0.0171689	0.0207758	0.030591	0.0186961	0.0147718	0.0167397	0.0280811	0.034109	0.0141336	0.0241467	0.0142073	0.0137494	0.0198474	0.010083	0.0509858	0.0122195	0.0321559	0.0204111	0.0154232	0.0146048	0.0158583	0.0128621	0.045943	0.0194264	0.159748	0.0353966	0.489284	0.0358615	0.0255392	0.0343667	0.0103672
0.021989	0.037787	0.0173197	0.0288023	0.0193645	0.0206626	0.0291183	0.0264227	0.0439117	0.0219561	0.0310443	0.0171553	0.0193834	0.0243806	0.0321498	0.018708	0.0295735	0.0197133	0.0252059	0.0320016	0.0221906	0.0230092	0.0284829	0.0429758	0.0245411	0.028568	0.0138453	0.019851	0.022363	0.021667	0.0276778	0.0427263	0.0221381	0.0221844	0.0264017	0.0130082	0.0180327	0.0106917	0.0227639	0.0122277	0.0366402	0.0351483	0.0219718	0.0124819	0.020013	0.0120647	0.0275512	0.0276305	0.0139888
0.0300272	0.0231798	0.0273687	0.0183051	0.0327549	0.0114264	0.0232708	0.0245698	0.0125238	0.0252151	0.0196326	0.0131857	0.0119119	0.0134828	0.0131802	0.0434004	0.0413621	0.0165717	0.0305378	0.0202327	0.0264909	0.020919	0.0294192	0.0175379	0.0253927	0.017497	0.0118433	0.117033	0.0320599	0.011876	0.0124185	0.0258207	0.0250432	0.0189783	0.0316669	0.033013	0.0271743	0.0165856	0.0136368	0.016035	0.0296479	0.0205564	0.0279628	0.0128655	0.0276966	0.0234056	0.0203034	0.037093	0.017054
0.0285359	0.0457183	0.0512481	0.0206719	0.0182231	0.0318837	0.0477852	0.0210587	0.0167607	0.0190201	0.021274	0.0258832	0.0132135	0.0209806	0.0139921	0.036586	0.0188246	0.0232443	0.043716	0.0176173	0.024115	0.0391833	0.0240108	0.0126578	0.0159738	0.0228511	0.0141411	0.0205215	0.0161704	0.0246109	0.00950932	0.0297351	0.0295445	0.0435867	0.0147212	0.0488337	0.0175362	0.0144606	0.0396464	0.0298844	0.042344	0.0114129	0.015195	0.0281817	0.0112625	0.0216205	0.0148632	0.0153874	0.0167966
0.0614896	0.0549583	0.026579	0.0436389	0.0319935	0.0327527	0.0333466	0.0251308	0.0227073	0.0162409	0.0632716	0.0215464	0.026658	0.0103314	0.0410984	0.0256743	0.0256017	0.0318881	0.0273893	0.0181651	0.0306184	0.0910608	0.0390602	0.0555435	0.0185359	0.0227692	0.0131322	0.0200105	0.0200445	0.0258802	0.0140724	0.0222116	0.0170027	0.0107964	0.0389242	0.0370043	0.0176124	0.0237674	0.0442357	0.0511971	0.00962862	0.0399121	0.0220787	0.01337	0.0291724	0.0168119	0.0178455	0.0274416	0.0374202
0.0122655	0.0144441	0.0344851	0.0141085	0.0227847	0.0294297	0.0228164	0.0450013	0.0179325	0.0305482	0.0155474	0.018764	0.027008	0.0471061	0.02	0.030935	0.0148503	0.0278925	0.0222349	0.0392986	0.0219991	0.0293611	0.0222202	0.0256236	0.0119674	0.0264197	0.022482	0.0105641	0.020572	0.0109187	0.0391117	0.024803	0.0104667	0.0182977	0.0187024	0.0101542	0.0217095	0.0177085	0.0415864	0.0182536	0.0338864	0.0178417	0.0175295	0.0282946	0.0207708	0.0158903	0.0309009	0.0169519	0.0137901
0.039035	0.0179331	0.0373303	0.0260399	0.0565635	0.0305693	0.0231718	0.0244245	0.0124849	0.0187296	0.0259914	0.00769	0.0153291	0.0184899	0.0231872	0.00904023	0.0381385	0.035938	0.023388	0.0261798	0.0347325	0.0247868	0.0206948	0.0195003	0.027703	0.0337962	0.0232875	0.0230158	0.020253	0.0254129	0.0117289	0.0266888	0.0262158	0.0345139	0.0291092	0.0370431	0.0341201	0.0670538	0.0511714	0.040713	0.0169057	0.0205945	0.0206363	0.0248082	0.0327513	0.0146048	0.0258457	0.0136333	0.0428624
0.0312638	0.0217262	0.022226	0.0269969	0.0199649	0.0186171	0.0242294	0.0171233	0.0406632	0.0270217	0.0227778	0.0340429	0.016991	0.0248398	0.0358504	0.0238467	0.0356501	0.0293568	0.0307434	0.0376957	0.015963	0.0279638	0.032209	0.0273066	0.0196915	0.0383767	0.0245812	0.0444903	0.0366508	0.0263015	0.0283054	0.0150535	0.0101853	0.0226157	0.0338573	0.0324486	0.0210771	0.00787181	0.0266348	0.0152141	0.0259731	0.0110611	0.0228232	0.0174355	0.0323773	0.0362093	0.0273652	0.0248344	0.0439385
0.0278235	0.0389073	0.0210705	0.0155523	0.0146876	0.0724456	0.0181801	0.0285057	0.0179308	0.015355	0.0219617	0.0166947	0.0233968	0.0286899	0.0213297	0.0114284	0.0558853	0.0309228	0.0185767	0.0261458	0.0460256	0.029497	0.0226654	0.0185898	0.0101588	0.017967	0.0258399	0.015839	0.0224715	0.0206257	0.0356863	0.0196244	0.0270614	0.016142	0.0215343	0.0233766	0.108071	0.0349004	0.0156741	0.0232747	0.0359837	0.019703	0.0193942	0.0208242	0.0229291	0.0158093	0.0314522	0.0234195	0.0234091
0.0467652	0.0144307	0.0211885	0.0170669	0.0144225	0.0157571	0.0421739	0.0141825	0.0195532	0.0186692	0.0333111	0.0153901	0.0117274	0.0236951	0.0422499	0.0201318	0.0397275	0.0432565	0.0154912	0.0191856	0.0225921	0.0252399	0.0203776	0.0116198	0.0222202	0.0393048	0.0246766	0.0283748	0.0338644	0.0234067	0.0354566	0.0185173	0.0187185	0.015191	0.0303028	0.0517745	0.0141103	0.0247162	0.0392213	0.0128867	0.0303715	0.0281852	0.0418303	0.0377706	0.0224951	0.0220766	0.0249935	0.0226796	0.0225325
0.0339289	0.0228679	0.0146447	0.0312005	0.0220777	0.0149213	0.0121273	0.0168599	0.0205161	0.0527796	0.0229029	0.0419102	0.0290174	0.0225613	0.0263568	0.0210823	0.0172471	0.027589	0.0255783	0.0241816	0.0392908	0.0215906	0.0182589	0.0244672	0.0496689	0.030512	0.0151826	0.0255078	0.00938957	0.0376746	0.038328	0.0243504	0.0154443	0.0213218	0.0251067	0.0166448	0.0209546	0.0206689	0.020332	0.0299274	0.0334396	0.00936812	0.0272911	0.0216888	0.014626	0.0207344	0.0110077	0.01836	0.0140789
0.024991	0.0232025	0.0726879	0.0200897	0.0935124	0.0212112	0.0327705	0.0196745	0.0150365	0.0255472	0.0271436	0.0996431	0.0146447	0.0145275	0.0200986	0.0136613	0.0236224	0.0130252	0.0236542	0.0610086	0.019086	0.0222829	0.0266999	0.0588063	0.0217148	0.0207826	0.0106973	0.0230695	0.0266435	0.0112043	0.028807	0.0300658	0.016785	0.0127792	0.0329093	0.0309349	0.0298565	0.0151207	0.0262993	0.0227907	0.0174655	0.0318567	0.0150671	0.0186244	0.0317365	0.0293376	0.0174847	0.00963271	0.0754004
0.0467336	0.0200016	0.0297602	0.0393438	0.0238502	0.0146011	0.0352921	0.0311343	0.0194994	0.0126995	0.0136805	0.0277926	0.0227236	0.0308385	0.0201592	0.011995	0.0159468	0.0468652	0.303469	0.0460751	0.0147253	0.109608	0.023595	0.024795	0.019827	0.014093	0.00918071	0.0200604	0.0118746	0.0189069	0.0203969	0.0230824	0.0262333	0.0173596	0.034146	0.0200986	0.011258	0.0222773	0.015653	0.019498	0.0306425	0.0251697	0.0235275	0.0197365	0.0275705	0.0213088	0.0195884	0.0284629	0.0291311
0.0233019	0.0235973	0.0293192	0.0223738	0.02838	0.0246738	0.0206885	0.032	0.0170542	0.0200481	0.0185171	0.0370821	0.020837	0.0227795	0.0190924	0.0142335	0.0155868	0.0211247	0.0345959	0.0323739	0.020979	0.0275803	0.0441358	0.023108	0.0209837	0.125275	0.0250744	0.0199396	0.00758236	0.0121008	0.0200046	0.00891681	0.0433709	0.0478402	0.0128587	0.0208101	0.0224824	0.0197256	0.0204594	0.0417206	0.0119543	0.076701	0.0140985	0.0100346	0.0214943	0.0313681	0.0159738	0.0237601	0.0159272
0.012621	0.0330089	0.0353457	0.0220029	0.0250131	0.0162839	0.0279679	0.0317589	0.0247287	0.0228423	0.0224823	0.0180439	0.0339879	0.0501228	0.0151839	0.0657066	0.0300134	0.0332243	0.0224526	0.0153329	0.0192299	0.00769	0.015451	0.0413353	0.0295228	0.0573796	0.0375863	0.0362629	0.0160899	0.0538606	0.0298582	0.0295396	0.0233748	0.0178809	0.0118726	0.0353358	0.0152033	0.0101822	0.01328	0.0184019	0.0132676	0.0327722	0.0172583	0.0214333	0.0432726	0.0217158	0.0220892	0.0280601	0.0172984
0.0215892	0.0162687	0.030294	0.0270259	0.0226968	0.0317445	0.0172365	0.0168807	0.0216897	0.0324245	0.0187606	0.0100346	0.0224895	0.071379	0.0333385	0.0214824	0.0197556	0.0422289	0.0210537	0.0187406	0.0251687	0.0370876	0.0210533	0.00985523	0.0205655	0.0279174	0.00997237	0.0270208	0.023749	0.0540433	0.0202968	0.0278843	0.0200209	0.0154086	0.0234801	0.0217923	0.0274007	0.0139165	0.0109773	0.0226695	0.040712	0.0155947	0.0129233	0.0262846	0.0311197	0.0316134	0.0246045	0.0190574	0.0293195
0.0188477	0.018127	0.029858	0.030917	0.0261728	0.0725818	0.0236185	0.0230012	0.035335	0.0179055	0.0289232	0.0230006	0.0184042	0.0151846	0.0152242	0.0224611	0.030149	0.0474026	0.0217861	0.0219357	0.0111374	0.0435852	0.0309909	0.0457757	0.0125554	0.0269653	0.0281742	0.0148278	0.0211063	0.0208243	0.0166287	0.0452305	0.0116774	0.0101552	0.0282013	0.0119473	0.0186877	0.022435	0.0237971	0.0252338	0.0151158	0.0157747	0.0259021	0.0380285	0.0224951	0.0293697	0.0172979	0.0191027	0.0128799
0.0236248	0.0286701	0.0205599	0.037386	0.041257	0.0225193	0.0302099	0.0344021	0.00918071	0.0258373	0.0346884	0.0226632	0.0132753	0.0289272	0.0217339	0.0161766	0.0603615	0.0272284	0.0282331	0.022033	0.0171544	0.0313088	0.0834087	0.0311375	0.0148484	0.019406	0.0196967	0.0442588	0.0394241	0.0117906	0.0165549	0.0252441	0.0171255	0.0222894	0.0232134	0.00912958	0.0331858	0.0210293	0.0363677	0.0161538	0.0292748	0.0226861	0.0637209	0.0232914	0.0155363	0.011028	0.0162663	0.0284695	0.0249606
0.0321253	0.0247841	0.0247753	0.0174223	0.0204476	0.0127551	0.0216586	0.0331408	0.016238	0.0102532	0.0205164	0.0299062	0.0181422	0.0135673	0.0337392	0.01322	0.030403	0.0232905	0.0138713	0.0196306	0.0286672	0.0226843	0.0265498	0.0142915	0.0324305	0.023207	0.0138804	0.0277854	0.0351194	0.0125865	0.0191027	0.0136188	0.0158183	0.0207819	0.0338537	0.0383804	0.0100346	0.017497	0.0275045	0.0297045	0.20353	0.0187442	0.0306757	0.0109341	0.0300515	0.0151868	0.0330605	0.0184643	0.0401297
0.0149142	0.0289587	0.0338471	0.0212054	0.0265021	0.0199831	0.0354755	0.0258702	0.011706	0.0104539	0.014651	0.0217633	0.0171949	0.0456923	0.0150073	0.0199962	0.0302949	0.0311099	0.0231074	0.036143	0.018292	0.0242647	0.0146454	0.0339954	0.0125859	0.0252018	0.0235921	0.0177085	0.026265	0.0393947	0.0261708	0.0218474	0.0148664	0.03796	0.0147066	0.0300295	0.0244966	0.0139356	0.00833408	0.0233963	0.0215734	0.0139757	0.0843728	0.00864512	0.0194469	0.0245936	0.0286674	0.0189243	0.0575702
0.018754	0.0179521	0.0363809	0.027549	0.00769	0.0232218	0.0476112	0.0194571	0.013006	0.035937	0.015393	0.0150094	0.0265524	0.019878	0.012229	0.0199432	0.0254651	0.0214903	0.0221029	0.0237943	0.0413257	0.0435358	0.0218196	0.0289566	0.0126298	0.0066127	0.0262015	0.0139723	0.0126298	0.0130213	0.0490262	0.0211818	0.0205499	0.0186412	0.0252075	0.0205949	0.0188785	0.0120193	0.0145809	0.0202357	0.108178	0.0185698	0.0272114	0.0290945	0.0264921	0.0176535	0.0134146	0.0223601	0.0436766
0.0210942	0.0159917	0.034947	0.0336032	0.013636	0.0238909	0.0358955	0.0245591	0.0149711	0.0403733	0.0141889	0.0245728	0.0187024	0.0121273	0.0233331	0.0261516	0.0323912	0.0176229	0.0315896	0.0316509	0.122055	0.0278684	0.00980353	0.034438	0.016373	0.0319006	0.0171949	0.0377822	0.0231139	0.0244463	0.026579	0.0293485	0.0126306	0.022071	0.0203355	0.0139849	0.0168691	0.0172683	0.0460807	0.0133146	0.0246514	0.0201811	0.0181645	0.0162699	0.0187273	0.0326736	0.021313	0.0308913	0.0395506
0.0368389	0.0281483	0.0211143	0.0320233	0.0213678	0.0153834	0.016807	0.0335839	0.0227607	0.0137665	0.0251766	0.022545	0.0261873	0.0273524	0.016796	0.009765	0.0167081	0.0374852	0.02223	0.0325735	0.0188641	0.033709	0.0229634	0.0451682	0.045899	0.0246106	0.0340297	0.0323909	0.0151207	0.0200815	0.039163	0.0329931	0.0655671	0.0154052	0.0211391	0.0113752	0.0210438	0.0186736	0.0329201	0.0157679	0.0290956	0.0259645	0.0125128	0.0126995	0.038248	0.0175755	0.0259224	0.0355405	0.0216271
0.0336839	0.0294392	0.0469688	0.0262654	0.0246726	0.0289717	0.0196743	0.0126417	0.00847217	0.0113782	0.0289526	0.0113482	0.0183849	0.0236369	0.0672336	0.00950586	0.0183038	0.0201268	0.0339429	0.0247312	0.0496057	0.0230994	0.0168009	0.0234091	0.0604808	0.0210174	0.0514324	0.0189025	0.0170393	0.0301472	0.0292887	0.0227672	0.0162673	0.0232491	0.0187883	0.0245466	0.022706	0.0168879	0.0161333	0.0132928	0.0150795	0.0304716	0.0232084	0.0193669	0.0276348	0.0273553	0.0293418	0.0141547	0.0139134
0.0472074	0.0158515	0.0439546	0.0218079	0.0252842	0.0245126	0.0366173	0.0354743	0.0178567	0.0318831	0.0359651	0.0176795	0.0113573	0.0260771	0.0363352	0.0346469	0.0176667	0.0286008	0.0218601	0.0265333	0.0207908	0.0142807	0.0318988	0.027472	0.127624	0.00979069	0.0245289	0.0101579	0.0422947	0.0218266	0.0330417	0.0177789	0.0188319	0.034108	0.0257221	0.0254418	0.0197716	0.0253195	0.0254198	0.0157621	0.0248615	0.0214943	0.0558025	0.026898	0.0301178	0.0238468	0.0388945	0.0172166	0.0297371
0.0253129	0.012104	0.0239594	0.0198474	0.0189933	0.0235719	0.0221481	0.0457247	0.0397839	0.0176181	0.0406895	0.0226473	0.0246106	0.0260401	0.0156887	0.0149132	0.018599	0.0284386	0.0427886	0.0434081	0.0219692	0.0156899	0.0211222	0.0194102	0.0136298	0.0155238	0.0284201	0.0349971	0.0191181	0.0121294	0.0291702	0.0224923	0.013349	0.0168853	0.0120728	0.0222804	0.128379	0.0206321	0.0247332	0.0173169	0.0507694	0.0257796	0.0444862	0.016354	0.0280401	0.0277123	0.0206714	0.0761458	0.0187939
0.0275495	0.0424918	0.0256106	0.0282762	0.0272162	0.0215305	0.0215691	0.018091	0.0212815	0.0294245	0.0253845	0.0212547	0.0166524	0.0144441	0.0253172	0.0202588	0.0286535	0.024697	0.0355221	0.0269904	0.0195771	0.0213899	0.0237341	0.0250134	0.0422102	0.0217677	0.0190349	0.0205081	0.0294133	0.0255757	0.01387	0.0205831	0.0190138	0.0282294	0.0397559	0.0346857	0.0264293	0.0208015	0.014074	0.0302256	0.0170666	0.0292591	0.00889433	0.0266214	0.0232578	0.0361111	0.0138494	0.0302769	0.0270708
0.32873	0.0304448	0.0215731	0.0199929	0.0310374	0.0257205	0.0346099	0.0378954	0.0249111	0.0341647	0.0189443	0.0483081	0.0300709	0.0282715	0.0105019	0.0276701	0.014924	0.0209281	0.0182912	0.0326395	0.0351408	0.0149483	0.0502292	0.0374062	0.0147191	0.0208786	0.0419555	0.013532	0.0275813	0.0205629	0.0241916	0.0204942	0.0194102	0.0308618	0.0189243	0.0309791	0.0445264	0.010793	0.0234338	0.0203856	0.0159487	0.0117429	0.0292506	0.0220714	0.0394119	0.119168	0.0362836	0.0314292	0.0177694
0.0233363	0.0390271	0.0397118	0.0148847	0.032452	0.0316063	0.0119708	0.0412345	0.0264206	0.00939526	0.018638	0.00984892	0.0256204	0.0228318	0.0124908	0.0242165	0.025662	0.0290709	0.0162378	0.0204352	0.0227026	0.0210815	0.0308319	0.0244407	0.012954	0.0189243	0.0136141	0.0141152	0.0128756	0.0201046	0.0146705	0.0270804	0.0159982	0.0266357	0.0160004	0.0165835	0.0148117	0.0263978	0.0219668	0.0347538	0.0249812	0.0161321	0.0150041	0.0143949	0.0189933	0.0171998	0.0103846	0.0144125	0.0215791
0.0319126	0.028449	0.0277829	0.0208715	0.0306014	0.0224076	0.0240186	0.00706644	0.0886179	0.0117057	0.0122873	0.0226277	0.0157783	0.0258062	0.0219826	0.0163233	0.0426971	0.0147577	0.0292147	0.0282548	0.0305396	0.0252381	0.0308122	0.0137079	0.0237884	0.0223457	0.0625506	0.0137553	0.0154299	0.0277075	0.0292102	0.0304584	0.0303973	0.026209	0.0185112	0.0290607	0.0192455	0.0160483	0.0291839	0.0297353	0.0387144	0.0462472	0.0278147	0.0136964	0.0145161	0.0174928	0.0190006	0.0197501	0.0228974
0.0119077	0.0495142	0.0238291	0.0453097	0.0192941	0.0257908	0.0213427	0.0228127	0.0188883	0.0192137	0.0151726	0.0215547	0.0241479	0.0301394	0.030432	0.0698535	0.0639077	0.00723479	0.0225076	0.0265468	0.0204201	0.0261792	0.0185005	0.0131204	0.0544795	0.0125727	0.0180986	0.0250419	0.0097858	0.0238727	0.0374752	0.0339473	0.014704	0.0106323	0.0138783	0.0222626	0.0249908	0.0388288	0.02739	0.026709	0.0142097	0.0227942	0.0142192	0.020401	0.0246841	0.0218752	0.0332935	0.034097	0.0382248
0.0232521	0.0372253	0.0200393	0.0220818	0.0259984	0.0381926	0.0325824	0.0265301	0.0112569	0.016355	0.0203129	0.0224353	0.0276978	0.0155253	0.0158539	0.0399472	0.0130342	0.0147446	0.0282578	0.0174336	0.0244582	0.0223839	0.0339581	0.00950586	0.0118704	0.00616426	0.029654	0.0115326	0.0178812	0.0184777	0.0241161	0.0148319	0.0129112	0.0219617	0.110398	0.0277094	0.0154239	0.0211487	0.0216308	0.0233886	0.0184577	0.0123162	0.0149142	0.0180058	0.0274216	0.0413774	0.0220679	0.0262219	0.00910212
0.130978	0.0515741	0.0346115	0.040493	0.06969	0.0153408	0.118911	0.00876067	0.00860799	0.0368665	0.0180961	0.018417	0.0079267	0.0351505	0.023857	0.0148027	0.0203588	0.0386195	0.0329686	0.0189062	0.0170497	0.0207801	0.0305617	0.0138494	0.0192761	0.0232446	0.0420714	0.0299065	0.0329577	0.0232901	0.0116024	0.0170021	0.0266361	0.0341269	0.0938762	0.0198245	0.0136864	0.0206761	0.0491415	0.00936812	0.0190154	0.0240129	0.017673	0.0138783	0.0434431	0.0101792	0.0171716	0.00769	0.0174654
0.0204383	0.0389538	0.0224176	0.01826	0.0285309	0.0204668	0.020448	0.0246702	0.0145482	0.0221618	0.0131768	0.0267627	0.0359632	0.0374576	0.0152639	0.00844186	0.033483	0.00844186	0.0209523	0.0233159	0.0232463	0.0218461	0.0221666	0.0169719	0.0167708	0.0174675	0.00898946	0.0255435	0.0191855	0.0170773	0.0383839	0.0124896	0.0201748	0.0295487	0.0229694	0.00769	0.0245776	0.0158539	0.0283839	0.018425	0.0145437	0.0087111	0.0250024	0.0168484	0.0329139	0.0313232	0.0320365	0.0341741	0.0315272
0.0321301	0.0355086	0.0119871	0.0781282	0.0164557	0.0366672	0.0120354	0.0236951	0.00870783	0.0334494	0.0176535	0.0162687	0.0189443	0.0251167	0.014183	0.0190723	0.0381189	0.0334259	0.02588	0.0135729	0.0251999	0.0245704	0.0274464	0.0125187	0.0207592	0.0256646	0.018447	0.0355144	0.0178934	0.0188409	0.0212531	0.0296926	0.0247101	0.010743	0.012668	0.0321711	0.0319083	0.0449016	0.0286847	0.0263586	0.0259887	0.0267598	0.0254148	0.011831	0.011126	0.0439112	0.0371743	0.0264524	0.0103765
0.0312377	0.0129638	0.0232868	0.0176608	0.0140359	0.0147149	0.0266012	0.0371586	0.0240982	0.0212771	0.0219805	0.015031	0.0326671	0.0215658	0.0194681	0.0237862	0.024838	0.032614	0.0238511	0.0277393	0.0316013	0.0253094	0.0185898	0.0218676	0.0125727	0.0344182	0.0134828	0.0177263	0.0174551	0.0231805	0.039323	0.0232609	0.0156975	0.0283721	0.0226796	0.0158913	0.0347961	0.0180769	0.027824	0.0343283	0.0230565	0.0147484	0.0151303	0.0165303	0.0277461	0.0196286	0.0205486	0.0225182	0.0183127
0.0341576	0.0210103	0.0163707	0.0110721	0.019899	0.0329059	0.0219431	0.016384	0.0119605	0.0331571	0.0434505	0.0189243	0.0126816	0.0160065	0.0168424	0.015277	0.0307784	0.026658	0.0317456	0.0588208	0.0237406	0.0430662	0.0138879	0.0368918	0.0231073	0.0307447	0.0345482	0.028847	0.0233802	0.0375709	0.0175398	0.025379	0.0163008	0.0287036	0.0106973	0.00908146	0.0644735	0.0107042	0.0126578	0.0214083	0.0188435	0.0192584	0.0312097	0.0160937	0.0301476	0.0132477	0.0210663	0.017028	0.0307907
0.0261639	0.0361472	0.0172147	0.0233182	0.0514541	0.0122238	0.0169907	0.0271432	0.0227643	0.0468652	0.0541592	0.0142762	0.0215862	0.0313477	0.0148862	0.00943064	0.0282723	0.0366175	0.0228059	0.0232005	0.113117	0.0259349	0.0468552	0.0458091	0.018787	0.0444148	0.0395593	0.0149608	0.0266424	0.0155523	0.0210464	0.0327676	0.0421626	0.0162405	0.0155513	0.0257068	0.0143949	0.0133807	0.021096	0.028208	0.0291092	0.0152275	0.026944	0.0269388	0.0119943	0.013385	0.01914	0.0335577	0.0124306
0.0209321	0.0806733	0.0161738	0.0175229	0.040565	0.0434432	0.0194477	0.0188409	0.0431113	0.0208304	0.0159096	0.0272355	0.0347096	0.0198779	0.0315049	0.0242199	0.0204101	0.0202317	0.0182344	0.0141152	0.0104552	0.020483	0.0188577	0.0499414	0.0199565	0.0303556	0.0314351	0.0136704	0.0289329	0.0363717	0.0152238	0.0321104	0.0299789	0.0183601	0.0168781	0.0154541	0.0285234	0.0188837	0.00999331	0.034739	0.0332452	0.0161172	0.0344348	0.0136296	0.00980353	0.100407	0.0146447	0.0119759	0.0462111
0.0168318	0.0271713	0.0195676	0.0232099	0.0236546	0.0333001	0.0158539	0.0346203	0.00486947	0.0154828	0.0190105	0.0277207	0.00845288	0.0282348	0.0334031	0.0238603	0.0264504	0.0228097	0.0142441	0.0250633	0.0169871	0.0215183	0.0146369	0.0354955	0.0137319	0.0213097	0.0213621	0.0261855	0.0397198	0.0165835	0.0282221	0.0250633	0.016682	0.00769	0.0187286	0.00916367	0.0193812	0.0105408	0.021046	0.017598	0.0230109	0.0203607	0.0206907	0.00895887	0.0309923	0.0298087	0.0113428	0.0223201	0.023728
0.0155938	0.0177256	0.0368424	0.0165717	0.0263032	0.0453713	0.0186513	0.0172421	0.0184133	0.0220948	0.0253172	0.0661917	0.0157369	0.016942	0.0115723	0.0659337	0.0241911	0.0171388	0.136666	0.026253	0.0199632	0.0232239	0.0482374	0.0112611	0.0255175	0.0182717	0.0182492	0.0309428	0.022838	0.0188396	0.0196373	0.0267017	0.0264692	0.0318586	0.0144241	0.0288241	0.0154894	0.00596128	0.0315901	0.0104698	0.0189043	0.0169161	0.0296215	0.017543	0.0245377	0.0139093	0.0127752	0.0204564	0.0519472
0.040591	0.0346267	0.0321731	0.0192133	0.0241628	0.0138167	0.0239127	0.0411234	0.0212162	0.0375894	0.0154221	0.0209321	0.0260825	0.0143886	0.126731	0.0264334	0.0178546	0.115309	0.0189624	0.0214327	0.0491521	0.0222626	0.0243731	0.00616426	0.0245794	0.109767	0.0122402	0.0185291	0.0260314	0.00959532	0.0199642	0.0283052	0.0203675	0.0632494	0.019622	0.0263777	0.0249815	0.0287981	0.066586	0.0161721	0.0142335	0.0210206	0.0523326	0.0278731	0.0331545	0.0545432	0.0181933	0.0195393	0.015428
0.0233663	0.0348858	0.015426	0.0105408	0.0211941	0.0115863	0.0348602	0.016908	0.0210644	0.0201817	0.0154325	0.0148038	0.0325374	0.0205311	0.0150353	0.0177159	0.0162989	0.0168786	0.0291206	0.0261282	0.0395398	0.0320016	0.0137131	0.0173287	0.0346493	0.0275495	0.0142189	0.0239256	0.0744868	0.0358843	0.0454996	0.0273436	0.0307099	0.0141344	0.0193907	0.0242659	0.0162267	0.0168116	0.0179645	0.0205979	0.0219674	0.0137319	0.0191384	0.0286102	0.021919	0.012796	0.0433742	0.00949124	0.00724376
0.0269425	0.0277973	0.0184752	0.0270003	0.0382929	0.0207614	0.0139673	0.0247955	0.0168148	0.0252619	0.0204735	0.0243272	0.0258195	0.0142938	0.023967	0.0181468	0.0236501	0.0284765	0.00891176	0.0229674	0.0360165	0.0167792	0.011985	0.025035	0.0165061	0.0153866	0.0257904	0.0484461	0.0172889	0.0301821	0.0796167	0.0180302	0.0142441	0.0228575	0.0283513	0.0161963	0.0158183	0.0217834	0.0200507	0.0218544	0.019588	0.00958626	0.0160232	0.0143062	0.023318	0.0268866	0.021171	0.0218428	0.0461767
0.0253841	0.0295625	0.0320538	0.0285586	0.0308057	0.0482804	0.0249383	0.0163899	0.0217014	0.0394448	0.017221	0.0139588	0.0222325	0.0366545	0.0122246	0.0153833	0.00769	0.010512	0.0282286	0.021057	0.0119871	0.0159285	0.0289755	0.023693	0.0260142	0.0215758	0.037816	0.0173426	0.0202382	0.0517422	0.0154958	0.0297247	0.0196709	0.0233259	0.0154557	0.023493	0.0216066	0.0269081	0.0247956	0.0304998	0.0397252	0.0145419	0.0201406	0.0304978	0.0251623	0.0364894	0.0124842	0.0310995	0.0142317
0.00884466	0.0309043	0.0225366	0.0221623	0.0220314	0.0273853	0.0092818	0.018565	0.0161407	0.0298185	0.0230109	0.0238896	0.0117365	0.0388693	0.0254927	0.0231105	0.0243457	0.0160919	0.0277409	0.0413777	0.0336052	0.0244488	0.0584521	0.0290689	0.0326291	0.0191524	0.0113782	0.0281144	0.0235483	0.039361	0.0320233	0.0154052	0.0174984	0.0237527	0.0209915	0.0105164	0.0259299	0.0114407	0.0329788	0.0129538	0.00724376	0.0151632	0.0229433	0.0119871	0.0202428	0.0171004	0.0239276	0.0228953	0.0228509
0.01569	0.0205834	0.031941	0.0146774	0.0273005	0.0411173	0.026113	0.373129	0.0716686	0.0318351	0.0158913	0.0154052	0.0289722	0.0340367	0.0101405	0.0214575	0.0240862	0.0365633	0.0136296	0.0365624	0.0259924	0.0207112	0.029148	0.0284199	0.0251044	0.0225094	0.110825	0.372818	0.0138783	0.0382626	0.0370448	0.015885	0.0337244	0.016957	0.0146215	0.00853571	0.0228406	0.0153181	0.0232161	0.0211182	0.0218211	0.0142074	0.026423	0.0216924	0.0240001	0.0261148	0.0134087	0.060252	0.0217201
0.0295897	0.0386164	0.015076	0.0205486	0.0333787	0.0139353	0.0289139	0.121675	0.0147545	0.0281536	0.0195122	0.0216759	0.0196481	0.0299496	0.011586	0.0181283	0.0663109	0.021804	0.0242165	0.0327929	0.0187062	0.025121	0.0959894	0.0268657	0.0456432	0.0346908	0.0149019	0.0135498	0.0273913	0.00958592	0.0145267	0.0200267	0.019425	0.0180394	0.0178872	0.0277179	0.0172395	0.0106491	0.0116086	0.0224526	0.0195027	0.0114487	0.0907345	0.0170879	0.0258079	0.0198509	0.0162382	0.0181183	0.0149565
0.043228	0.0250633	0.0453016	0.0116454	0.0137067	0.026832	0.0190832	0.0279706	0.026965	0.0105618	0.0181496	0.020313	0.0258826	0.0558546	0.0121273	0.0198571	0.0241617	0.0324675	0.00927502	0.041374	0.0199281	0.015393	0.11268	0.0192294	0.121582	0.0354881	0.0228558	0.0315857	0.02508	0.0321729	0.0231109	0.0179821	0.0251443	0.0174887	0.010429	0.0217836	0.0207174	0.0243551	0.0150422	0.0145856	0.0248301	0.0179108	0.0344314	0.0105019	0.0393711	0.0179257	0.0123152	0.0379596	0.0143816
0.0270314	0.01616	0.0147053	0.0210417	0.0156899	0.0165835	0.0255175	0.0368324	0.021944	0.0190924	0.0174766	0.0146967	0.027677	0.0217727	0.021446	0.042698	0.0353895	0.0264197	0.0222078	0.0300957	0.014162	0.0266833	0.0296569	0.0279623	0.0255133	0.012585	0.0171031	0.0162398	0.0435453	0.023344	0.0118339	0.0353743	0.0173424	0.0294291	0.0219386	0.0413127	0.12373	0.0273515	0.0134412	0.0130476	0.0268452	0.0211525	0.0262372	0.0273614	0.0331233	0.0132246	0.0170941	0.0215617	0.0237765
0.0426721	0.0378717	0.0361091	0.0279224	0.0110713	0.0349776	0.00891681	0.0248944	0.0185406	0.0176651	0.0177092	0.0338773	0.0262722	0.0127551	0.0294836	0.0154799	0.032224	0.037836	0.0137333	0.0144405	0.0234056	0.0457553	0.022679	0.0119363	0.0351462	0.0222972	0.0197081	0.0265281	0.0138935	0.0510063	0.0238532	0.0366832	0.0229656	0.0142429	0.0332518	0.0257696	0.0450859	0.0239309	0.0998117	0.00848287	0.112471	0.0166001	0.0133469	0.0142282	0.0211515	0.0243202	0.0227795	0.0330409	0.0209429
0.0165687	0.0276113	0.0257996	0.012568	0.00769	0.0215724	0.0396098	0.0322911	0.0104763	0.00621598	0.0229575	0.037735	0.0160183	0.0158973	0.00937942	0.0132138	0.0132358	0.0188626	0.0142073	0.0176832	0.0410203	0.0254455	0.0529974	0.0113009	0.0379669	0.0338271	0.0208143	0.0348852	0.0236356	0.0258832	0.0178726	0.0325255	0.0210464	0.0326007	0.0209145	0.0246131	0.0401897	0.0292069	0.0205974	0.0184536	0.0178376	0.0281662	0.0199167	0.0105019	0.0210475	0.0374208	0.0355607	0.0312225	0.105191
0.0104777	0.111604	0.00898197	0.0138543	0.0244753	0.0111021	0.0128655	0.00828916	0.0257544	0.0195637	0.0180434	0.0320409	0.0149142	0.028889	0.0144654	0.0385883	0.023711	0.0299973	0.0454564	0.0174502	0.0223635	0.0189352	0.00769	0.0225646	0.022916	0.0190633	0.017818	0.0234152	0.0208073	0.0273974	0.0276634	0.00841031	0.0178667	0.0155258	0.029242	0.0322382	0.00769	0.00769	0.0383499	0.0278926	0.0136296	0.0373406	0.0257691	0.0122238	0.0240021	0.0169295	0.0117289	0.0181502	0.0157763
0.0246187	0.0253324	0.0245706	0.0125741	0.0227035	0.0194194	0.0203738	0.0250022	0.0243509	0.00864512	0.0558139	0.0286977	0.0224348	0.0190862	0.0200853	0.0176763	0.0127268	0.0179787	0.0273426	0.0285568	0.0136602	0.0246651	0.010917	0.0179829	0.0173664	0.0196736	0.00986203	0.0457984	0.0128362	0.0340946	0.0143869	0.0181193	0.0304274	0.0496394	0.0205722	0.0134764	0.0264136	0.0373768	0.0213534	0.0212862	0.0248821	0.0371655	0.032229	0.0291758	0.0343325	0.015428	0.0180171	0.0276466	0.292057
0.0280175	0.028445	0.0149914	0.104367	0.0154052	0.0109366	0.018537	0.0119943	0.0122171	0.0310622	0.0324807	0.0302721	0.0116855	0.0246485	0.0236814	0.0300845	0.0277013	0.0294349	0.0191577	0.0241394	0.014973	0.030037	0.0212809	0.0261308	0.0213883	0.0184794	0.0511425	0.042862	0.0316857	0.0141129	0.0116587	0.0351695	0.0190332	0.016679	0.0263873	0.0114487	0.0153774	0.0212477	0.0103655	0.0248177	0.0159705	0.00867696	0.0170229	0.171404	0.0241882	0.0282838	0.0133725	0.0190494	0.038542
0.0229587	0.0220142	0.0416732	0.0196485	0.0483888	0.0215605	0.0159755	0.0240801	0.0272899	0.0195855	0.0196938	0.0278147	0.0257456	0.0318356	0.0276698	0.0460686	0.0220633	0.0177528	0.020989	0.0244027	0.0214261	0.0203816	0.065645	0.00891681	0.0131537	0.040145	0.0148811	0.0130485	0.0270251	0.00893052	0.0155258	0.0178666	0.0279529	0.01938	0.0175025	0.0159508	0.0257624	0.0154293	0.0181698	0.029953	0.0211206	0.0253681	0.0280668	0.0190532	0.0587348	0.0127439	0.0168791	0.0137002	0.0212698
0.0223119	0.0127754	0.0151064	0.032948	0.123552	0.0182434	0.0173247	0.0175768	0.0162785	0.0312127	0.0245878	0.026248	0.0248976	0.0126578	0.028744	0.0174078	0.0202508	0.018887	0.0113702	0.0281475	0.0106428	0.0204795	0.0143531	0.013242	0.0150388	0.0134436	0.013789	0.331577	0.0200467	0.022071	0.0400868	0.0198376	0.0151158	0.0489914	0.0284318	0.0191197	0.0200105	0.0238945	0.0144357	0.0107508	0.025529	0.0286125	0.0345366	0.0231786	0.0479157	0.0230985	0.0204111	0.0236363	0.0229108
0.107676	0.0211717	0.00898869	0.0160328	0.0270537	0.0217295	0.0160691	0.0258328	0.0114386	0.0164799	0.293285	0.00744568	0.0222165	0.0745975	0.039411	0.0248317	0.0664159	0.0147228	0.0131932	0.0142675	0.0242472	0.0228957	0.0216954	0.0274014	0.0208844	0.0234461	0.0270435	0.0194299	0.00875667	0.0175902	0.0249537	0.0198451	0.0133132	0.017566	0.0148336	0.0169999	0.0103096	0.0117093	0.0115498	0.031681	0.0324822	0.0265848	0.0165589	0.019766	0.0199502	0.0240786	0.0284897	0.0270814	0.0130993
0.0385554	0.0306514	0.0258454	0.0177048	0.0528252	0.0222206	0.0199471	0.029858	0.0220068	0.00769	0.022919	0.0278235	0.0212345	0.026846	0.0268373	0.00619787	0.0457646	0.0220882	0.026769	0.0280046	0.0199638	0.0277751	0.0353716	0.0258066	0.0168472	0.0344123	0.0122616	0.0319909	0.0264939	0.0143595	0.0125659	0.0424904	0.0272993	0.0129228	0.0184052	0.0116648	0.0175782	0.0151158	0.0191245	0.0341983	0.0107477	0.022021	0.0280271	0.0104763	0.0508755	0.0193179	0.0298582	0.0183872	0.0329314
0.0216743	0.0100346	0.077306	0.0176404	0.0125291	0.0187345	0.0423006	0.0359551	0.0215572	0.038432	0.0347684	0.0134828	0.0136909	0.0378782	0.0154616	0.0190957	0.0309343	0.0206926	0.0156772	0.0258938	0.0224728	0.0185087	0.0413191	0.0294219	0.0432998	0.012501	0.0105194	0.012268	0.0232097	0.011876	0.0217727	0.0275144	0.0143537	0.0225442	0.0456472	0.0170154	0.037832	0.0524763	0.0116846	0.0378228	0.017527	0.0322064	0.0241876	0.0194499	0.0218945	0.0126995	0.0102134	0.0223137	0.0350979
0.0384235	0.0289254	0.043941	0.0129172	0.00769	0.0162648	0.0241328	0.0193136	0.02298	0.0108703	0.0200749	0.0228772	0.0190533	0.017247	0.0276553	0.0147825	0.0216342	0.0232465	0.025671	0.0157839	0.031119	0.0375889	0.0226383	0.0319142	0.0203059	0.0288777	0.0276152	0.0280055	0.0117004	0.0110846	0.0228531	0.0226452	0.0185205	0.0275489	0.0421927	0.0241428	0.0205404	0.0226864	0.0342495	0.023555	0.00875667	0.0145811	0.0250094	0.0309567	0.0370345	0.0123776	0.014044	0.0121322	0.0200063
0.0349599	0.0150218	0.0402959	0.0185662	0.0258604	0.0117248	0.0218212	0.0336913	0.0294226	0.00963271	0.0441549	0.0191814	0.0263661	0.021046	0.0259781	0.0179897	0.01924	0.0165523	0.0167679	0.0450076	0.0453152	0.0406858	0.0458696	0.0129067	0.0112784	0.0314854	0.0298187	0.0173416	0.0131143	0.0198949	0.0106467	0.0318313	0.025537	0.0104794	0.0299866	0.0378762	0.0211936	0.0172585	0.0145664	0.0191181	0.0410432	0.00936166	0.0184529	0.0240942	0.0218206	0.016182	0.0340974	0.00984688	0.0171875
0.0506395	0.0337987	0.0297795	0.033301	0.0240037	0.0225145	0.00875997	0.0294062	0.0190387	0.0303272	0.0375002	0.0180838	0.0226616	0.0670771	0.0198452	0.0227101	0.0253324	0.0473621	0.0225687	0.0275585	0.0131574	0.0268107	0.0125552	0.0239322	0.0253304	0.0144275	0.0349978	0.014167	0.0142483	0.0177353	0.0320766	0.0235282	0.0167406	0.0230001	0.0630267	0.029567	0.0339474	0.00677741	0.018293	0.0313988	0.0476214	0.0340027	0.0188166	0.0152098	0.0157075	0.0225637	0.0154295	0.0233298	0.0261973
0.0146011	0.0343428	0.0214202	0.0118691	0.0333934	0.0109361	0.0219798	0.0182822	0.0333812	0.0200633	0.0219738	0.0203034	0.015273	0.02241	0.0147951	0.0359691	0.0415864	0.0196026	0.0285994	0.0107673	0.0258072	0.0482581	0.0199892	0.011689	0.0099669	0.0229265	0.0222337	0.0333905	0.0328589	0.0318068	0.029742	0.0221941	0.0378149	0.0320807	0.0149953	0.0146774	0.0222598	0.0307599	0.020187	0.0356711	0.0225961	0.0229721	0.0430885	0.0173247	0.0207049	0.0176442	0.0578866	0.021143	0.0168958
0.0353115	0.0502973	0.0290736	0.0207078	0.0312565	0.0320024	0.0451235	0.0264095	0.0505991	0.0360751	0.0347948	0.0201318	0.0198881	0.0263028	0.0238606	0.0416457	0.0169783	0.00621598	0.0167631	0.0270036	0.0260857	0.0247804	0.0157427	0.0289092	0.015255	0.0381242	0.021808	0.031474	0.0280628	0.0142797	0.0325439	0.0335384	0.351934	0.0104482	0.024717	0.0207078	0.0199525	0.0166279	0.0279656	0.0403185	0.0196973	0.0200152	0.0227262	0.015627	0.018708	0.0150189	0.0113216	0.0362849	0.0313447
0.0207861	0.0423928	0.0444327	0.0190846	0.0204513	0.021171	0.0233849	0.0162507	0.0163325	0.0248725	0.0200595	0.0267443	0.0302074	0.0239356	0.0214665	0.0339007	0.0193619	0.0297015	0.0232794	0.0262009	0.0156002	0.0323553	0.0211327	0.00708183	0.0282876	0.0309417	0.0208606	0.0607256	0.0228782	0.0280382	0.0259715	0.0338768	0.0141229	0.015703	0.335145	0.0326319	0.0125094	0.0168308	0.0152692	0.021875	0.0130238	0.0301328	0.0154947	0.0292673	0.0306173	0.032407	0.014824	0.0191158	0.0223596
0.0213496	0.0142797	0.0268457	0.0124855	0.013528	0.0197491	0.0187185	0.0125688	0.0222932	0.0196299	0.0152668	0.0306855	0.022484	0.014096	0.0353641	0.0216936	0.0268776	0.026122	0.0294358	0.0184042	0.014056	0.0386197	0.0213885	0.0235185	0.0108932	0.0156548	0.0305695	0.0230054	0.036753	0.0280789	0.0262812	0.0190564	0.0231123	0.0123989	0.0145437	0.0258369	0.0505078	0.0341985	0.0237263	0.018978	0.0295601	0.0168408	0.0168084	0.0184536	0.0256116	0.0167111	0.0204586	0.023083	0.0163838
0.0441522	0.0123332	0.0150866	0.0245546	0.0180569	0.0198896	0.0179448	0.0100562	0.0119563	0.0174399	0.0180215	0.020204	0.0303016	0.0261117	0.0104475	0.0210509	0.0334103	0.0188696	0.0190328	0.0149142	0.0127011	0.0177239	0.0249018	0.0215734	0.010353	0.0287878	0.0223726	0.0166474	0.0447781	0.0226701	0.047663	0.0140308	0.0513251	0.016828	0.0145357	0.0159535	0.0184518	0.0167507	0.0152836	0.0401873	0.0212702	0.0196223	0.0135298	0.0244153	0.021236	0.0189982	0.0221638	0.0444958	0.0381588
0.0165549	0.0328975	0.0138562	0.0196123	0.0290078	0.0188816	0.0239688	0.0426468	0.0127813	0.0144836	0.0364599	0.0345822	0.0470523	0.0208208	0.0417617	0.0246706	0.022184	0.0158708	0.119158	0.0220783	0.0154889	0.021256	0.0213312	0.0189732	0.0234105	0.0304446	0.0216976	0.0158612	0.0356868	0.0232095	0.0430273	0.0300461	0.0101552	0.0126506	0.0116291	0.0316712	0.0502095	0.010526	0.0160627	0.0118472	0.0128756	0.013343	0.0220454	0.0198736	0.0489026	0.024234	0.011831	0.0183634	0.0196963
0.020079	0.0377281	0.0131743	0.0256736	0.015014	0.0346654	0.00769	0.0355981	0.0159553	0.0166485	0.0203466	0.0340995	0.00960959	0.02951	0.028876	0.0213278	0.0279428	0.02972	0.0223355	0.0413468	0.0166594	0.0276468	0.0214103	0.0131347	0.0193144	0.0261178	0.0171657	0.0410076	0.0336395	0.047444	0.0192679	0.0150062	0.0266997	0.0155523	0.0118371	0.025357	0.0182028	0.0173247	0.0315284	0.0621456	0.00981744	0.0196591	0.0391718	0.0279086	0.0185066	0.0331571	0.0123473	0.0297132	0.0147228
0.0164201	0.0111982	0.0277094	0.0162526	0.022295	0.0193005	0.04331	0.0144257	0.0189941	0.0217664	0.0182087	0.120462	0.0169703	0.0214186	0.0202134	0.0144441	0.00838938	0.0234169	0.0379278	0.025938	0.0163838	0.0168315	0.0158093	0.0241021	0.0277346	0.0483526	0.0158409	0.0404384	0.0173247	0.009765	0.035242	0.0234477	0.0283949	0.0262428	0.0895449	0.0161172	0.00828076	0.0495315	0.0315692	0.0181364	0.0308614	0.0142762	0.0195327	0.0311545	0.0155722	0.0194003	0.0121273	0.0268282	0.0164579
0.0151668	0.038241	0.059126	0.0238163	0.0402138	0.0189386	0.00723479	0.0351441	0.0129159	0.0132681	0.0217744	0.036834	0.0172609	0.0205975	0.0126342	0.0134921	0.0162687	0.00769	0.0355519	0.0281353	0.0258182	0.0395663	0.0125012	0.0346137	0.108632	0.013328	0.0227029	0.0103973	0.0333054	0.0125265	0.0166075	0.0875269	0.0141403	0.0245614	0.0166994	0.0125579	0.0264122	0.0121735	0.0442219	0.0142081	0.0408384	0.00757012	0.0318414	0.0422021	0.0163838	0.0292653	0.0188656	0.0117789	0.0270269
0.0154778	0.0311594	0.0263185	0.0223629	0.0111515	0.0123491	0.0190525	0.0171949	0.0164519	0.0321114	0.0182288	0.0175047	0.0218474	0.0446753	0.0133128	0.0215346	0.0400784	0.0226672	0.0321569	0.0186992	0.0150792	0.0287893	0.0369678	0.0336766	0.0237857	0.0312809	0.0276827	0.033193	0.0421543	0.035503	0.0152401	0.121123	0.026172	0.0230056	0.0219442	0.0218759	0.0175795	0.0179938	0.0144912	0.0156583	0.0442349	0.0365674	0.0322468	0.0148162	0.0345524	0.0112068	0.0391069	0.0296792	0.0143901
0.0559165	0.0405446	0.0283519	0.0238507	0.0166574	0.0101204	0.0319344	0.0291713	0.0385475	0.0151354	0.036048	0.0198944	0.013489	0.0210073	0.0132677	0.022942	0.0241428	0.00769	0.022472	0.0217633	0.0326433	0.027615	0.0911464	0.144962	0.0297159	0.0252091	0.0230796	0.0220373	0.0220988	0.0154021	0.0138485	0.0239902	0.0179432	0.0261164	0.0236417	0.0315547	0.0332185	0.0112662	0.0320631	0.011323	0.0220477	0.0282059	0.0170764	0.0211539	0.011557	0.00970172	0.0172027	0.0224116	0.0117684
0.020876	0.0469144	0.0394423	0.0306205	0.0279398	0.0242074	0.0536586	0.0242516	0.0190308	0.0195025	0.0278268	0.0190672	0.0183271	0.017189	0.0191125	0.0215878	0.0290539	0.0411462	0.0314732	0.0381926	0.0275969	0.0207588	0.0467387	0.0237035	0.0153642	0.0187901	0.0175144	0.016309	0.0203712	0.022075	0.0215272	0.0144805	0.0279172	0.0314333	0.0206871	0.0564079	0.0134602	0.0213638	0.0200771	0.0209285	0.013979	0.0209509	0.0139749	0.0172395	0.0333895	0.0297825	0.0341027	0.0215379	0.0201658
0.023295	0.0347739	0.0749812	0.0151374	0.0248521	0.00894754	0.0187939	0.0117263	0.0175837	0.023918	0.0243763	0.00986928	0.0227264	0.0455453	0.0112043	0.015031	0.0207249	0.023752	0.0298475	0.0348376	0.0208775	0.0235617	0.0158832	0.204191	0.0202169	0.0210922	0.0174046	0.0358593	0.0153183	0.0193346	0.0138257	0.01234	0.0186412	0.022927	0.0210616	0.0249948	0.0176543	0.0191781	0.0225331	0.01395	0.0176105	0.0263678	0.0128024	0.0334587	0.0221104	0.014985	0.0278147	0.0365912	0.0343642
0.0634217	0.0220663	0.0400401	0.0349405	0.0232953	0.0346382	0.0151368	0.0284288	0.0138368	0.0190667	0.032589	0.0169484	0.0155068	0.0169484	0.0493898	0.00955209	0.02244	0.0257763	0.0155588	0.0300461	0.0156622	0.017028	0.0277146	0.0109428	0.0222032	0.0289457	0.0307586	0.0277875	0.0103961	0.0264197	0.0171507	0.0228898	0.0361616	0.0190347	0.0143376	0.0266494	0.0309926	0.0197831	0.0194806	0.0247146	0.0272573	0.0167619	0.0241052	0.113759	0.0201748	0.0167645	0.00973355	0.0263737	0.0139683
0.0241724	0.0210922	0.0288123	0.013242	0.035499	0.00724376	0.0390843	0.0199727	0.0264116	0.0264649	0.0526824	0.0226452	0.0222325	0.0212345	0.0150374	0.0232431	0.0241985	0.0164682	0.0242566	0.022724	0.0364416	0.0158973	0.0130297	0.022226	0.0315122	0.0162527	0.0188835	0.0203622	0.0122943	0.0305818	0.0315213	0.0152419	0.0207361	0.0142133	0.0221062	0.0180485	0.0277013	0.0255068	0.0292456	0.0209825	0.0279437	0.0126548	0.112602	0.0163707	0.0209582	0.0528488	0.0448583	0.0226217	0.0150664
0.0481353	0.0137515	0.013129	0.0173049	0.0223711	0.027914	0.019021	0.0183368	0.0241558	0.0257879	0.00939526	0.0477846	0.0199397	0.0394984	0.0137456	0.00875667	0.0207419	0.00874419	0.0169281	0.0182548	0.0230225	0.0186578	0.0194796	0.0242781	0.0177216	0.0206642	0.0353666	0.0364678	0.00844809	0.017164	0.0213097	0.0341359	0.0366923	0.0194754	0.0155523	0.0191458	0.011435	0.0147287	0.0387629	0.0307668	0.0142853	0.0306708	0.0660934	0.0134897	0.0285764	0.0458963	0.0148704	0.026641	0.0460031
0.0253925	0.0519304	0.0139464	0.0157146	0.0252174	0.0203682	0.0452901	0.0276936	0.020539	0.0304737	0.00769	0.0109661	0.0245081	0.0353451	0.0216478	0.0210818	0.0205689	0.028262	0.0101751	0.0243457	0.0354735	0.0203414	0.0130179	0.0253443	0.0286824	0.0268423	0.0291915	0.0137332	0.0249952	0.023349	0.0226009	0.0183814	0.0136806	0.0188146	0.0174702	0.0472419	0.0396776	0.018493	0.0109003	0.0150045	0.029435	0.0198856	0.0155318	0.0115019	0.0215734	0.0307374	0.0252989	0.0292341	0.0106384
0.0251855	0.0174403	0.00769	0.015548	0.0205586	0.0172045	0.0215652	0.0251045	0.0261748	0.0151776	0.0584407	0.0255142	0.00616426	0.0284757	0.0176378	0.0167059	0.0229918	0.0202332	0.0303574	0.0166959	0.0229822	0.0323384	0.0107673	0.0440491	0.0138402	0.0237444	0.025324	0.0124568	0.0322936	0.0699985	0.0205966	0.0155253	0.0187867	0.0274223	0.0177009	0.0188319	0.00769	0.0184247	0.0190153	0.0384336	0.0315428	0.0317025	0.0457869	0.0309209	0.0261074	0.028813	0.0149315	0.0112932	0.0278036
0.0151881	0.0425739	0.0207233	0.016065	0.0224724	0.0186331	0.0214576	0.0228031	0.0198157	0.0249183	0.0345111	0.00904138	0.0202377	0.0109961	0.0253763	0.0275792	0.0153726	0.0160527	0.0102875	0.0318936	0.0262244	0.0200958	0.0988349	0.0259632	0.0547681	0.030143	0.0202309	0.0103074	0.0338919	0.0296647	0.0245081	0.0190957	0.0154472	0.0154703	0.010681	0.0236497	0.00769	0.0256064	0.0115627	0.0222529	0.0224646	0.0147916	0.0174612	0.0196066	0.0269531	0.0105408	0.00991166	0.0101204	0.0102134
0.0258129	0.0190902	0.0365875	0.0273385	0.0490972	0.0650543	0.0490113	0.0324088	0.0322691	0.00769	0.0125312	0.025108	0.01947	0.0256814	0.0161295	0.0194386	0.0171388	0.0345421	0.014722	0.0332624	0.0203996	0.0205062	0.0108853	0.0125125	0.0197732	0.0292445	0.0298418	0.0170643	0.0192759	0.0262868	0.0184057	0.0281022	0.0284646	0.0213622	0.0174197	0.0376301	0.024446	0.00912962	0.0279846	0.0155018	0.014638	0.0168204	0.0154425	0.0356765	0.0358685	0.0200807	0.0474244	0.0210922	0.0257941
0.107151	0.0259881	0.025465	0.0284599	0.0224854	0.0483382	0.0164632	0.0217901	0.0289485	0.00769	0.0145305	0.011041	0.0221796	0.022134	0.0155275	0.0199215	0.024094	0.0421382	0.0313652	0.0213437	0.0207213	0.0325907	0.0216521	0.0183144	0.0248841	0.0256173	0.0212065	0.0293559	0.0312737	0.0400727	0.021311	0.0268057	0.021587	0.0128083	0.0127861	0.0154052	0.0266784	0.022835	0.0274904	0.0124031	0.0378844	0.0185421	0.0328944	0.01694	0.0299803	0.0153331	0.054233	0.0278003	0.0208384
0.0164994	0.0133279	0.0110162	0.0335821	0.0461554	0.0203816	0.0169603	0.0144911	0.0253565	0.0180449	0.0326321	0.0215305	0.0453186	0.0162912	0.0115863	0.0242731	0.00677741	0.031436	0.0292605	0.0110583	0.0663515	0.030881	0.029556	0.0348516	0.017215	0.0142483	0.0258932	0.0343834	0.0143595	0.0305118	0.0290435	0.0304138	0.0232679	0.0296844	0.0134527	0.0257057	0.0265689	0.0129018	0.01879	0.0207961	0.0138485	0.0215974	0.0352848	0.00937942	0.0211676	0.0183176	0.0153329	0.0246428	0.0138818
0.0199291	0.0137067	0.0189068	0.0268651	0.0306113	0.0154177	0.0278221	0.031498	0.0314698	0.0357573	0.0180258	0.0119863	0.0271858	0.0276717	0.0248025	0.0180894	0.0234461	0.0254349	0.0274923	0.0368897	0.0578368	0.0269955	0.0215922	0.00927916	0.0203732	0.00915872	0.0309994	0.0110874	0.0225804	0.0211205	0.0129122	0.0215567	0.0229833	0.0221637	0.0244947	0.026445	0.0347487	0.0432421	0.123585	0.00974481	0.00936812	0.00769	0.0177276	0.015255	0.0241248	0.0416299	0.0297971	0.0163824	0.0317734
0.0313036	0.0253801	0.0158951	0.027393	0.0171054	0.0210151	0.0228081	0.0231652	0.00973506	0.0131992	0.0155425	0.0313447	0.0165717	0.0216631	0.0247971	0.0167214	0.0181022	0.0223798	0.0159738	0.0390108	0.017104	0.0353885	0.0196915	0.0104552	0.0180491	0.0206934	0.0297035	0.0115316	0.0263358	0.0170873	0.0282689	0.101169	0.0202327	0.0281626	0.0212884	0.0281173	0.0338349	0.0232886	0.03043	0.0147764	0.0815795	0.0455695	0.020014	0.0122275	0.0094267	0.0323079	0.0131632	0.0116774	0.0288259
0.0210567	0.0209189	0.023846	0.0231123	0.0181364	0.0192637	0.0262858	0.0198173	0.0276039	0.0232447	0.0089508	0.0250039	0.0665345	0.0430601	0.0275712	0.0191181	0.0250928	0.0133222	0.0156277	0.017919	0.0154742	0.0283715	0.0242891	0.0299861	0.022945	0.0234325	0.0264458	0.0251757	0.0319142	0.0320918	0.0237577	0.0280175	0.0165279	0.017532	0.0110162	0.0132748	0.0132928	0.0350923	0.0146648	0.0316712	0.0276539	0.0637484	0.0116808	0.0200548	0.0203531	0.0270063	0.0127595	0.0340343	0.0363471
0.042433	0.0204162	0.0235282	0.0190337	0.0308032	0.0166982	0.0321661	0.0232741	0.030875	0.0264197	0.0496056	0.0138184	0.0139983	0.0184001	0.0394023	0.0697543	0.0197702	0.0323959	0.024204	0.0322644	0.0258804	0.0245212	0.0145038	0.0505805	0.0231616	0.0227403	0.0211205	0.0202425	0.0246982	0.0221186	0.0257191	0.0433959	0.0587422	0.0213664	0.0188492	0.0152208	0.0261722	0.0254769	0.0491872	0.0199868	0.0181876	0.0205161	0.0266214	0.0197474	0.0224024	0.0383194	0.0265048	0.0217807	0.0207549
0.0331871	0.017497	0.0157373	0.0118403	0.0179969	0.0216398	0.0413194	0.017708	0.0305784	0.0155058	0.00769	0.0147424	0.0195395	0.0192299	0.0240305	0.0181409	0.0268537	0.0147484	0.0231663	0.045262	0.114836	0.0269644	0.0198673	0.0134365	0.0187343	0.0168733	0.0243103	0.0255318	0.0101445	0.020542	0.0272558	0.0112666	0.0155564	0.0274136	0.0120488	0.00864768	0.0168959	0.0107466	0.0629283	0.021848	0.0238086	0.0341953	0.0189763	0.0199445	0.0267373	0.0218082	0.0112976	0.0264869	0.0454409
0.0144846	0.0246344	0.0281776	0.0284393	0.0144478	0.0142189	0.0302547	0.012966	0.0224382	0.0231186	0.0222909	0.0144514	0.0216841	0.0365798	0.0105194	0.0382542	0.0244769	0.0179569	0.0233401	0.03971	0.00706644	0.0374359	0.0133132	0.0435603	0.0318914	0.0197201	0.0337494	0.0253529	0.0206755	0.0291047	0.0140105	0.0284758	0.0187227	0.0198589	0.0148596	0.0230463	0.0210957	0.0183549	0.0276124	0.0119569	0.0245623	0.0377237	0.0120953	0.0145544	0.0176846	0.0514781	0.0126155	0.0149565	0.0283372
0.0145862	0.0265821	0.0393077	0.02	0.0701615	0.0219559	0.00886117	0.0341409	0.0174605	0.0159996	0.0210418	0.0254802	0.0249956	0.0238803	0.0130914	0.014412	0.0214285	0.0227451	0.0569037	0.0381404	0.00933499	0.0178518	0.0114386	0.0265371	0.0216852	0.0213827	0.0238384	0.012737	0.0194887	0.024663	0.025615	0.0473114	0.0166579	0.0411561	0.00769	0.015393	0.0227498	0.0239386	0.01892	0.014459	0.0182972	0.0240221	0.015031	0.0134828	0.031498	0.0302048	0.0284241	0.0158182	0.0379168
0.0319569	0.0144536	0.0141565	0.0432017	0.019636	0.0135242	0.0237461	0.00999331	0.0176911	0.0321162	0.0261488	0.0148702	0.0234105	0.0375863	0.0423068	0.0213175	0.0156432	0.0186308	0.0253529	0.017311	0.0166737	0.0246917	0.0313337	0.030119	0.0320088	0.0448199	0.0262013	0.0306542	0.0234984	0.00929082	0.0127808	0.0272816	0.012462	0.0216053	0.00967451	0.0127435	0.0265263	0.0211026	0.0207437	0.00864768	0.0078752	0.0395148	0.0324702	0.0247839	0.00895887	0.0167384	0.0136221	0.0118512	0.0143682
0.0277404	0.016775	0.0140619	0.0378989	0.047465	0.0318774	0.0320362	0.0353933	0.0118853	0.0164452	0.011534	0.0225759	0.0526987	0.0226785	0.0105291	0.0143717	0.0182867	0.028224	0.0339738	0.0255957	0.0283478	0.114755	0.0227158	0.0446298	0.026638	0.0331756	0.0175372	0.01811	0.0253579	0.030732	0.039458	0.0200882	0.0290315	0.0289781	0.0183821	0.0113344	0.00769	0.0132761	0.0269044	0.0161321	0.0336514	0.00896141	0.03242	0.0190197	0.0262301	0.0105012	0.0279587	0.0124807	0.0156899
0.0143701	0.0180897	0.0258647	0.0377955	0.0311636	0.0290711	0.0196736	0.0119603	0.0238647	0.022542	0.0140072	0.00826502	0.0267766	0.0104794	0.0380049	0.0213308	0.0199443	0.121982	0.015839	0.0373869	0.0262127	0.0212066	0.016669	0.0168421	0.0307776	0.028788	0.0173736	0.0286663	0.0272301	0.0259749	0.0267468	0.0340768	0.278814	0.0262086	0.0208099	0.0317652	0.0287387	0.0245527	0.0110832	0.0183549	0.0301628	0.00953194	0.0394855	0.0157442	0.0130974	0.012077	0.020843	0.0198107	0.0181387
0.040195	0.0144441	0.0216606	0.0171043	0.0249687	0.0233987	0.0326184	0.0334711	0.0170773	0.0135033	0.0226809	0.0113405	0.0308281	0.0173807	0.0223791	0.0265873	0.024982	0.0307731	0.0420304	0.0557472	0.0280125	0.0190856	0.0453175	0.0228755	0.0204111	0.0144429	0.0580477	0.0122277	0.0257898	0.0217029	0.0217106	0.0171661	0.0272125	0.0187632	0.0224837	0.0391787	0.0136981	0.0240824	0.0342932	0.0289327	0.022309	0.0152041	0.0202283	0.0141229	0.0444887	0.0303194	0.0361682	0.0359722	0.0261145
0.0348558	0.013789	0.0337937	0.0141321	0.0337688	0.0206098	0.0212135	0.0401989	0.0228538	0.0578044	0.0173395	0.027301	0.0133288	0.034307	0.0208005	0.0167081	0.0344913	0.0362849	0.0142483	0.0159649	0.0262717	0.015255	0.0143115	0.0191076	0.0339119	0.0293719	0.0169807	0.0131662	0.0313486	0.1193	0.0194772	0.0289528	0.0197375	0.0142178	0.0251691	0.0114449	0.0209574	0.0125118	0.01569	0.0275523	0.0142339	0.0580491	0.0174233	0.0147322	0.0318631	0.0197465	0.0201223	0.0230078	0.0219543
0.0331399	0.0224393	0.0274199	0.0249031	0.0174752	0.0141103	0.00933086	0.0214249	0.0343857	0.0228742	0.0388144	0.0190675	0.0166905	0.0255979	0.0202895	0.079087	0.0168535	0.0318632	0.0307861	0.0299591	0.0205856	0.0172931	0.0194264	0.0916872	0.0281086	0.0246306	0.0215185	0.0245812	0.0166174	0.0159054	0.0151095	0.0478284	0.0362786	0.0233349	0.020507	0.0137319	0.0288569	0.020508	0.0447547	0.0235833	0.0247564	0.00902455	0.031427	0.0148112	0.0314927	0.025498	0.0101588	0.0379783	0.0320113
0.0299813	0.014798	0.111435	0.0133698	0.0111515	0.020486	0.0114333	0.0220251	0.0104667	0.0246792	0.0327406	0.025709	0.0209943	0.0154993	0.0129342	0.0198789	0.013789	0.0201216	0.0273036	0.025412	0.0218705	0.0248765	0.0124299	0.0112021	0.0231718	0.017543	0.0379678	0.0250898	0.0251421	0.025529	0.0395215	0.0263661	0.0142899	0.0221498	0.0321712	0.0173797	0.036068	0.0289635	0.0090403	0.0298803	0.0175345	0.0230968	0.0211498	0.0280891	0.0310917	0.017619	0.0170649	0.0086891	0.0310434
0.0172914	0.0192902	0.0188575	0.028133	0.0270121	0.00934667	0.0121078	0.0083357	0.0348799	0.0197203	0.0167645	0.0306414	0.0278609	0.0227599	0.0121699	0.0577394	0.0384513	0.0298075	0.0147682	0.0276302	0.0168708	0.027485	0.0208189	0.0386268	0.0284308	0.0213202	0.0124197	0.0182796	0.0226777	0.0187093	0.0253172	0.029782	0.0199453	0.0274662	0.0155376	0.0409549	0.0249766	0.0133197	0.00875667	0.0292211	0.024959	0.0139983	0.0378719	0.0092818	0.00921948	0.0127917	0.0596765	0.019249	0.0232414
0.0141825	0.0186082	0.0137664	0.0213086	0.0910608	0.0260355	0.0159022	0.0186889	0.0433285	0.0216628	0.0167815	0.01616	0.0275169	0.0359322	0.0340971	0.0506875	0.0320524	0.00819167	0.0271917	0.0122489	0.0128459	0.0227579	0.0139776	0.0142461	0.0294185	0.00966074	0.0194887	0.0181818	0.0290068	0.02253	0.0161496	0.0257524	0.0406133	0.0229365	0.0168427	0.0245822	0.0185317	0.0291967	0.0148596	0.017978	0.0191378	0.0131152	0.0246868	0.0233391	0.0183374	0.0235988	0.0128655	0.0219289	0.0217918
0.0286479	0.0270003	0.0227595	0.0286041	0.106428	0.0141954	0.0249302	0.00648132	0.022922	0.0232764	0.0232039	0.0105194	0.0214781	0.0175497	0.0359038	0.0547396	0.00959532	0.0357976	0.0204698	0.0434676	0.0399206	0.0276615	0.0220282	0.0181873	0.0248351	0.0201709	0.011666	0.0293843	0.0273736	0.0156821	0.0159427	0.0219454	0.0162491	0.0153256	0.0205081	0.0154207	0.0103841	0.0143886	0.0324392	0.0251034	0.0164653	0.0263366	0.0288482	0.023602	0.0193363	0.0450125	0.0174604	0.0198624	0.0258132
0.0230754	0.0245385	0.0364228	0.0369664	0.0332616	0.0265299	0.0277814	0.0387647	0.0197994	0.0147003	0.0134965	0.0227549	0.0445834	0.00752321	0.0313011	0.0494623	0.0136032	0.0284411	0.0391786	0.0217317	0.0236399	0.0245863	0.0234091	0.020448	0.030889	0.0226401	0.0224732	0.0399489	0.0680587	0.0152068	0.0284925	0.0110077	0.01985	0.0203094	0.0157958	0.0236977	0.0398116	0.0229666	0.0154703	0.0446357	0.0259758	0.0204278	0.0435388	0.0329165	0.0243353	0.03818	0.0313658	0.0255468	0.0216649
0.0191879	0.0168936	0.0452349	0.0297079	0.0307585	0.0279685	0.0158819	0.0170217	0.0272832	0.0313888	0.0308657	0.0253789	0.027549	0.033114	0.0357717	0.02325	0.0213006	0.0223969	0.022452	0.0364663	0.0210207	0.0193429	0.0163987	0.0183991	0.0186877	0.03642	0.0313988	0.0168819	0.0216309	0.0254109	0.0133159	0.019068	0.0225652	0.0130147	0.0184238	0.0195282	0.0249167	0.022769	0.02015	0.0117453	0.0230015	0.0348974	0.0317651	0.0137504	0.0208979	0.0176414	0.0191856	0.0451269	0.0221251
0.0177694	0.0324048	0.0101021	0.0149041	0.0220871	0.0210256	0.117039	0.0215197	0.0216011	0.0346605	0.0572229	0.0265048	0.0231471	0.028793	0.0322942	0.011393	0.0251347	0.0191121	0.0313133	0.0357735	0.0172242	0.0408125	0.0470536	0.0166675	0.113003	0.0227827	0.0136246	0.0276944	0.024205	0.0450393	0.0175973	0.025128	0.029463	0.0407898	0.0149756	0.011831	0.00723479	0.00984892	0.0209027	0.0207722	0.0168421	0.0184467	0.0160898	0.0148439	0.0264668	0.0206361	0.0236927	0.0282636	0.0537141
0.0330151	0.0172723	0.0345981	0.024035	0.0256182	0.0268457	0.0355382	0.0195836	0.0204351	0.0252435	0.0167245	0.0166329	0.028051	0.0158931	0.0102134	0.0122559	0.0326659	0.0118791	0.0178933	0.0316633	0.0227563	0.0455995	0.0209169	0.0345743	0.0320371	0.0277646	0.0137768	0.0241077	0.0265293	0.0174766	0.0210173	0.0209345	0.0297561	0.0274438	0.0349951	0.051545	0.0232113	0.0167507	0.0489456	0.0210856	0.0272507	0.0275328	0.0469357	0.010294	0.0202386	0.0174761	0.0287133	0.0251194	0.0256825
0.0996202	0.0212617	0.0221989	0.0254851	0.03286	0.0134054	0.0240887	0.0160509	0.0244493	0.00769	0.0184671	0.021439	0.0207	0.023516	0.0195395	0.0249044	0.0310778	0.0237248	0.0273751	0.0359594	0.026782	0.0205161	0.0219257	0.0280103	0.0574911	0.0125687	0.0122277	0.00776885	0.037768	0.0223215	0.0453416	0.0154293	0.0259903	0.0183148	0.0158715	0.0154616	0.0138044	0.0196347	0.022033	0.0156975	0.102433	0.0356945	0.0234023	0.0121273	0.0210813	0.011562	0.0138553	0.0341689	0.0264027
0.0220804	0.0494752	0.0372631	0.0147833	0.0132748	0.0248606	0.0264517	0.0316287	0.0248821	0.0190675	0.0234029	0.0466538	0.0196202	0.0114183	0.0147213	0.0195626	0.0292734	0.0306324	0.0210808	0.0195001	0.0346908	0.0344454	0.0157755	0.0246623	0.00723804	0.0190794	0.0687572	0.0218463	0.0604748	0.0406215	0.0297464	0.0152639	0.00551603	0.0285712	0.012618	0.019357	0.0466374	0.0216981	0.0216985	0.01616	0.0162687	0.0244	0.0338746	0.0176608	0.0256014	0.0282173	0.0429811	0.0400205	0.0230644
0.0417289	0.022134	0.0272166	0.0238383	0.0275765	0.0278665	0.0196057	0.0110219	0.0255566	0.0266659	0.0739856	0.0165524	0.0224471	0.015703	0.0202498	0.0286323	0.0152862	0.0147053	0.0320211	0.0138282	0.023749	0.0231074	0.0280103	0.0362524	0.0195651	0.0113535	0.0172916	0.0260946	0.0338861	0.0196236	0.0409075	0.011172	0.0333803	0.0411243	0.0242422	0.0161619	0.0517503	0.0189537	0.0240481	0.0180698	0.0141152	0.0301319	0.0163517	0.0213327	0.0335762	0.00787181	0.0297714	0.0280316	0.0247351
0.0266555	0.01351	0.0304094	0.0191562	0.0276634	0.0559306	0.0315767	0.0213551	0.0359293	0.00933443	0.0351149	0.035661	0.0246293	0.0125659	0.00910755	0.00884291	0.025527	0.0268994	0.0191655	0.0544838	0.0310374	0.0279768	0.0176992	0.0292739	0.0238511	0.0200683	0.0528625	0.0105296	0.0140354	0.0243844	0.0122884	0.00769	0.0147547	0.0209745	0.0335361	0.0331581	0.0215189	0.0139819	0.0188014	0.0169398	0.01977	0.0220853	0.0207283	0.0113754	0.0181704	0.0184042	0.0129018	0.0220952	0.0339414
0.0294365	0.0155333	0.0434293	0.0256303	0.0257904	0.0199814	0.0397106	0.01234	0.0123738	0.0167531	0.0113906	0.0125941	0.0226944	0.0161354	0.0133869	0.0153096	0.0180071	0.0267983	0.0142275	0.0232957	0.0140105	0.0290669	0.0309045	0.031941	0.0174246	0.0231399	0.0196199	0.0153874	0.0269082	0.0246073	0.0222707	0.0198689	0.0294184	0.112522	0.0198447	0.0292476	0.018425	0.026273	0.039876	0.0206098	0.0215153	0.0232487	0.0197302	0.0199261	0.0262517	0.0298596	0.0260621	0.0487753	0.0107673
0.0321796	0.0421157	0.0175295	0.0131768	0.0347929	0.0167817	0.0203225	0.0193363	0.034687	0.0206596	0.0797591	0.0187818	0.025671	0.0388483	0.0285005	0.0136473	0.022134	0.0258028	0.0241159	0.0335342	0.0174011	0.0348955	0.038968	0.0395613	0.0311722	0.0488913	0.0223713	0.0282871	0.0273762	0.00856686	0.00910212	0.017842	0.0107964	0.0193669	0.013822	0.0299692	0.0555337	0.0165673	0.0331026	0.0507423	0.0261036	0.0296025	0.0364713	0.0170389	0.0209461	0.0266748	0.0149299	0.0363841	0.0188715
0.0152275	0.0114061	0.0482113	0.0313256		0.0393265	0.0119462	0.0796167	0.0222812	0.0379871	0.0125106	0.0125101	0.0255131	0.0309934	0.0245212	0.0240925	0.0337854	0.029775	0.0104507	0.0234176	0.00904954	0.0174416	0.0358037	0.0152935	0.0199891	0.0206437	0.0191576	0.0194917	0.0119051	0.0249201	0.0163701	0.0127808	0.0211924	0.022644	0.0495521	0.0129723	0.022657	0.0143591	0.0150024	0.0201318	0.0155258	0.0409327	0.0254521	0.022789	0.0275108	0.00844809	0.0221568	0.0192167	0.0221162
0.0331356	0.0335597	0.0241317	0.0214136		0.0121218	0.0153842	0.0306427	0.0229694	0.0240713	0.019693	0.0305664	0.0348015	0.0227228	0.0251516	0.0192162	0.0258536	0.0161557	0.0283746	0.0202885	0.0221473	0.0312381	0.0100081	0.0145973	0.0190446	0.0280836	0.0371085	0.0207057	0.0355388	0.0309643	0.0173058	0.0423125	0.0242669	0.0208715	0.0231089	0.0291941	0.0186892	0.0114407	0.0175782	0.0168788	0.0170288	0.02047	0.0897492	0.0170678	0.0270312	0.00937942	0.0139613	0.0191454	0.0212604
0.0336933	0.0439139	0.0165334	0.0938762		0.0485891	0.0222382	0.020652	0.0195718	0.0181285	0.0153497	0.0229749	0.0188457	0.0203521	0.0258767	0.0266447	0.0134297	0.0314471	0.0302421	0.0218316	0.0373918	0.019783	0.0249325	0.0259114	0.025601	0.0200674	0.0174758	0.0229007	0.0349179	0.0256817	0.0363352	0.0259645	0.0138713	0.0182431	0.0143371	0.027789	0.0274885	0.0258966	0.0366365	0.0278609	0.031174	0.0178692	0.0192902	0.017395	0.0331731	0.0177984	0.0160369	0.0196889	0.0419555
0.0234627	0.0513325	0.0187186	0.0514161		0.020792	0.0311587	0.0198674	0.0261493	0.0218442	0.0154052	0.0214169	0.0183277	0.027059	0.0232233	0.0105382	0.0313971	0.0425744	0.0233694	0.0298272	0.0383755	0.0313318	0.0104883	0.0277596	0.054866	0.0173374	0.0230316	0.0155444	0.0183368	0.00927916	0.0215571	0.0222871	0.0226796	0.0284411	0.03276	0.0271939	0.0236686	0.0252855	0.0125091	0.0151106	0.0161746	0.0371327	0.0556376	0.0330626	0.0288439	0.0230971	0.0193691	0.024735	0.0102134
0.0223492	0.0226452	0.019384	0.0235827		0.018339	0.0190179	0.0253808	0.0133191	0.0206481	0.0174032	0.0239084	0.028864	0.100555	0.0196314	0.0229494	0.0199525	0.0259552	0.0179977	0.0228084	0.0409829	0.0211611	0.0234535	0.0338441	0.0176402	0.0248709	0.0235824	0.0179781	0.0289515	0.0122788	0.0266795	0.0291309	0.0189551	0.0215765	0.0210531	0.0154232	0.0253239	0.0272982	0.0293568	0.0201318	0.0127214	0.033569	0.0151142	0.00806307	0.0173957	0.011731	0.0138182	0.00723479	0.0202003
	0.0335881	0.0280315	0.0227845		0.0226401	0.016354	0.0451228	0.0231139	0.0196366	0.0248142	0.0346455	0.0208662	0.0311777	0.0286164	0.0228942	0.0338378	0.0143863	0.0301007	0.0439055	0.0231246	0.128088	0.0257848	0.0175039	0.0160239	0.0238046	0.0202508	0.0268127	0.0175331	0.032442	0.0402827	0.0234805	0.00976565	0.0157486	0.0365904	0.0152602	0.0216491	0.0246122	0.0381534	0.0228957	0.0276793	0.0281473	0.0310629	0.0168084	0.0344512	0.0161678	0.0327543	0.0200095	0.0161416
	0.0316594	0.0116291	0.0238899		0.00755116	0.024891	0.0273883	0.0242043	0.0277745	0.0292054	0.0109298	0.0280384	0.0207041	0.0568816	0.0203147	0.0387648	0.0315877	0.0273756	0.0293496	0.0211389	0.0292491	0.0244268	0.0378691	0.00952708	0.0141387	0.0199158	0.0426687	0.0245369	0.0265856	0.0225672	0.0101445	0.0127935	0.024346	0.0332145	0.0125688	0.0282724	0.0207645	0.029748	0.0377967	0.0284468	0.0311994	0.0270388	0.0311705	0.0143154	0.0173923	0.023449	0.0227244	0.0302802
	0.0245056	0.0225172	0.0291031		0.037628	0.0176066	0.0312336	0.0271639	0.0243007	0.0364327	0.0184536	0.0186895	0.022134	0.0120537	0.0235074	0.0269738	0.0244488	0.00930788	0.0359869	0.012862	0.0314081	0.0277295	0.0320325	0.0269342	0.0218558	0.0273832	0.0391518	0.0215379	0.0387987	0.0278321	0.00818367	0.0346336	0.0149052	0.0262031	0.0175379	0.0221663	0.0163264	0.0121273	0.0212979	0.021093	0.0295062	0.0442535	0.0175209	0.0218735	0.0152943	0.0429201	0.0163266	0.0327287
	0.0214503	0.0499496	0.0256324		0.0145142	0.0190909	0.0201882	0.0315064	0.0210071	0.0236363	0.0230754	0.0137319	0.0233203	0.0134415	0.0259279	0.0291148	0.0159179	0.0269547	0.0316391	0.027552	0.0309209	0.0351434	0.0204487	0.0229663	0.0211747	0.0293608	0.0207416	0.0364086	0.01655	0.0288937	0.0311631	0.0174233	0.0259448	0.0330998	0.0193741	0.0303173	0.020524	0.0273409	0.0183635	0.0569671	0.0185656	0.00890905	0.0472775	0.0223545	0.0148331	0.0161333	0.0131662	0.0330173
	0.0363517	0.0278622	0.0157976		0.0149786	0.016233	0.0344309	0.031941	0.0261493	0.0230586	0.0367719	0.0305595	0.0154052	0.0235988	0.0178329	0.0247885	0.0191543	0.0236069	0.0332388	0.0184577	0.0370417	0.013789	0.0226567	0.0237461	0.0210902	0.0347527	0.0461459	0.0117059	0.0459351	0.0154912	0.0307586	0.0242185	0.0203922	0.015863	0.0114117	0.0238867	0.0134056	0.0335275	0.0203278	0.0118371	0.0147166	0.0940302	0.0421221	0.0402682	0.0247406	0.0134148	0.0414484	0.013881
		0.0212974						0.0155151							0.0215734	0.0144343	0.0152403	0.0211942	0.0351763	0.0220496	0.0206283				0.0268004		0.0149815	0.0128706	0.0257945	0.0337065		0.0342474	0.0268409	0.0136074	0.021107	0.0286232	0.0116632	0.0339491	0.0353234	0.0296319		0.0415572	0.0201689	0.0324004	0.0124269	0.0161416	0.0236905	0.0173795
		0.0143495						0.0184174							0.0343389	0.0393297	0.0196828	0.0213883	0.0115399		0.0350159				0.036627		0.0223125	0.011731	0.0290496	0.024492		0.0522586	0.0140247	0.0196291	0.028186	0.0166279	0.0198594	0.0180917	0.0713305	0.0443301		0.0265181	0.0217872	0.0154648	0.0092818	0.0215815	0.022758	0.0259931
		0.0339758						0.0143958							0.0162339	0.0492062	0.0280144	0.00825667	0.0110988		0.0342343				0.02073		0.0288057	0.0280315	0.0377284	0.0188626		0.0194447	0.0381233	0.0134915	0.0220868	0.0247443	0.0140332	0.0319917	0.0565118	0.0238142		0.0194656	0.0296097	0.0161413	0.0217808	0.0108937	0.0352534	0.0335278
		0.0256489						0.0128307							0.0202499	0.0288086	0.0286721	0.0316996	0.0419462		0.0204384				0.0267212		0.0185403	0.0206999	0.0141154	0.0142178		0.0309953	0.0268683	0.0114575	0.0233692	0.0186877		0.0467573	0.0228425	0.0132628		0.0274036	0.0149857	0.0226016	0.03849	0.0328601	0.0225339	0.0416874
		0.0156779						0.020795							0.0365044	0.0210782	0.0365814	0.0298986	0.0315616		0.0258619				0.0226274		0.0228927	0.0261484	0.0178348	0.0290803		0.0233034	0.0287437	0.0187637	0.0280969	0.0196456		0.0182817	0.0339527	0.0151106		0.0322155	0.0135508	0.0238083	0.0178779	0.020674	0.0118395	0.03761
		0.0321612													0.00999331		0.0307756	0.0141692	0.0239455		0.0339465				0.0114333											0.024308			0.0556142			0.00957364	0.0132237				0.0258932	0.0179816
															0.0144861		0.0262792	0.0388845	0.023431						0.0334576											0.0213534			0.021982			0.0114938	0.0316126				0.0259836	0.0186336
															0.0231055		0.0188866	0.0296238	0.0391654						0.021555											0.0118704			0.0223576			0.0183772	0.0224524				0.011731	0.037006
															0.0124908		0.0529901	0.0188409	0.0199507						0.0311596											0.0159054			0.0223731			0.0218032	0.0229043				0.0211138	0.0162212
															0.0140896		0.0207029	0.0129829	0.0361454						0.0160945											0.0208468			0.0204479			0.0182948	0.0190197				0.0263397	0.0196925
																			0.138391						0.0129121											0.0225624						0.0217475					0.0216954
																									0.0212718											0.00634739						0.0238					0.0213182
																									0.0116302											0.0129201						0.0118513					0.0334121
																									0.0186483											0.0240142						0.039902					0.028568
																									0.0107466											0.0184326						0.0250657					0.01616
																									0.0198571
																									0.0274042
																									0.0184042
																									0.0141152
																									0.0151984
																									0.0109506
																									0.0221658
																									0.0315255
																									0.0137586
																									0.0172618
																									0.0317943
																									0.0210399
																									0.0262473
																									0.0348662
																									0.014096
																									0.019775
																									0.027788
																									0.0241422
																									0.0236416
																									0.0265378
																									0.0573593
																									0.0244832
																									0.0109931
																									0.0151233
																									0.0107006
																									0.0334782
																									0.0206211
																									0.0204162
																									0.0306955
																									0.0532567
																									0.015874
																									0.0164559
																									0.0230648
																									0.0503824
																									0.0149565
																									0.0336608
																									0.0437304
																									0.0185641
																									0.0409206
																									0.022435
																									0.0344143
																									0.0350854
																									0.0176437
																									0.022427

## Sheet: Green
0 pM C8HSL, 0 nM 3OC6HSL	0 pM C8HSL, 7 nM 3OC6HSL	0 pM C8HSL, 15 nM 3OC6HSL	0 pM C8HSL, 20 nM 3OC6HSL	0 pM C8HSL, 50 nM 3OC6HSL	0 pM C8HSL, 100 nM 3OC6HSL	0 pM C8HSL, 500 nM 3OC6HSL	7 pM C8HSL, 0 nM 3OC6HSL	7 pM C8HSL, 7 nM 3OC6HSL	7 pM C8HSL, 15 nM 3OC6HSL	7 pM C8HSL, 20 nM 3OC6HSL	7 pM C8HSL, 50 nM 3OC6HSL	7 pM C8HSL, 100 nM 3OC6HSL	7 pM C8HSL, 500 nM 3OC6HSL	20 pM C8HSL, 0 nM 3OC6HSL	20 pM C8HSL, 7 nM 3OC6HSL	20 pM C8HSL, 15 nM 3OC6HSL	20 pM C8HSL, 20 nM 3OC6HSL	20 pM C8HSL, 50 nM 3OC6HSL	20 pM C8HSL, 100 nM 3OC6HSL	20 pM C8HSL, 500 nM 3OC6HSL	50 pM C8HSL, 0 nM 3OC6HSL	50 pM C8HSL, 7 nM 3OC6HSL	50 pM C8HSL, 15 nM 3OC6HSL	50 pM C8HSL, 20 nM 3OC6HSL	50 pM C8HSL, 50 nM 3OC6HSL	50 pM C8HSL, 100 nM 3OC6HSL	50 pM C8HSL, 500 nM 3OC6HSL	100 pM C8HSL, 0 nM 3OC6HSL	100 pM C8HSL, 7 nM 3OC6HSL	100 pM C8HSL, 15 nM 3OC6HSL	100 pM C8HSL, 20 nM 3OC6HSL	100 pM C8HSL, 50 nM 3OC6HSL	100 pM C8HSL, 100 nM 3OC6HSL	100 pM C8HSL, 500 nM 3OC6HSL	200 pM C8HSL, 0 nM 3OC6HSL	200 pM C8HSL, 7 nM 3OC6HSL	200 pM C8HSL, 15 nM 3OC6HSL	200 pM C8HSL, 20 nM 3OC6HSL	200 pM C8HSL, 50 nM 3OC6HSL	200 pM C8HSL, 100 nM 3OC6HSL	200 pM C8HSL, 500 nM 3OC6HSL	1000 pM C8HSL, 0 nM 3OC6HSL	1000 pM C8HSL, 7 nM 3OC6HSL	1000 pM C8HSL, 15 nM 3OC6HSL	1000 pM C8HSL, 20 nM 3OC6HSL	1000 pM C8HSL, 50 nM 3OC6HSL	1000 pM C8HSL, 100 nM 3OC6HSL	1000 pM C8HSL, 500 nM 3OC6HSL
2912.14	7699.68	2409.42	2815.76	2871.51	1570.25	1648.19	1106.35	2192.6	2588.68	2218.25	725.933	1348.8	593.432	2700.56	2176.77	1873.37	1905.67	1020.2	1337.19	822.001	1725.07	2365.27	1565.67	2704.95	1511.01	1833.48	1639.39	2125.21	1503.81	869.692	1497.88	1550.07	938.598	698.917	1615.18	926.006	984.316	1354.52	791.225	798.859	854.468	1660.1	395.179	1054.26	1293.7	845.468	798.618	982.21
2121.26	4971.86	2833.56	2130.43	1930.86	933.349	1023.41	2634.23	1100.94	1971.65	2097.72	1138.49	1497.8	780.551	6904.7	1161.89	3221.03	1730.1	1927.64	1245.34	1058.8	1060.97	3087.16	852.967	905.849	930.43	1441.7	1033.84	1791.75	1344.63	1320.4	1352.41	483.218	593.928	740.054	1172.89	1829.51	1767.77	1002.1	661.721	973.017	723.035	756.649	1027.85	928.387	818.403	857.379	596.187	810.141
4380.24	4311.02	7817.33	1911.16	2051.54	2904.75	1212.72	1227.38	1532.89	1018.57	912.254	867.958	1676.9	1498	3495.92	1476.54	1260.4	1967.1	1347.03	2080.45	755.32	2570.4	1227.35	1945.25	4478.9	1188.33	767.146	1108.65	1785.08	1504.67	1373.78	846.937	862.408	894.034	955.407	739.779	1238.12	2774.13	807.229	619.031	430.439	827.169	2138.11	1099.82	1358.68	819.987	739.519	997.984	756.297
3915.99	2211.72	5183.59	3809.19	1098.62	2590.99	1156.84	899.688	2657.86	1606.62	536.6	4579.23	1730.43	732.654	7076.93	3372.2	2557.84	1274.7	1015.72	894.922	1342.36	3510.01	1581.05	3222.95	1531.38	1107.77	881.772	866.561	4838.36	1216.58	848.124	1413.39	1119.92	1220.71	644.004	2109.7	1321.3	2914.52	1152.76	1072.75	815.042	946.691	1695.44	1457.61	1039.8	1219.27	816.84	689.689	790.165
1310.89	3659.79	2610.73	857.191	1046.91	1897.26	1454.57	1427.36	1728.66	2358.05	1025.5	1548.2	5282.09	1573.3	5538.44	1516.13	3037.63	1805.54	1726.86	1065.7	1220.8	905.152	2062.29	2829.13	2195.89	687.913	734.973	908.564	1933.89	1753.98	2066.67	1616.75	1239.86	740.932	805.922	1177.5	1639.75	586.25	1549.2	1523.66	913.58	1041.22	1567.58	1211.7	1351.51	869.452	625.285	1043.68	633.994
4439.34	7280.33	7647.27	1192.31	2690.62	1823.35	944.445	3446.81	3053.06	1778.54	2059.64	1982.67	1362.33	1686.81	2067.37	3542.05	3381.59	5162.3	829.579	1154.45	1018.61	5050.83	949.551	1054.72	1102.38	859.641	1345.38	874.337	1334.23	1383.18	1415.7	906.655	959.103	1128.6	785.5	855.18	1773.67	1844.24	1267.3	712.312	1032.71	745.538	1046.36	696.14	1390.95	1394.87	626.635	1175.37	1245.07
3932.01	1739.42	2441.3	1889.57	1395.49	3349.66	657.294	2421.35	1187.14	4087.32	1759.38	1688.37	1640.68	1660.14	7155.31	2100.17	2618.67	1562.34	3322.9	1551.88	1186.18	2057.18	921.06	2094.02	1253.93	1077.16	813.681	1274.2	1137.36	1022.56	830.015	705.421	467.647	1349.65	1547.59	1047.18	996.152	2721.93	1069.93	831.7	991.644	738.195	756.393	1676.13	1394.3	689.081	608.429	1116.02	660.678
7002.77	3330.21	2712.67	1737.92	1535.47	1481.12	1713.61	2278.38	928.641	4607.42	508.854	2674.29	553.734	1137.15	1802.53	1409.78	4938.15	1302.88	691.192	1555.85	1299.27	761.582	5361.15	2046.69	1674.97	996.397	1108.6	889.207	1085.63	1431.41	1761.57	1428.73	1579.64	931.972	524.809	3041.02	873.024	3979.32	763.287	1126.96	602.745	656.814	1247.88	713.741	812.517	727.376	1480.49	882.747	759.976
3089.56	2011.62	4096.47	1062.67	1244.84	1173.11	639.12	8447.05	1375.34	1840.08	580.944	778.397	2599.74	526.979	3206.68	2058.56	3042.7	1137.09	1329.94	1725.34	985.235	3844.71	2168.12	1357.25	1695.26	2351.32	747.736	907.438	1406.38	1325.44	809.034	1648.83	478.21	753.709	1050.57	1287.06	1393.6	2335.68	1241.18	526.384	740.442	325.039	934.109	1317.38	1583.97	703.674	541.667	1034.66	1019.42
6340.16	2123.6	2427.83	3912.2	1129.86	1651.97	1595.07	2276.65	1358.96	1058.94	1084.48	1434.65	1617.97	1608.12	4032.25	7432.94	4436.68	2777.84	1255.69	2167.46	609.161	1581.81	1568.55	1862.16	1330.34	1501.44	976.136	807.91	1920.36	856.052	811.562	769.796	635.417	1774.59	823.735	757.802	686.873	1222.08	847.6	864.743	280.6	709.952	1853.35	1238.34	817.609	814.19	870.314	649.27	1504.82
2977.87	6331.51	2632.97	2679.26	1024.43	2461.55	741.789	1566.63	2156.62	4163.83	5646.81	678.534	1216.67	2169.28	4174.7	3735.34	1221.31	2190.71	1650.66	2029.19	1027.1	1384.5	3145.47	2299.53	8627.19	1198.06	1960.52	1006.65	1127.4	2062.55	912.475	1273.62	1943.33	932.856	774.237	1521.04	1726.84	1006.5	1385.17	524.593	629.945	656.266	1944.53	1167.28	2097.43	1362.23	685.485	666.964	467.822
9398.08	4595.39	5606.79	5636.97	1045.43	1742.72	1767.53	1428.63	2874.64	2592.24	752.684	3279.79	1003.3	1472.86	3840.86	2682.29	1817.98	7381.86	3231.22	1065.98	1203.91	2403.19	3434.26	1999.43	820.198	940.28	1207.31	1059.95	1468.66	1958.72	1054.89	1151.34	609.182	850.129	940.832	1680.81	1837.04	760.649	2262.86	752.434	1081.2	558.371	1026.84	1641.18	575.465	535.194	2038.82	707.075	489.464
5773.43	2393.81	4724.15	1501.63	2138.65	1415.71	957.313	4199.73	2556.7	622.353	1124.68	2271.41	749.204	1625.21	1487.85	3150.66	664.471	2262.95	1139.8	1533.65	526.865	1425.53	1285.42	1469.31	777.997	1131.78	584.616	1373.17	1840.19	2426.18	1381.65	814.575	1593.58	1051.6	632.429	1427.8	1924.74	1540.25	1827.73	1712.53	935.982	1102.44	1714.17	683.754	2318	863.241	920.072	404.861	648.062
7840.84	3924.75	1657.42	2287.17	1508.88	2057.02	854.021	4695.09	1811.37	1076.61	1557.6	866.383	858.896	733.298	2576.76	1433.96	2857.27	1574.56	746.02	1882.34	825.332	1409.13	1351.62	814.298	1626.35	1682.19	933.503	951.448	2961.25	2045.08	841.899	1663.27	278.915	1225.73	1088.43	842.381	1584.75	1055.33	589.453	1756.16	669.796	575.312	1608.88	1171.55	984.304	944.294	673.881	708.187	1007.27
3550.01	2144.65	4066.13	2455.9	1845.21	1265.95	2906.07	1714.86	1926.87	1822.32	2145.77	1410.53	1026.91	973.682	4675.1	1591.02	659.465	2596.25	1203.3	1092.19	1420.48	2152.77	3174.58	1936.81	1313.02	1876.43	1329.4	835.774	1903.23	2665.96	1581.21	1876.04	1401.3	1120.18	1466.18	1025.26	1230.99	983.133	1019.59	856.17	828.899	608.344	998.241	479.027	642.383	1019.13	699.41	752.772	733.123
2234.61	1584.97	1588.19	1807.55	1857.83	1998.69	1147.67	1231.69	1670.26	3770.02	4319.46	3649.05	1417.09	1247.09	2314.49	1185.06	780.162	3094.14	1191.75	947.083	935.218	1070.88	2065.16	1442.52	1134.43	1135.37	1162.33	1756.45	2410.53	1913.6	708.329	2477.79	1532.77	1546.92	956.935	979.81	1623.84	1753.25	1500.23	764.09	865.769	552.777	1328.26	904.491	828.754	1498.91	1049.9	583.677	1275.53
7538.5	5497.76	2175.67	9430.31	1982.16	1652.32	1515.03	2743.64	2629.12	1321.33	1613.89	776.439	947.37	2888.12	2229.43	1340.27	2932.93	1661.16	906.086	890.841	1041.72	934.272	2178.23	1168.4	897.31	770.318	1394.83	1210.32	3281.29	1423.4	1649.61	1336.49	1402.94	735.838	904.263	1308.81	965.651	885.781	1406.88	909.983	1170.62	1177.77	2652.98	1006.76	971.637	833.966	819.306	918.69	966.657
1730.66	4424.57	3552.58	2768.39	4725.96	1233.01	3162.46	5839.66	1363.08	2663.72	1205.74	1220.92	2796.21	2007.45	6509.1	3087.48	2094.41	2412.32	1041.57	1486.52	702.102	1087.95	3260.24	3022.26	1965.84	1092.98	1768.16	1153.7	976.63	1170.82	1089.93	914.094	1288.54	1171	963.703	1630.77	1342.94	1497.12	551.856	834.53	664.185	471.801	1422.08	765.127	943.717	948.617	1167.84	850.091	870.215
1116.43	1929.73	3833.16	4659.38	1585.97	4489.58	1879.46	1682.78	3131.75	980.686	1773.35	2088.03	4507.98	1348.91	1219.36	2446.33	2568.84	2020.84	801.43	1063.9	1176.19	2260.36	4714.72	2860.69	2108.26	768.936	1265.91	1241.63	1824.72	1095.17	1316.1	637.628	847.184	709.21	727.537	1807.33	326.686	1722.52	1419.46	626.514	810.015	855.206	1049.25	1541.01	1421.52	638.906	587.295	748.266	954.193
5535.15	5808.58	4521.8	3068.97	945.058	2192.01	1442.01	1863.04	3300.75	1465.35	720.477	1047.43	1202.65	1020.96	5501	3186.64	1260.09	4682.66	501.763	1149.16	1201.27	1283.19	1428.98	971.117	1328	1653.36	1107.36	976.248	1334.72	912.618	988.008	1104.94	580.566	960.919	1062.82	1406.6	1166.95	677.508	695.412	1207.39	479.894	709.552	818.278	898.932	1186.3	1328.23	771.524	733.27	969.833
5541.37	1101.34	2000.34	2391.62	186.925	768.679	767.221	1289.4	2091.95	536.45	985.338	724.827	1104.86	1405.69	3518.95	1539.86	1431.42	1523.59	1220.81	2033.7	825.84	1204.23	1128.51	3941.49	1058.74	2364.73	638.067	1596.24	2033.36	1359.86	940.563	1221.61	886.63	1206.7	1112.15	829.774	1665.39	1225.67	611.624	840.159	652.312	849.019	2468.95	1237.81	1250.15	1333.94	626.228	878.516	1159.39
1056.64	4263.5	2471.63	3354.22	1350.01	1594.62	2552.7	3131.81	1800.42	2812.35	1602.52	734.803	2257.31	942.711	1872.37	1987.58	3126.78	1465.45	864.207	1228.5	2182.03	1237.02	1184.81	1484.69	969.484	1115.6	956.448	1496.38	2069.29	1673.4	960.917	1103.58	521.277	731.884	700.936	1412.6	860.915	3925.19	1697.29	1121.44	731.457	1005.08	1602.77	828.639	1893.88	1106.48	622.449	582.45	659.967
2240.35	5392.19	3339.01	1126.31	1061.54	2327.33	1671.28	1674.64	2495.26	389.28	2517.1	2429.84	1105.51	1077.91	3073.91	1516.66	5657.36	1341.16	975.305	1045.04	1261.79	998.872	814.175	1211.06	1158.49	1701.26	677.824	1721.96	3278.03	1227.78	2103.71	1599.7	651.743	1601.63	676.952	1405.32	1301.91	1342.59	528.971	609.022	1103.59	596.275	1625.44	1229.23	1046.44	1396.51	545.99	1006.77	1340.52
1730.52	7203.3	1870.41	2817.15	1141.43	939.733	2057.47	746.107	2707.51	960.856	1840.28	1394.57	749.201	1753.65	3242.14	3050.15	1982.12	2390.02	1993.09	2441.08	1736.59	3338.86	3029.47	2331.32	1457.15	979.753	2320.02	1123.87	1957.51	1036.91	2061.26	847.73	912.01	987.152	711.813	3641.81	1418.42	876.727	723.557	891.143	1246.5	922.361	1081.78	797.829	1191.46	738.431	910.402	827.385	924.981
2462.63	2537.47	2123.7	3071.05	1855.52	1893.87	1333.78	4962.54	552.958	929.953	579.174	1690.56	875.56	1484.9	3451.34	4072.12	1618.58	1729.3	1206.67	1326.48	1579.82	1798.48	1248.75	816.891	985.94	1109.9	1515.74	1071.34	4030.8	1845.03	773.901	1474.47	148.868	792.002	503.613	1044.42	3089.23	1206.48	31.5568	1575.71	886.098	741.645	905.565	707.078	1283.95	1275.97	774.993	760.879	622.069
3788.67	5809.87	4305.45	2798.53	6302.53	4417.05	1833	3218.99	2572.6	624.676	1427.9	1914.33	686.918	1296.28	1637.37	2624.61	1045.04	2429.18	1435.3	764.735	828.962	2017.56	1218.2	1709.21	1846.41	1772.68	1070.92	2157.04	102.48	1894.44	2517.54	1169.03	724.87	906.887	525.044	966.225	993.474	710.07	738.903	527.754	925.588	1070.03	1913.44	960.706	1122.98	609.466	715.264	1147.38	620.688
4493.42	4340.24	4638.15	1961.09	919.672	1051.05	1035.63	2550	2286.44	1198.27	3610.96	2211.95	1839.27	704.92	1865.41	7517.34	2272.25	6497.39	1600.28	994.084	1364.88	2901.91	1015.98	933.835	3483.09	582.955	1352.48	1096.19	4232.63	2106.4	495.684	876.744	1043.6	368.828	1409.27	1334.56	836.961	1317.75	1180.55	2081.06	813.543	1127.27	1151.6	628.472	719.94	730.203	941.525	952.708	776.762
7057.68	12081.9	1746.72	1520.64	1737.46	1559.13	1393.87	1712.46	2158.31	546.453	1409.71	1702.99	2063.21	874.583	2163.91	43.14	1484.4	2292.09	1620.74	973.43	920.739	1074.81	890.742	664.089	659.949	643.831	1460.04	1594.41	1617.4	1713.71	803.788	1016.31	1205.92	1656.6	605.002	1823.77	2770.39	1372	1502.67	1055.86	1170.91	1303.03	1456.57	904.997	780.519	577.204	909.185	810.622	864.851
2093.88	5305.14	1710.55	832.118	1543.82	1641.68	1869.86	1243.54	2807.56	2757.61	636.534	763.874	1673.09	2480.57	1594.8	4886.08	1941.88	1722.17	1450.89	1681.21	981.701	2791.42	1939.83	691.606	2692.68	689.814	1086	1374.14	89.2776	3761.07	1049.52	1259.5	998.469	944.67	1441.23	1280.54	546.56	890.367	1275.02	571.579	704.337	954.172	1211.84	1229.85	1802.05	718.933	670.015	1239.69	758.473
1514.19	3111.05	10210.7	3271.65	1957.31	1767.27	727.381	2644.36	1576.82	1531.35	579.467	1486.46	1901.84	1226.31	6314.93	2033.93	969.004	2022.27	3914.79	1144.93	1467.12	2135.02	1668.79	1861.81	3372.5	1056.55	985.777	1090.23	2177.85	2331.68	1075.7	843.776	89.5454	1171.65	1435.56	1171.5	1388.24	1125.59	1456.41	584.367	695.785	839.566	1065.95	527.269	822.243	793.395	1396.87	806.65	798.484
3864.96	5173.05	4383.23	934.525	1190.73	1032.56	967.409	4946.15	2792.03	2124.27	1069.18	1468.26	1174.83	1386.03	7045.77	1548.89	1548.94	1508.4	1251.46	1655.55	1918.05	2532.34	1632.98	2410.01	1631.15	1018.48	1124.58	1214.05	1440.52	1406.98	1308.03	924.546	685.893	1158.68	764.705	1629.32	901.668	965.648	648.459	1506.9	792.577	1073.4	1722.07	1449.24	1253.31	1017.65	511.53	870.857	1429.75
2293.45	3044.54	4385.1	3114.69	3541.7	1171.84	1551.47	4349	965.925	1750.15	1104.36	733.15	982.209	895.978	3683.57	2268.84	2461.64	1593.03	1611.57	1258.1	1609.27	1886.04	2021.25	3246.28	939.164	1310.2	1222.81	1431.22	1665.4	956.988	1478.15	2012.61	741.427	1502.12	1105.82	1600.85	2491.72	995.157	1502.62	841.73	666.979	1186.95	1210.23	676.134	1641.68	1632.6	777.49	807.983	926.172
6940.88	4083.25	1148.64	1163.65	1850.04	408.317	1610.27	2102.26	3751.3	11142.5	1033.18	4089.81	1811.92	972.898	3263.75	1970.14	7269.06	2039.17	1348.36	1252.1	1646.52	3927.85	5774.61	3343.14	1808.4	1488.93	574.048	1253.75	2668.82	1102.3	1295.29	879.853	948.294	910.743	576.671	1050.45	4259.68	858.57	1044.28	1023.13	1316.55	606.236	2096.59	882.583	553.39	1795.66	839.216	611.487	519.26
3991.09	2986.49	3497.02	2470.17	5080.81	2183.03	1366.5	7546.03	3437.6	2976.25	882.579	1452.13	1082.43	684.123	2482.8	1818.93	986.312	3604.77	2596.13	1186.2	957.306	1107.57	2896.32	2883.58	514.004	1838	691.448	750.708	3163.82	1735.66	1114.44	1107.41	877.924	860.316	814.272	1126.85	1038.58	505.608	1576.42	961.832	601.104	978.147	1648.97	1143.02	1775.32	1953.8	852.595	1299.39	853.664
4968.18	3266.29	926.155	561.043	1051.72	2102.1	897.684	1500.65	3126.77	-31.0874	1295.71	1454.28	-0.32642	975.198	4792.86	1916.1	3129.56	1885.35	1408.97	1197.55	1160.01	3418.65	1783.09	3135.4	1671.2	865.103	1128.72	46.5387	1655.49	4645.42	1846.38	1040.35	556.412	1075.88	554.417	2443.8	2373.81	1445.01	1510.46	1049.12	539.553	721.89	1314.87	1082.5	1131.41	1016.19	822.601	836.6	773.078
12926.1	5340.69	2307.45	1055.57	5269.85	2995.35	1438.94	1788.79	2521.27	2761.93	2391.06	1156.46	1020.59	1006.94	5233.59	3614.48	2888.66	1709.49	1246.21	1274.73	2296.44	3947.83	2951.93	1154.58	984.341	1143.76	778.588	1065.13	1879.47	1165.73	1395.22	950.042	1288.09	844.177	855.606	855.05	1219.59	1990.63	1728.04	1108.94	781.01	1243.1	1217.43	862.077	1162.83	928.447	708.784	1232.5	959.97
1326.71	5156.76	2058.6	5765.97	1031.3	2297.3	1032.27	2220.55	1434.13	2824.56	2018.19	994.417	1929.57	1375.35	5494.89	2424.71	2276.33	4590.52	1512.49	1316.51	1003.14	1782.91	3233.9	1661.78	1380.78	1156.41	670.921	974.315	1321.9	1359.19	569.432	1031.91	1108.64	919.431	916.504	1926.83	1621.57	1031.58	1196.69	1419.47	699.495	858.945	1308.88	626.59	26.698	1149.4	1259.88	430.852	891.174
8746.58	3006.71	2547	2187.08	994.341	1298.47	1043.13	4243.5	4018.94	1319.46	2001.56	1425.19	880.646	1001.25	4951.63	4345.84	3582.73	1506.77	2281.73	1538.86	988.957	1577.61	3435.52	2620.02	1135.87	448.893	1646.65	848.527	1480.33	1824.88	986.607	1031.07	502.888	1065.96	890.891	1971.59	1497.96	692.562	763.174	872.351	576.424	736.328	879.443	596.231	1093.13	959.579	1007.41	683.75	608.917
3907.27	3158.79	3192.21	-31.6135	1486.39	1552.73	1198.78	3294.67	1635.78	2464.18	1109.61	3292.78	1896.05	1932.92	41618	1165.7	1381.89	2268.19	1711.41	1192.44	1310.12	1471.96	1723.59	1298.11	1711.58	657.737	826.231	1213.75	2297.36	1674.09	1222.59	908.055	1589.99	1169.55	787.711	1231.44	899.302	1156.36	1155.93	850.151	1220.82	1151.98	2315.85	1945.33	1189.27	774.223	638.026	568.497	1353.38
5385.04	4955.93	2952.69	1276.03	997.656	1959.58	2052.63	3804.17	2192.66	2642.26	511.29	1091.97	391.901	1364.4	2053.75	5322.09	1240.5	4389.26	618.952	1742.95	827.296	818.936	2438.68	1722.01	1509.52	1313.61	797.118	2032.26	4120.76	908.839	1535.31	1431.39	1660.87	1045.97	814.523	1218.25	932.367	1494.12	1202.05	997.564	547.547	1085.14	868.618	871.142	1263.81	1128.89	599.917	710.854	724.332
2729.23	2071.38	1820.78	1711.96	1492.5	3403.35	1197.02	2334.88	1605.27	1020.19	1106.33	764.592	1611.5	1497.05	1643.57	2842.48	4593.4	2433.55	2413.78	1106.76	1867.54	2237.76	912.571	2017	1238.48	877.886	1063.59	1150.6	3050.02	3701.3	927.921	1636.28	751.073	1414.28	880.955	2736.24	1660.63	2832.33	1137.64	975.364	949.178	514.957	965.99	43458.8	1151.01	844.681	1076.3	776.991	527.354
12133.5	3926.45	854.579	1718.49	1106.77	910.927	1657.08	836.541	5731.54	1222.09	905.209	795.397	1736.06	1222.41	4901.02	1613.3	972.22	1699.51	1318.19	1058.89	1178.39	1653.02	2492.87	1626.49	932.513	913.961	992.365	1038.03	290.281	894.675	953.861	1008.83	533.624	2006.7	880.6	1401.12	535.524	1821.65	935.223	682.352	854.748	1441.56	1375.94	749.025	1268.19	954.008	766.75	571.757	803.301
6081.38	3445.06	2217.96	2067.55	1261.94	2958.52	1557.77	997.429	2822.3	4696.26	363.409	1174.29	1605.95	914.401	2880.4	2085.4	688.887	1023.79	1483.49	1346.33	1111.3	2368.74	1766.69	680.251	1134.73	1753.91	776.111	1012.18	1735.82	1441.02	944.949	914.311	219.105	845.291	716.438	2741.01	1035.89	1026.15	979.343	1580.22	527.482	1613.75	629.647	879.793	1524.54	791.383	645.079	764.555	1058.22
2464.5	3329.39	2172.4	2191.31	1440.1	906.998	2039.12	7965.65	1237.54	865.712	1776.08	2851.81	2062.34	1031.74	3455.54	2127.97	3075.86	2449.44	1741.04	1546.79	2053.49	2609.41	4303.86	922.256	1268	1339.18	853.494	1065.61	2888.58	1025.4	1312.29	1459.38	1300.8	633.736	771.34	2318.19	2096.4	1090.41	981.681	1527.4	950.309	508.176	1656.06	1023.2	1129.53	1047.46	805.393	891.555	852.535
2829.17	2692.26	2484.14	2895.11	1823.39	162.065	4896.87	5059.06	2967.06	858.178	3870.33	1480.04	1551.49	1088.17	4440.92	1388.37	3049.23	1656.09	1285.34	1623.5	1145.3	1168.16	3397.95	4216.55	2145.8	1523.8	564.969	1233.96	4023.92	1916.62	1510.05	1084.58	1252.28	1479.19	578.445	2238.08	1427.28	1301.37	873.433	942.957	888.881	1028.09	1699.3	927.788	1545.86	970.896	725.086	666.365	616.734
15632.8	2309.55	1209.95	1181.24	2059.36	1398.92	1819.65	5671.69	3186.56	2050.06	1937.78	1624.61	1349.27	3087.52	2939.48	5988.35	1191.88	1386.62	696.782	1345.03	886.974	1998.52	1079.35	1286.07	893.514	1186.29	1210.51	1304.68	1081.69	2387.79	1013.95	1970.24	1395.75	568.528	824.452	1547.83	1093.73	520.554	1127.73	1086.7	597.457	905.602	2486.5	1595.22	1522.91	980.278	1026.65	1262.28	535.97
2942.36	2155.79	3173.1	3511.21	1223.91	1234.55	964.914	2172.29	2174.31	812.568	838.334	1086.22	929.079	1424.33	2522.2	2910.69	1419.67	6872.57	959.949	1003.85	1254.4	2718.5	1374.15	1588.14	1784.7	921.586	993.604	870.518	1847.82	1940.42	1500.07	683.846	618.771	496.665	843.465	1237.14	1188.11	1.58099	1198.46	763.501	426.563	942.384	1135.9	1042.63	1402.64	1464.04	680.573	1213.38	1048.22
3551.1	1163.63	4443.33	8178.93	2562.38	1248.83	1478.25	2314.16	1987.01	2342.57	3183.11	507.157	730.876	1526.11	12.2624	6651.69	1114.55	2138.62	2092.01	2384.16	1155.46	1254.4	1704.85	3060.64	1754.12	2105.7	1005.84	1545.4	2676.91	926.012	1417.9	1019.62	1220.36	799.966	672.084	820.974	960.351	1675.37	1361.98	632.221	590.131	651.032	1810.98	1132.68	972.789	4080.38	1292.3	1281.42	558.159
2044.13	4930.42	3647.91	1704.84	1631.37	1225.08	1805.31	1996.64	5998.44	1123.64	1108.32	2204.58	531.154	1482.8	3298.44	3656.55	2931.2	1457.58	2389.38	1439.97	3289.56	1647.52	2071.99	1415.24	1257.51	763.313	1031.73	713.678	1364.83	2808.61	978.836	942.708	1004.17	1040.11	1189.04	965.88	1931.29	1708.79	697.253	938.398	477.363	888.713	943.491	1368.63	2387.58	1035.48	1156.63	827.872	633.678
2048.29	1397.03	3509.25	1964.06	1911.04	1468.26	2483.8	2365.47	6504.44	1216.87	1654.92	2046.6	1456.22	1598.75	2397.78	1111.72	3498.21	906.71	1863.16	1056.43	1236.66	1228.91	2658.53	1295.29	3090.12	1308.48	1530.48	724.908	1278.01	1883.16	1769.17	1242.4	919.24	864.574	616.582	1783.22	1510.87	1771.26	882.556	614.983	494.98	1322.51	696.989	583.679	1252.78	1021.84	1125.56	796.971	893.948
7889.46	8002.98	1830.38	1355.6	899.56	1001.46	1210.91	3338.45	3011.27	1794.89	1826.72	770.757	1082.76	1971.15	1277.39	6410.53	1867.46	2735.72	1707.11	1446.15	1104.69	2369	1595.54	957.876	804.481	1367.16	978.812	2107.27	2912.45	1213.68	636.309	2200.85	952.687	1299.83	1061.11	1871.35	1710.91	1048.22	1261.07	1341.9	581.222	1165.22	1135.07	620.25	1825.61	949.637	904.939	743.441	961.829
2405.4	9985.37	1563.66	2291.35	884.374	1469.91	1045.55	3812.8	2752.58	4349.83	1222.33	1363.06	1525.85	1115.7	5526.42	758	1117.51	844.395	1805.51	997.738	1757.2	1828.33	2321.51	1899.97	1041.46	1965.37	1099.76	2113.69	1294.25	2218.77	1604.99	1733.58	629.219	977.777	780.432	1870.8	1123.91	794.967	1817.57	1299.73	993.165	807.882	1416.24	585.831	1375.34	1767.98	550.098	786.814	556.015
3603.22	2768.62	1985.69	1398.49	1424.11	1895.8	1362.55	3883.71	2843.64	1016.72	3132.43	1891.71	2977.37	1704.63	3129.83	2948.52	1238.93	1178.98	2504.21	1102.21	831.809	1198.57	953.544	1586.66	1609.92	1344.36	1312.52	1958.21	2403.38	921.641	1639.08	1460.33	708.899	1259.14	562.671	1687.8	1421.13	673.649	2294.64	482.015	1002.49	790.373	1242.94	1005.39	1745.56	1044.1	782.991	807.002	905.986
1919.14	2549.68	3164.93	2619.12	1037.78	1945.94	1729.91	3796.24	3045.01	1019.12	1292.73	4201.59	1419.69	1123.12	2197.94	2590.51	1473.34	2390.46	937.435	1038.24	1320.33	1221.74	2583.63	2231.31	1703.27	896.973	940.638	1267.71	1235.2	931.746	1027.05	940.551	1056.4	806.097	1006.68	1274.42	1596.77	1067.45	1772.95	1059.08	772.208	1274.55	1087.91	1470.29	839.377	1811.08	1198.24	581.389	861.353
3594.91	4058.69	1478.31	2939.85	2279.46	1585.7	1242.6	2632.69	775.865	4416.03	2346.6	4992.84	2234.35	1522.65	3233.93	2624.14	3173.78	2527.36	1388.8	501.581	760.847	1460.3	1250.05	2784.53	1803.38	879.478	764.855	770.98	1481.64	1850.91	855.04	1405.34	1250.33	1252.3	1052.77	717.212	984.283	1507.85	813.183	1066.03	1073.28	620.426	1149.08	1179.46	728.11	1171.56	804.319	714.566	1004.39
3079.53	15003.2	4034.98	1671.55	2621.17	1307.63	807.181	3121.06	2849.56	1882.72	781.588	1352.93	916.13	1408.85	1764.27	2999.41	860.814	2297.8	1486.59	1182.01	1215.57	2011.66	2096.17	3051.38	1404.34	523.802	865.186	797.319	2209.89	2104.41	1266.03	1137.99	834.064	1004.1	853.461	1700.05	2549.08	1041.7	1539.95	1548.92	884.613	883.789	1519.06	1032.19	903.756	1147.51	740.058	834.679	838.789
7157.78	3297.06	1593.92	1380.03	1647.77	1468.39	947.434	2440.25	1143.33	5070.66	1348.87	2806.45	2010.45	1465.24	2235.79	2738.37	1689.74	2195.69	3245.23	1378.54	711.391	1540.06	2124.66	1307	3222.62	424.031	1034.85	930.538	2922.03	956.298	1553.03	1960.51	627.42	1158.55	905.979	1469.64	873.129	808.246	1267.92	844.117	942.352	934.35	1624.74	817.132	1956.24	769.637	828.461	1286.64	533.883
3688.13	7731.54	2249.76	1973.93	1904.01	1977.72	637.804	1356.07	2708.72	710.639	2173.22	1082.85	972.195	2575.49	1563.69	3047.65	2195.54	3708.21	1348.02	1151.55	1483.91	2155.75	2899.15	831.975	1309.29	1676.92	1595.03	1758.94	2850.35	2548.99	916.674	1571.82	1145.93	1307.88	711.157	1550.45	638.721	1104.05	1150.09	841.519	1095.01	620.532	939.238	1078.02	1590.43	1128.56	498.417	431.891	1126.22
2517.46	4814.29	1840.17	5542.37	2863.91	1382.63	1947.08	1406.97	1128.06	546.796	1288.79	838.555	1775.78	1050.79	6330.1	1245.6	3051.78	1936.25	1817.55	1663.49	1876.67	2383.2	2267.1	1238.66	1485.74	1593.03	879.575	1436.45	1976.23	1551.87	1393.95	943.544	886.995	858.503	1070.35	860.972	1444.39	1082.04	767.407	1259.08	559.509	716.102	1008.1	426.884	1167.12	1728.1	722.385	914.182	965.962
6810.2	1766.32	1789.2	2762.2	6308.33	889.33	1510.32	4275.46	2446.02	2053.48	1084.76	3184.87	3231	2181.02	3191.72	2182.97	1271.27	1707.46	771.125	1694.47	1085.42	5663.51	1201.45	696.206	2116.74	1134.82	1607.98	1143.75	1515.27	2470.79	1531.63	649.301	458.468	1739.32	924.646	1076.68	1309.68	1735.09	774.721	732.159	1026.44	891.057	1267.59	1419.93	2328.21	1213.07	827.726	1866.62	1293.71
3427.03	2501.67	836.502	4413.84	3547.2	1157.71	1271.99	1353.27	2272.99	1216.92	985.915	1274.9	899.63	1145.99	3059.1	7203.87	1567.14	1126.5	1807.65	1732.56	765.138	2566.1	3866.84	1226.03	1969.01	1244.93	1479.21	814.3	1926.47	1363.84	1026.6	1198.72	637.635	771.036	725.254	1174.27	917.578	3006.35	893.182	1837.73	600.825	660.846	1871.25	576.434	1256.73	829.444	1071.7	986.177	807.675
4988.81	5441.45	1601.25	1316.74	3640.1	1790.39	639.104	4489.96	2047.96	5047.77	1206.61	589.401	1197.89	2113.38	9625.05	1553.13	2830.96	717.881	1914.97	905.767	817.376	1917.04	1427.66	2630.56	1475.08	2281.73	1281.75	732.973	2539.49	845.756	1080.08	747.045	2323.41	935.832	611.199	1704.64	1379.74	1539.88	788.022	2364.4	1040.03	845.264	998.774	837.062	858.206	864.381	1342.59	704.79	834.16
5031.35	1998.46	4793.38	3379.37	1741.02	2140.12	1295.22	5826.27	3419.5	687.522	467.704	2126.8	1253.91	1602.59	2342.75	3375.6	5032.13	7516.71	1376.5	1299.09	1300.75	4535.19	1935.32	1035.69	774.643	1291.09	853.267	1416.89	3654.59	2088.88	2059.71	1638.5	38.5512	857.412	659.744	2017.56	54.1622	804.696	1604.64	889.753	723.262	860.968	2025.09	1265	832.43	702.487	1051.74	839.424	816.323
2875.71	4811.46	2880.16	1519.23	2247.49	1862.2	6785.94	1991.02	2020.88	1758.94	4043.28	409.645	934.463	1758.73	3007.53	5016.17	1181.6	1641.31	1487.98	917.588	1080.26	1765.39	1727.82	1143.75	2631.41	1076.85	1052.12	1208.98	1241.23	1842.08	1484.92	1039.42	1263.61	836.451	3684.82	1496.67	700.967	929.123	1553.58	1179.83	185.094	934.24	2437.3	775.475	1943.18	808.36	630.463	708.782	634.64
4164.21	2182.15	5419.09	2520.14	1422.43	1485.86	1290.81	1883.63	1317.72	5114	1579.31	2121.55	1663.9	2532.93	2245.31	4030.13	1281.1	1116.7	1129.94	913.117	763.589	4584.45	5239.07	1165.6	1538.21	1353.06	828.842	930.579	1431.73	2906.27	1679.87	36707.4	680.674	1182.71	1057.41	972.076	2954.38	1570.8	718.459	844.033	558.218	666.344	749.239	1367.99	935.574	890.167	988.442	512.19	978.308
7078.21	1214.08	2782.51	2948.63	5961.03	1344.15	1667.69	4569.38	1400.88	1066.38	2334.25	866.957	527.102	1342.57	3527.77	1625.99	1258.65	1618.41	1923.25	696.207	1994.32	4454.58	2438.85	1919.66	1515.76	1409.76	1065.33	868.266	1399.19	1968.93	1106.69	1760.57	580.283	704.935	827.155	1052.72	1117.26	1374.7	703.691	1900.7	1118.63	802.759	1263.59	693.675	662.673	921.94	886.149	1008.58	657.458
18784.5	2754.17	2405.57	1864.12	2458.95	1544.23	1460.79	2626.44	2220.35	2792.66	1341.74	750.683	1606.79	966.382	1262.47	2413.87	1805.4	1432.71	2090.48	1140.82	2070.31	1020.66	1088.59	1024.52	425.549	1578.29	933.008	1130.93	1562.17	1469.09	1106.44	1721.75	1154.42	1625.36	1986.67	2328.39	1891.13	663.395	1049.55	850.745	975.601	318.9	1668.27	380.352	1352.87	1300.91	795.018	690.303	920.496
3784.03	12362.9	5138.91	900.92	1964.99	2141.07	2136.91	2975.6	2416.97	1803.63	2808.85	1410.85	1025.91	1677.96	3540.13	11087.9	3573.12	1157.97	2169.56	777.758	1470.18	7271.93	881.553	1101.48	3026.05	481.412	951.106	910.33	1919.76	1854.54	770.92	1145.52	859.153	1562.73	493.477	1173.05	1028.89	1252.49	1769.16	790.417	890.651	655.499	250.217	897.285	894.06	1288.83	1003.26	1010.94	873.989
2479.74	4622.57	2105.59	2050.93	1417.08	2317	1056.32	3769.97	2581.72	1177.59	811.823	719.525	1135.38	2276.9	3543.38	3083.37	3539.02	2335.78	945.733	1818.05	1222.74	1680.94	1764.81	1933.25	1110.56	2021.19	1058.11	798.365	3040.03	644.36	2326.87	1939.72	1216.7	968.189	551.896	1395.08	1464.25	764.569	1766.33	853.113	996.559	761.437	1084.89	860.221	673.384	1373.02	982.322	1139.94	864.184
2733.88	2036.06	8847.74	2534.92	3716.42	2239.84	1439.13	3076.31	4504.96	1429.24	765.915	1656.46	1466.13	871.776	3410.46	4679.86	1688.49	1409.7	1756.23	1542.42	663.398	843.284	1311.76	1819.54	2528.21	1792.3	2219.45	920.794	1567.38	3461.54	1336.15	1518.43	1916.63	852.937	801.754	1725.86	1592.32	1666.53	1022.34	958.295	828.233	737.336	1380.09	846.769	1914.17	705.491	537.684	1151.98	885.252
2367.55	5199.26	7102.98	4924.94	872.538	1326.42	1478.72	4809.37	1145.32	1760.03	857.308	1273.69	1286.19	1278.39	6109.93	2032.09	1071.5	3219.15	1268.84	1231.46	967.386	4869.28	1710.04	1507.85	1229.97	1301.89	1566.04	1057.94	1620.7	819.603	1542.18	832.069	1084.46	2367.34	1074.93	1130.9	935.819	892.169	1016.01	1214.59	1467.55	712.338	2096.24	1088.1	776.75	650.751	625.925	1129.2	530.134
2457.81	3459.24	4811.76	6498.57	1937.44	1779.48	1567.2	1467.04	4970.78	1285.7	1000.56	1474.87	1134.77	1218.51	4512.55	2713.96	1176.62	4147.96	1131.74	960.138	1606.87	4605.9	2352.66	591.977	1155.81	993.854	1021.13	1322.95	2727.48	2469.11	1095.81	638.666	1665.34	870.919	467.377	1754.97	333.259	786.675	1343.2	852.018	808.32	978.334	1693.4	1019.82	1196.28	800.124	463.927	635.415	1064.08
1462.5	3319.49	2517.09	2381.38	1026.5	2253.27	3100.9	1231.32	2368.98	1853.62	2851.89	698.04	1224.21	1169.78	5411.45	1521.61	1181.48	835.686	1244.34	1434.77	1303	2660.98	1513.9	517.912	971.19	507.102	1487.04	768.564	3385.78	945.128	1697.26	1173.24	1077.32	827.288	538.274	1230.03	948.16	1410.81	661.297	1258.97	859.728	822.018	2397.1	994.513	731.317	1536.93	628.574	563.029	791.804
1571.73	2944.07	3448.73	3169.73	1657.67	1357.31	3383.9	3010.63	3541.28	1130.84	2095.21	3033.83	572.422	2566.48	2692.97	1186.89	2362.17	1294.19	3534.67	1715.86	1749.06	1305.01	2047.26	1256.6	691.781	1447.07	860.628	922.562	3200.99	1336.12	1751.73	814.118	945.897	880.868	852.335	1586.68	1340.55	1066.38	1311.15	922.484	569.566	1164.29	1060.25	1288.75	944.37	674.145	669.39	549.264	477.613
1494.57	7604.76	2724.37	2051.37	2020.29	1393.12	3370.9	3762.2	1335.94	1362.95	1285.78	898.318	1105.81	1238.91	5576.81	3097.63	1143.87	2242.81	1783.16	1376.17	2109.09	1067.66	1510.51	988.194	2022.12	1508.21	1139.69	756.349	3821.2	1399.24	1560.16	734.497	710.981	1788.61	1885.26	996.392	1260.71	2104.26	1318.32	1099.77	748.018	1397.91	1161.53	691.072	1010.69	570.224	772.295	968.329	730.227
1880.45	2256.18	1677.28	475.199	2049.89	1297.87	1564.3	2378.24	1590.55	2305.12	1308.23	1374.72	1375.08	2168.75	1134.94	1709.38	7955.81	1157.27	1358.27	2250.81	1589.47	2767.25	4562.01	1310.53	2236.23	626.421	783.196	867.762	1944.72	846.915	908.799	1338.04	433.127	1221.82	918.825	2257.18	741.18	1122.33	1117.84	630.738	1042.93	385.67	2147.54	885.037	1303.65	1005.38	464.276	805.282	414.25
1807.87	2687.16	4950.47	1745.72	3301.54	1390.07	1871.06	6685.96	2347.9	2347.18	1790.12	1508.3	1404.97	1106.84	8253.33	1088.44	1322.89	1243.32	1413.72	1443.79	1063.82	2647.99	1221.05	1819.26	2037.12	993.553	1570.87	1782.15	2968.5	1425.8	1090.04	952.702	1028.84	919.037	738.865	1038.22	979.918	1518.27	2273.45	782.923	564.336	964.82	2217	867.143	1389.7	1006.24	582.453	1032.81	663.615
2921.49	3435.41	3486.51	6986.31	1696.65	2021.04	1209.27	4442.84	3725.23	1698.59	87.6516	855.559	1015.89	1846.37	1114.22	2897.7	1601.18	884.234	3025.92	1239.01	976.373	1128.15	912.697	1009.07	1149.19	1499.05	1307.43	973.541	3034.99	1210.2	1025.47	1234.45	803.947	1466.48	716.503	777.418	1018.18	711.811	1096.99	763.224	622.478	767.74	1359.8	1615.07	1272.37	868.155	515.789	1212.04	557.605
7864.79	2769.91	1693.9	1428.91	2049.57	2216.68	1119.87	2853.54	4375.87	1527.83	2817.07	889.958	1709.74	1627.44	2900.8	2060.3	2017.93	2721.34	2310.06	1509.83	1100.43	2220.39	1054.64	1377.82	945.616	863.616	1075.45	818.059	2025.33	2036.53	1022.06	1150.11	827.605	1466.82	958.292	1690.43	1359.02	971.379	1309.48	892.719	897.528	559.117	2144.51	1329.35	1102.28	1445.88	1050.08	1011.1	901.565
2825.77	5239.61	7653.7	987.953	1788.09	1547.21	2004.24	2144.2	1452.63	1308.27	1215.01	1256.21	1625.18	1436.15	2962.97	1606.19	2696.92	3142.24	921.716	1083.31	1353.46	3732.02	1235.65	1540.88	1393.26	792.928	1091.83	1247.15	2041.87	3401.27	1451.35	2116.18	1607.2	692.842	970.692	1456.87	1985.89	1298.75	946.707	1684.41	344.941	618.88	1498.04	789.543	627.08	1334.38	532.548	859.24	1380.62
3454.78	7416.31	2257.63	1760.33	3700.78	8855.9	1692.23	3159.99	3321	1476.27	996.378	991.72	1735.16	1010.83	4192.85	3078.67	6300.85	1396.9	2203.48	1522.38	4098.67	2894.09	4570.23	863.235	1510.82	2408.18	1351.39	742.663	1617.86	1084.36	1322.68	1666.06	1281.68	857.424	1248.05	2369.49	1005.3	1845.23	922.903	829.669	746.834	998.584	2341.88	1569.6	1112.83	786.608	711.342	1211.95	651.918
3417.81	3307.59	2749.38	1869.97	1129.32	1219.39	1799.04	3656.69	1776.03	837.524	1552.59	3154.67	1664.37	1197.58	5176.91	2053.47	4044.39	1457.2	3286.13	681.434	903.741	6151.7	2556.82	2504.72	815.076	869.423	800.322	733.639	1769.35	1724.36	1365.59	1502.32	1000.22	1000.02	430.283	1512.66	1275.09	2548.95	858.097	1984.8	641.728	1053.75	1356.51	905.162	667.85	1105.87	620.64	631.796	1769.35
1749.61	6176.07	2581.15	1196.51	1739.85	1095.89	859.437	2071.5	4196.77	918.737	4831.88	1301.71	1557.47	2225.9	2372.66	1154.79	1381.32	2052.94	1407.36	2071.15	899.535	1540.86	701.816	2098.14	2277.83	901.866	1574.54	1059.41	1305.72	765.1	3394.15	1162.23	783.659	1218.42	640.298	1271.67	1682.18	1803.13	1186.4	1141.57	1356.87	721.338	1187.12	1384.25	1495.94	2002.41	821.892	888.417	1021.69
7827.15	4716.5	2699.5	1007.03	1886.14	2748.1	512.979	1501.91	3313.5	1240.52	2436.67	1839.17	1267.31	3179.81	4488.54	3482.13	2057.61	5103.04	1621.65	1312.85	2230.62	2321.28	2351.34	1062.7	1702.19	1330.04	874.088	1050.77	2918.82	1380.42	2415.35	1424.78	842.781	1467.31	775.852	760.995	1617.6	933.347	1297.37	1357.91	1196.93	1147.57	1074.33	1378.43	1304.93	35347.5	771.049	943.524	837.233
2297.99	1659.06	2711.56	3572.95	1099.24	1641.17	761.555	5500	3978.33	1807.08	837.757	1628.51	1043.84	1670.53	4406.23	6553.86	2742.81	2765.71	1150.98	1670.65	1002.68	2744.4	1330.53	3146.56	1832.79	727.092	707.626	670.362	1394.49	2210.54	2076.27	1577.16	623.918	792.898	685.532	815.081	1147.85	1645.95	1013.79	811.946	1069.94	740.296	1416.58	585.206	622.436	649.891	848.054	1016.32	1190.62
1315.74	1261.68	1901.93	3149.88	963.519	1955.52	1362.24	3023.48	5359.04	2341.25	2693.22	1840.47	842.377	2605.74	5058.17	1985.3	6410.11	2026.58	1585.87	818.685	1800.22	1891.01	2853.37	2833.56	843.345	1036.37	1208.79	932.231	3079.27	1477.58	1504.38	1065.31	930.529	883.938	839.708	1287.8	903.637	1524.17	1244.98	2207.53	1180.54	862.434	1033.05	801.051	487.497	921.827	407.96	701.955	961.404
3219.24	1782.68	1959.09	7550.32	2180.3	2348.78	1490.58	1553.21	3582.88	2250.75	3917.74	1759.22	1712.06	1282.06	2062.64	6628.73	2345.97	1088.28	1248.34	1854.62	1806.01	3208.68	1908.93	975.772	1732.79	1023.44	1783.06	1239.48	2627.02	1279.62	2048.67	1619.48	1225.34	1175.88	687.499	1581.31	-2.29765	1231.36	1455.49	940.091	906.214	730.001	1613.37	675.752	1061.43	1018.06	718.801	995.723	627.961
13874.3	3974.74	1560.3	2873.68	1372.32	2101.05	1274.35	3495.63	2362.72	878.751	2303.62	1658.47	3235.04	1853.08	4294.39	2064.31	1814.41	1432.81	1208.19	1138.63	1970.5	4185.01	1874.07	949.003	1393.24	1683.29	1206.56	1688.35	1442.19	1343.44	690.453	2475.87	494.723	1192.92	615.75	2511.65	498.6	872.802	827.705	1048.87	727.402	1275.09	967.16	637.175	337.005	1367.07	951.378	636.155	1102.12
2017.34	2574.42	4416.62	3191.91	2250.37	1470.1	2342.31	3518.03	2679.19	2997.63	1258.25	2013.86	2129.77	1256.36	2558.24	928.094	1807.59	126.798	2446.92	1177.19	1259.06	1784.39	1365.45	1132.84	1505.42	1199.24	721.384	785.752	3051.38	4254.8	1488.1	928.632	-11.635	803.338	1368.45	914.067	575.808	2513.35	1018.48	945.849	1261.8	1013.57	869.805	1056.68	1091.09	1177.35	450.006	1324.9	1421.98
1462.04	4156	5936.82	2485.26	4081.78	1139.99	933.685	4579.81	1989.13	2135.37	1277.09	1680.3	860.724	1302.42	1937.46	4174.72	2989.8	2666.48	1659.4	1622.95	1397.16	2051.66	2309.14	1192.68	1569.97	995.298	416.255	1188.04	5068.63	1718.92	1128.83	958.915	978.803	511.557	1659.64	1090.12	1728.22	1261.54	834.106	1113.89	504.097	850.669	1158.56	1262	1071.55	1557.23	971.924	845.29	1094.73
3130.36	6459.48	2975.71	1608.42	5226.9	3846.05	1206.56	1036.5	1141.15	1340.98	4998.03	1255.59	1160.25	1151.22	1532.98	2778	879.253	2331.65	1233.51	1453.81	2166.41	2776.67	2912.86	1544.61	778.168	1592.41	762.019	1047.43	2233.44	3410.15	1233.54	1496.62	813.094	777.963	1331.4	1701.58	1029.54	1360.23	632.69	684.824	797.934	1187.77	2234.61	171.563	538.291	726.25	624.653	1021.86	1251.86
5019.86	6638.85	2752.59	820.679	2810.88	2959.4	2711.6	2162.51	7636.14	546.649	1872.68	4118.94	1031.38	2189.39	4843.39	4274.4	2653.72	1132.54	1579.87	1158.58	1530.19	2073.78	1987.72	2279.22	844.135	721.589	877.618	1318.19	4740.68	1607.5	705.283	1328.13	851.346	1090.59	884.179	2520.18	931.94	1393.33	1549.86	1222.38	864.126	4803.96	1499.87	2044.28	1155.84	835.179	1206.14	1416.87	1036.2
1816.36	10162.2	3800.6	7162.27	1287.56	305.194	603.267	1651.3	1821.01	581.355	2190.85	2791.96	1140.8	1291.97	4704.85	1594.22	1016.14	961.261	1226.15	1143.08	1353.04	2821.96	1233.13	2687.85	1296.03	597.026	1286.36	836.221	1547.98	1593.35	1744.21	1014.99	1151.29	688.776	972.412	967.365	943.51	1239.3	444.268	633.151	780.801	1147.35	1563.77	1201.55	833.436	942.551	934.517	1304.97	1207.74
4656.67	3409.41	3585.55	1834.84	3008.05	2560.19	922.98	2987.18	2345.99	58.4971	1054.4	1621.64	1298.4	1228.45	1366.11	3043.24	808.614	2101.93	872.874	1315.1	1389.62	53811.4	2388.21	2725.93	1197.92	762.351	623.661	1798.19	2633.42	1600.1	1636.11	939.759	1082.77	1869.53	1216.73	1884.55	1262.7	1310.88	1058.11	988.247	509.539	716.684	1482.45	734.725	1120.45	1037.92	615.306	933.203	1209.65
2561.64	5130.18	625.763	948.731	1492.02	4245.85	941.138	3782.3	1356.17	743.428	1686.87	1855.55	949.237	1287.27	5733.17	2657.19	2126.65	2537.92	1588.86	1303.25	1207.94	4266.1	955.023	1991.98	1732.9	1158.17	1603.23	1067.86	1490.47	1848.14	880.852	1888.13	1317.54	686.215	595.749	1874.1	1422.32	986.682	845.066	1066.55	1280.26	522.106	1358	750.029	1277.64	1474.1	800.456	926.174	809.186
4517.44	7493.37	8056.79	2714.82	1347.93	1223	1196.26	2235.81	3846.76	1441.58	720.548	1082.47	1055.95	1157.9	2394.38	678.026	2077.29	2691.9	847.961	1474.77	3854.32	1569.52	1930.39	2001.87	1828.52	737.377	795.26	1220.18	2458.96	3218.84	1034.31	1168.5	1065.73	1915.68	1857.34	2089.28	2457.86	1205.12	772.874	1093.27	737.242	1177.48	1552.08	842.872	1157.93	1923.12	656.143	483.283	765.402
3447.53	4951.12	6825.72	2080.67	2404	1732.42	3161.83	2338.48	2333.03	1137.48	815.608	912.894	1223.51	2099.44	1274.74	2745.77	4243.9	2693.71	2343.61	846.85	1036.63	1594.69	1050.42	2346.09	817.228	1698.24	873.73	2440.44	1213.56	1266.85	1236.48	1087.2	911.52	953.474	1128.33	1243.43	1452.24	754.513	2126.37	671.213	666.803	1029.92	1652.22	1309.7	1142.66	874.266	451.204	567.569	906.867
2965.92	4340.15	1749.45	1795.25	2043.79	1081.19	1126.08	2057.55	3476.19	2006.76	756.809	1791.77	943.05	1180.75	10743.8	3152.1	1661.47	3758.95	1055.51	1636.9	712.43	2117.7	1361.43	1599.21	1017.92	1115.65	1072.66	996.813	1877	794.27	1732.76	1990.45	930.908	1260.7	774.348	1189.08	863.791	1519.56	1206.02	932.775	927.473	1209.84	2318.08	647.69	1357.82	662.399	1071.34	1187.31	787.4
7334.25	8682.24	8819.94	1332.8	1929.4	2300.15	4766.96	1847.8	3589.24	2385.92	1609.76	1112.34	890.413	1123.83	4474.74	3599.68	864.605	1595.04	2228.72	2261.76	1553.96	4109.48	1721.55	886.324	1586.38	1097.36	1331.54	1013.82	1985.32	1722.1	1787.79	4581.44	735.365	969.194	896.041	1501.18	1961.23	1814.73	1204.16	967.283	748.308	919.146	1265.88	926.541	872.456	812.396	853.118	1085.34	710.21
3085.16	8032.29	2764.68	4664.9	2677.05	1328.75	2848.39	1089.4	2501.29	864.878	2815.23	3374.64	1446.69	1864.26	3955.75	1892.21	2902.65	1755.45	2951.18	1117.46	1903.26	1960.02	1668.26	1225.48	1092.38	1869.18	485.969	675.114	2189.04	1221.07	1539.07	1332.48	410.063	1490.28	746.529	1266.37	903.969	547.482	892.438	2458.07	1415.99	599.446	1963.42	1845.5	656.376	1115.02	745.565	1239.34	650.061
2370.85	3971.87	4644.34	2209.12	1576.42	2896.69	2423.74	6779.72	3361.65	3260.86	1985.71	1810.85	1593.21	1426.85	6777.04	1154.51	861.664	1654.82	1469.11	1004.21	1333	5177.1	1671.1	1523.34	1530.71	875.903	789.873	798.954	2539.68	700.655	1449.03	781.859	798.062	1371.35	930.803	3107.49	1064.49	926.278	1406.67	805.046	792.93	990.491	1794.8	672.28	1280.24	646.643	1136.34	984.628	958.399
3019.99	9424.96	6519.61	2262.42	3081.88	1446.85	2100.6	3555.78	7840.45	64.1397	868.381	3856.07	929.649	1191.96	3430.67	2170.5	1286.66	2541.33	1273.09	929.074	858.268	2831.82	830.362	3477.66	1667.23	1123.93	1396.32	810.407	1677.22	1030.47	1203.24	1479.6	754.616	757.034	971.622	1174.78	985.254	1120.63	928.065	735.316	1017.94	1685.63	1143.21	780.705	402.113	1777.17	840.103	647.065	591.707
2993.5	2212.36	3850.47	4416.46	1092.51	1537.18	1080.28	1745.36	1702.94	1307.19	1241.94	1701.9	1067.13	1551.27	3064.99	3017.04	3359.5	938.958	1129.22	1067.57	1410.01	3649.2	1485.39	1614.49	1953.19	1207.78	662.818	1211.86	2048.89	807.076	1364.43	562.62	768.726	1373.91	1910.64	2102.09	650.805	1791.84	1057.78	998.689	949.939	1209.69	1396.55	733.445	1443.3	1367.48	895.819	609.653	883.595
10049.5	3401.61	7204.48	3504.98	6186.39	1926.03	2445.78	715.247	2498.07	2508.72	885.288	1454.07	1863.28	2373.7	6415.36	4563.03	833.798	603.295	1432.92	1363.57	1187.9	930.102	2254.05	1178.51	877.676	1055.1	1132.28	2683.99	1229.43	1776.11	919.407	1772.23	707.062	1048.34	831.367	1295.84	2012.7	1110.6	776.322	1011.69	900.969	1205.28	2167.54	1854.63	1311.63	1231.42	680.149	918.851	714.48
3588.33	4051.47	1508.29	1211.37	3498.22	1875.89	1324.64	2625.71	3260.91	1538.51	1587.27	1384.62	2271.91	1225.7	2574.24	1707.74	4272.8	5208.25	905.892	1066.6	830.201	2605.13	1662.77	1739.04	2136.4	1124.12	2316.28	1077.5	2497.72	1650.62	1440.54	1215.95	769.447	1130.28	461.751	1631.88	1081.4	1149.41	1129.35	839.816	656.168	856.268	1522.68	1289.58	772.556	538.921	1014.26	934.931	722.612
5573.33	4640.18	972.648	1363.68	2252.95	2077.97	2250.23	4392	2100.43	3287.94	553.896	1039.09	1513.56	868.786	2372.64	2318.12	2054.01	1107.75	1905.18	933.768	2200.7	1851.37	2352.62	2618.8	1378.15	1852.98	1413.32	1029.34	2863.64	1432.53	1023.96	729.896	625.354	1068.67	925.585	1338.17	887.157	1468.69	845	1333.55	1264.37	1030.44	1345.68	1294.65	1496.83	1637.79	942.938	816.803	938.813
2863.41	10058.8	3735.7	2009.62	1716.46	1586.86	3015.44	2063.33	2002.47	869.204	1361.27	6022.26	2504.4	704.097	4347.09	1866.29	2116.26	2383.34	3801.69	1755.64	1393.68	2094.76	1630.58	2323.75	829.83	2197.17	1676.6	1218.36	1461.89	6453.13	886.109	1273.4	337.004	1134.79	1068.95	2089.68	739.863	873.458	936.845	1798.6	1444.28	1385.69	2048.9	540.793	1196.73	840.937	698.582	544.32	805.255
2976.33	8167.42	5624.6	2926.39	761.526	2554.66	4494.72	1329.17	2028.82	1741.04	3205.11	1257.32	2280.88	867.23	2287.2	4064.09	2120.52	1453.01	1081.04	3751.06	1232.94	3203.55	2230.15	1501.7	1961.6	1242.64	831.114	1996.69	4088.34	2742.98	838.752	957.388	837.729	1307.8	1240.74	1343.66	997.084	690.479	1070.33	786.684	829.002	642.997	2210.31	1171.09	1278.95	992.963	1073.61	800.002	911.704
4542.35	6312.29	5971.24	2464.73	2722.85	2002.36	2069.05	5209.79	2716.91	3129.77	2893.88	1589.7	1768.86	1456.85	1425.73	5506.32	901.932	2337.52	1174.79	817.37	850.266	2778.45	1124.56	1285.92	3442.16	837.045	689.205	1109.58	1792.54	569.837	1840.61	1346.15	933.574	1201.98	1371.25	812.582	677.463	1239.93	1273.58	1019.29	677.709	469.709	1249.37	1267.84	551.255	587.514	944.041	705.812	621.638
5332.45	2174.7	1786.83	1025.54	3288.8	2055.04	1428.4	2837.93	1163.07	1550.26	1298.05	886.275	1788.93	1465.34	3935.01	1237.09	1867.35	2008.65	1321.22	1951.11	1322.78	1699.72	2493.09	1825.44	1800.08	2442.92	1202.59	1351.39	1513.57	1674.49	951.78	2885.68	628.39	1610.5	734.427	790.827	1004.99	1602.97	1442.48	2146.8	484.058	1193.91	1048.95	1212.87	874.924	1240.53	541.511	590.549	1090.52
2659.01	782.361	2140.6	2290.03	2026.91	2449.66	1198.75	5371.6	635.216	1808.13	2463.11	875.63	1912.06	1064.85	3955.61	6956.53	1835.64	1990.8	1807.92	1565.43	1915.39	1421.09	1811.62	1255.52	1201.99	831.894	1788	732.687	1868.61	469.222	1471.7	952.814	842.311	1389.2	1010.05	2148.92	1110.03	1885.01	1415.11	1256.08	447.664	698.812	2280.92	596.02	1321.31	1343.78	705.606	1284.39	852.396
7346.61	4205.98	6253.66	1838.89	1383.26	1900.88	3221.77	3646.73	3068.5	3741.49	1551.86	1641.83	986.483	1462.97	5136.84	1204.99	2399.28	1606.39	900.315	1765.97	1589.62	3174.75	2813.69	1037.31	1890.54	791.807	1177.93	1079.78	2330.86	1688.85	1425.28	995.74	1184.26	1292.57	1165.98	1757.27	1386.63	1307.97	610.373	1277.59	448.755	690.451	1515.81	820.563	1766.68	868.728	412.371	1410.72	706.407
5300.4	1780.68	3055.5	1655.86	1072.52	2964.35	2001.45	2445.93	2073.47	3063.58	1574.42	1211.11	1050.97	4434.74	4077.12	2126.64	2656.49	2715.05	1153.84	876.82	1796.83	1585.45	1482.4	1900.1	444.104	650.309	998.393	655.905	1276.36	5178.36	2215.71	1339.65	1090.54	881.8	500.111	192.164	1272.21	1075.32	801.983	935.933	762.732	698.142	2387.72	1814.26	1102.28	800.474	677.465	568.128	436.715
8081.96	11448.8	2778.15	1596.79	2158.92	1520.86	1692.93	5419.13	1230.32	2751.85	2087.66	1265.89	1350.08	820.694	3040.41	4886.31	1781.98	1539.07	905.204	1741.71	1760.87	6324.69	1798.03	1556.36	1129.61	735.745	655.761	834.329	1633.97	1526.03	1696.92	1088.8	774.178	7563.51	1087.7	546.751	1220.91	1641.74	1048.24	980.309	879.525	1020.24	1271.73	873.977	1182.14	752.373	685.071	1138.46	804.387
3739.15	5965.11	1616.11	3288.88	4169.68	1562.03	1845.76	3378.36	1739.27	870.369	1214.41	1604.08	1944.04	1446.76	4287.57	2108.42	949.179	2477.81	952.016	2421.54	1044.14	2958.69	2235.36	3305.99	1187.68	1001.65	725.67	903.995	2486.97	1670.29	982.713	1021.13	1339.21	1084.15	1027.78	2445.81	1290.66	1770.38	449.263	660.039	1251.86	895.178	1490.27	1272.57	1062.74	890.779	1199.5	565.955	803.577
4154.87	1988.51	1937.48	1957.34	1802.42	2048.55	1908.04	2615.94	3534.34	1086.6	2523.49	864.464	916.848	786.951	3963.96	2002.52	973.068	2335.38	632.913	394.218	1327.22	818.527	3426.3	1495.8	1264.51	1064.67	1238.71	692.668	1933.96	1795.12	2110.77	796.664	345.136	789.191	1308.54	1448.48	1386.92	1856.52	1736.53	1344.2	598.025	1112.55	988.952	572.69	1938.22	1085.74	1017.77	995.604	557.784
3221.76	2132.35	2758.11	8410.86	1738.95	2931.96	1464.73	3909.92	2102.3	985.808	5340.16	1031.95	1155.04	914	845.294	3527.86	3186.15	4175.24	1868.13	970.323	1186.16	1637.17	2323.56	1674.96	1532.46	1569.57	912.902	1206.75	1903.14	1343.49	1568.99	1904.27	1311.38	873.572	743.396	1212.02	738.925	1133.51	1004.33	1123.28	541.479	832.355	1860.18	834.762	1023.32	1055.36	603.709	888.904	1011.59
6014.65	3477.24	1672.86	1566.37	761.96	2477.51	1218.17	2500	1157.79	1097.22	3164.92	1298.8	994.118	1519.44	2172.52	2601.38	2770.75	4890.72	2108.84	1420.61	1449.59	1584.23	1323.01	1535.85	1733.33	1284.54	1140.85	1281.75	2053.32	2045.79	1438.06	1083.57	800.269	1845.24	1072.32	1020.99	1343.74	1173.38	937.68	1221.82	1173.62	660.81	1005.2	1595.98	1147.43	1363.61	567.022	472.302	1279.73
1793.91	3340.36	2445.77	894.394	1338.31	1574.93	1542.68	1366.68	1910.11	1990.72	1814.8	868.223	999.908	1434.01	2061.34	3401.53	2618	2616.39	5050.73	1019.35	910.766	996.249	8458.1	580.538	1950.05	1625.26	1936.72	1154.57	2305.98	1449.3	1057.64	1229.2	473.128	956.74	521.983	2722.54	713.01	1374.94	652.254	1509.35	687.048	617.476	1921.82	2355.34	734.284	1474.12	821.493	635.656	715.893
2922.85	2318.99	2907.99	2941.71	1143.37	1335.51	2140.27	2943.02	1688.02	2851.06	1137.33	1694.42	829.509	1888.52	5158.75	2710.27	1552.28	3242.01	988.861	1156.62	1428.88	1373.69	1840.5	3079.39	2121.08	3582.2	1505.78	1403.07	1047.23	1837.54	991.2	821.225	1415.75	707.139	1057.4	3404.48	970.527	676.003	1950.4	1463.4	1018.62	1019.56	1121.64	626.27	1023.44	941.411	871.57	914.491	1118.95
1329.08	3835.32	3973.41	4937.73	4478.8	2048.89	1054.23	5162.31	3761.79	2481.24	2004.67	2087.31	1760.47	2210.03	4361.66	2605.94	2200.31	1741.43	4900.28	1029.89	1104.63	1336.63	3052.85	1194.55	651.252	989.545	472.738	1401.69	2088.79	946.592	752.629	972.363	602.979	1352.15	810.489	1170.49	2393.51	2518.87	950.816	774.992	1041.54	937.053	899.237	1109.35	962.685	586.827	715.764	1627.62	856.758
6684.05	5515.42	5038.52	838.289	1292	1800.81	2102.65	6353.61	10266.7	2426.45	3925.67	869.352	963.96	2123.8	1772.18	3272.32	2717.4	4024.67	1888.81	899.73	1315.69	1084.76	3482.41	1319.56	765.723	1301.39	1851.76	1258.7	2416.46	1664.09	804.492	641.402	729.533	933.188	704.518	1371.93	806.237	1069.79	2366.29	1028.44	434.096	785.331	1499.31	1145.26	1480.36	916.211	1236.15	747.974	1085.57
5283.36	8841.39	3338.14	1354.83	844.989	1240.94	1618.91	1737.92	2497.22	3163.31	2297.09	435.477	651.665	1835.65	3927.77	3587.13	2619.72	4956.92	871.664	2843.14	876.126	3625.75	1377.04	1689.86	3404.27	847.722	1409.35	811.652	1452.53	1952.89	2132.35	1396.49	497.12	603.376	660.855	929.157	847.723	2903.14	800.56	1412.08	717.963	1157.35	1107.36	1076.74	878.449	1075.99	643.047	861.175	768.402
5274	11602.6	3157.82	1281.09	882.353	5183.48	651.337	2889.63	1099.13	1501.46	1233.32	1072.42	2371.38	2890.48	1971.76	1541.59	9055.81	3290.11	860.589	1283.44	2442.62	2679.61	2257.87	1475.82	4238.1	1115.79	1521.62	1300.12	927.089	1114.37	1028.34	1164.8	1944.09	1457.88	1021.98	1548.35	841.953	2141.15	798.173	1011.07	760.139	1205.28	2141.94	1031.03	1095.35	1022.16	964.134	919.172	1026.12
11515.5	4321.48	2788.12	1520.55	1296.26	1874.6	1152.63	2255.09	1003.06	1512.49	935.185	1538.46	1115.48	1654.5	1968.58	2314.54	1670.77	449.139	2100.47	2679.11	1918.83	2520.93	3019.87	2171.49	1646.19	1695.19	1267.52	1351.65	781.116	1972.01	1386.68	640.873	989.033	1335.16	888.763	1787.23	1707.93	1225.95	1097.91	737.871	559.345	902.989	1020.46	497.778	952.528	1062.33	1177.98	1137.17	659.774
3114	5354.01	2899.63	5548.05	1293.32	1844.22	1449.42	2210.06	2228.08	4063.48	1797.37	1122.28	1039.77	2062.4	3213.3	6271.62	1840.72	7506.78	1362.6	1136.91	924.406	3690.85	3685.26	3137.1	1393.34	1958.38	646.744	2310.55	1535.6	1421.73	1414.72	1180.76	645.733	1015.84	1025.03	582.661	646.425	1802.96	948.668	1010.13	1096.16	1032.05	1437.82	487.493	942.835	1784.56	682.226	842.057	739.581
5812.08	4813.9	4835.19	5080.44	3010.67	2188.36	1698.91	2735.71	1460.06	1419.51	1668.72	2910.36	939.762	1092.25	2651.78	1386.01	2006.59	1772.03	1240.01	1776.31	623.654	2716.45	2233.95	1994.4	2519.85	2047.1	1082.89	874.518	2039.61	2165.55	2659.69	749.68	936.179	779.371	992.412	877.972	1208.45	2671.45	1216.32	845.192	758.031	971.454	1434.55	854.799	930.26	1258.02	1473.43	1116.23	1010.19
6779.65	3660.86	3644.94	2818.46	4804.37	2374.91	1450.37	2454.59	7046.48	1521.15	1064.19	1298.72	1489.8	2296.82	2931.21	1964	1540.9	153.438	1153.59	900.549	894.746	1293.94	2973.71	2367.25	1748.86	2228.69	632.854	1457.02	1644.06	1342.34	1631.03	1524.53	2036.9	1128.49	768.258	1389.88	1202.14	1231.17	1566.39	1268.84	586.735	1120.51	1568.63	751.832	998.012	1161.48	1407.11	765.484	633.884
5148.83	4177.13	1826.21	2678.74	2286.42	1986.03	1709.22	6755.41	3234.57	1365.69	1273.69	1177.28	1027.4	3913.83	2602.54	4480.97	2015.65	2587.56	1709.59	2097.32	1565.33	2221.79	5782.49	2982.76	2144.53	1196.25	1517.62	1096.04	1075.2	602.781	733.411	1920.7	1090.98	986.503	1252.74	1455.8	1868.3	1929.04	524.897	1092.55	801.493	962.836	1521.05	1458.29	1199.32	1048.67	1083.12	1386.07	1289.66
1402.62	4212.63	3483.73	1578.54	1176.33	1486.66	4049.43	1318.66	2139.33	2012.41	608.279	831.912	863.715	1922.15	2125.55	7203.09	1689.8	2025.06	1829.69	1795.82	1626.46	1193.67	1266.98	856.366	3186.46	958.855	669.241	959.922	2109.91	962.499	1181.52	1581.19	844.741	1190.46	564.174	1268.12	1285.58	855.152	1720.16	2187.2	1321.63	959.957	1357.77	1262.6	967.716	999.346	1074.96	730.484	1110.06
3002.97	1489.73	2877.4	3380.83	5454.07	3158.43	974.875	2635.42	2292.64	1435.13	928.02	1451.43	1349.93	1013.35	2350.5	1314.87	1163.83	1796.7	855.546	939.804	1438.46	5510.33	2720.17	1153.53	1712.52	1354.98	895.206	1309.27	1582.81	1499.54	1291.86	1532.04	678.427	1665.28	1392.6	2806.82	1013.18	1272.62	1481.76	1414.36	799.012	836.376	1695.2	1271.24	1390.97	998.016	988.083	1198.11	628.039
6104.09	6112.4	3211.25	1659.99	3624.49	3210.04	2201	2778.35	1101.53	1598.01	3626.7	1478.34	965.985	736.593	5004.52	5454.83	2542.49	2673.55	1903.22	695.379	2089.81	1312.58	2790.91	1131.75	3033.34	1494.06	3257.86	1254.86	2736.99	2270.68	952.686	1134.01	2.64951	971.056	1047.88	2097.61	1450.72	1426.05	974.668	1155.14	617.021	922.286	1536.54	693.849	858.728	623.928	1005.63	1337.39	609.548
4136.78	5406.86	1185.32	1032.14	2969.78	2168.49	1791.41	3358.48	2631.16	1427.89	434.003	1413.32	1692.72	1622.03	2520.14	4409	2540.53	1809.65	1405.59	902.616	1514.21	915.122	5158.56	2186.72	1643.87	1123.26	709.176	692.653	1561.58	2135.9	2245.1	1633.2	2162.12	661.128	1054.61	1258.31	1032.51	2052.35	1742.84	1348.8	823.772	1702.92	2244.51	1387.77	842.106	1448.28	1095.59	1436.78	774.524
3771.37	2739.33	1856.04	2285.49	5214.24	2183.06	3327.1	1878.05	3172.83	988.327	1605.6	1575.6	1838.53	1095.58	2782.95	10971.5	1657.02	1545.97	1499.19	1071.05	1286.19	2597.42	2017.35	1812.74	1101.06	1050.84	833.778	2277.2	1724.88	1569.07	1152.34	961.369	1028.94	910.661	780.735	1748.15	1033.45	733.793	2488.51	1364.95	730.969	1012.06	2049.69	1334.7	973.804	1412.18	1054.55	919.162	847.188
3726.58	1362.85	1842.29	3205.37	1457.33	1185.43	1928.83	2585.92	478.247	2368.59	651.944	1419.8	158.737	1303.95	2068.19	3266.12	2295.68	779.702	3406.13	887.047	1734.75	1158.7	1773.44	822.338	1360.98	1227.38	792.997	2972.4	4055.41	1914.72	445.742	1583.9	930.077	1124.9	977.269	2199.38	944.922	1121.51	745.851	1192.96	836.439	683.367	2084.6	1422.11	1578.94	1406.99	391.073	668.999	657.719
3414.96	3729.21	3976.09	1139.38	2647.61	1128.37	4674.35	2819.13	3044.87	4089.17	2338.35	1969.63	1698.15	1145.86	3918.7	2082.84	1953.08	1990.17	1711.05	1148.19	1683.5	2045.23	1324.57	965.817	782.461	1075.69	699.874	1302.79	2844.64	1353.6	1190.19	1438.91	788.688	761.004	885.808	1430.13	973.276	1112.21	2472.5	634.147	936.032	2272.34	1463.16	1100.82	1467.74	674.254	728.25	923.397	551.005
1584.01	1400.59	1262.01	1381.1	1247.61	725.414	1020.63	4049.04	3573.68	1952.92	1957.55	2042.4	746.621	1490.12	1535.81	2811.16	1093.31	1432.06	1675.47	1182.75	871.041	1665.38	2548.37	3689.04	2057.69	1190.7	1732.21	762.683	1994.35	1535.93	907.274	913.977	866.136	1566.34	881.558	996.355	1882.18	1947.2	883.805	726.319	1465.02	1465.13	1526.75	771.552	1531.41	878.735	556.156	949.299	718.203
2606.53	13011.6	1631.44	2752.79	3478.7	1218.1	2347.43	2423.03	3118.26	1382.63	1560.69	1524.25	733.936	3119.04	1507.37	2927.4	2379.86	1830.24	1606.04	2811.11	1190.99	1665.51	1890.01	2664.73	1083.36	1156.68	776.092	1267.67	1546.4	845.383	1146.49	699.936	1023.08	1428.86	860.725	1929.36	1488.21	1227.96	1096.5	936.008	720.518	1158.29	1219.37	1024.35	1569.61	1101.77	1050.25	1013.47	814.383
2376.86	1871.4	3421.62	2430.34	2114.18	1678.76	1420.54	1725.67	3757.25	1248.44	1188.41	2050.11	1327.54	1393.88	1165.61	687.753	1965.97	1385.26	2017.77	1245.17	1344.24	5627.62	1659.17	1193.2	931.411	2033.3	1248.92	1231.31	1590.11	1776.05	2026.69	1514.35	1490.75	834.42	835.015	1923.86	1133.72	1004.01	1160.98	679.918	401.629	677.112	1785.71	1154.82	1332.72	1107.62	751.396	738.511	1271.13
3351.74	8419.97	5216.13	2059.94	1962.91	3147.92	2053.39	3795.18	2230.73	3240.03	1539.19	1105.4	1743.69	1283.58	1268.2	2000.46	2617.86	2856.1	2496.78	1449.39	1019.81	1256.17	952.402	2022.63	1364.14	654.591	1417.08	766.976	1038.1	618.16	1389.77	877.493	586.281	1303	1100.16	2442.06	1106.15	678.962	1643.66	1201.97	677.643	657.862	1121.2	1055.7	1028.67	689.995	855.925	947.197	520.36
6398.66	4479.35	7230.45	813.219	3124.9	721.653	1465.42	2681.73	6540.33	1558.56	1262.88	1256.48	1146.04	1817.72	7464.13	1487.29	10416.6	1142.16	2440.56	1525.28	983.481	1445.5	1734.44	1989.83	1259.57	944.887	955.827	1533.36	1506.44	1299.6	853.125	994.697	861.438	938.664	1261.66	2205.28	929.218	1442.96	1108.37	1472.9	1117.1	1040.81	1152.65	1112.64	1288.61	1760.69	671.941	1057.35	1265.45
6165.73	4881.34	2061.97	1555.62	2625.64	2212.01	1454.73	6274.13	2919.5	1665.86	1671.97	1347.89	1160.91	1455.68	3274.7	3337.7	3396.41	4346.21	889.807	1514.52	917.44	1310.05	708.219	1667.73	1257.99	1610.14	1105.21	1356.36	1769.12	1729.12	561.274	856.108	907.275	940.829	864.987	1218.39	2332.82	1173.11	1361.97	995.195	1224.89	1068.56	1129.46	1408.91	1641.05	1238.78	662.437	1506.99	2129.71
10548.2	1333.9	3692.54	1105.1	2876.26	3635.37	1257.34	3522.09	3045.12	1791.89	1567.76	1021.07	2061.81	1331.98	3146.64	3020.3	1170.68	5106.78	1493.69	1029.08	1514.26	1307.15	1287.16	2348.73	978.612	1010.47	1504.17	851.196	2223.47	2136.85	820.714	755.497	618.734	999.761	671.265	1179.76	2070.92	1997.01	1990.75	2590.31	640.365	1212.35	1537.44	1120.28	1318.29	951.2	962.711	887.759	746.091
5478.48	2221.78	3288.39	2230.38	2647.04	3048.79	1617.26	2671.32	1903.19	2217.82	1903.35	1678.85	1112.78	1519.15	2537.8	1962.8	1640.89	1292.87	944.266	1390.18	1463.14	1626.92	1902.44	1790.45	1294.59	1173.92	1292.3	1659.09	2824.23	2898.69	1707.58	1187.33	1240.8	1102.28	916.296	1238.65	1109.69	1586.79	924.257	971.865	891.598	849.157	1787.64	814.415	1134.18	717.512	958.111	579.993	788.982
3971.27	1386.5	2409.49	2497.49	1266.41	1070.79	1528.61	1024.59	5238.89	1058.16	2510.3	2045.67	1299.68	1758.65	3846.32	3041.57	3159.49	3327.53	1543.89	1701.47	975.443	2128.66	2069.79	1501.97	807.491	1955.58	1386.35	1356.51	1198.02	989.355	1264.43	1853.18	1003.25	1639.22	820.595	1686.71	803.175	900.158	879.699	1081.12	983.322	778.239	1603.43	587.361	1447.02	1208.01	1022.76	1050.24	480.468
3464.11	9797.25	228.797	4182.24	1855.45	1307.29	646.315	1959.67	2052.02	-12.0707	905.079	3978.16	1815.37	683.418	8267.71	1987.85	6927.41	2356.3	1187.86	1767.83	1130.53	1753.45	1674.89	1537.98	1812.98	1041.31	932.441	872.764	3224.08	1071.22	1292.73	904.348	1117.17	943.046	785.277	1837.02	2075.35	1810.81	755.832	1171.83	629.218	805.403	892.324	1297.66	1712.71	1238.4	488.2	556.942	1018.58
3331.35	8473.66	2217.69	1602.65	2086.79	937.562	5297.38	3479.85	1268.27	3736.54	3514.14	981.277	1106.15	1117.75	3111.43	1887.37	2212.16	2923.82	1118.21	1191.69	1155.98	3030.71	1408.32	1156.02	1372.44	1053.97	598.136	1147.92	2556.69	1093.43	2466.7	1220.62	1075.19	994.398	374.728	1350.27	1108.23	1749.31	629.274	1232.63	437.162	362.445	1429.9	1494.72	1448.13	931.386	1113.12	1063.81	761.563
5570.56	2429.83	1722.56	3114.22	4336.89	1977.26	1435.73	5730.81	2324.87	6594.38	2824.54	7809.91	1257.21	834.339	-41.6353	3783.92	2363.69	2979.13	1219.4	784.867	1225.19	2543.36	3752.16	1455.42	1031.14	1224.14	1008.51	1740.33	1108.44	1200.47	1193.13	1637.6	1009.65	934.121	454.084	1000.97	1403.25	1429.8	2004.31	1871	1215.35	1746.46	1767.44	921.195	813.205	591.449	971.888	1041.56	662.784
2926.24	5986.23	6872.17	2818.14	1285.88	2646.99	1706.92	3369.36	6956.93	1242.19	2686.28	2175.67	1171.48	1628.01	2224.8	4680.4	1816.3	2481.5	1276.29	1046.56	1657.43	2133.29	1730.43	1027.61	1592.81	749.847	882.627	1142.35	1334.26	884.476	1349.66	1404.49	859.935	945.582	1001.98	2822.27	515.077	1869.44	688.671	989.894	1199.76	712.498	1038.94	1081.71	918.854	1683.99	855.11	1089.98	1208.69
2613.17	2618.29	6097.22	4585.66	632.409	637.452	1832.48	1668.02	4447.05	1109.63	1146.76	672.02	1291.52	686.199	3133.54	1688.38	1252.42	1479.69	2077.72	1513.95	2416.1	1898.4	1269.35	1537.61	948.634	2088.94	1789.69	1765.86	1056.45	1780.23	1967.96	615.51	620.476	1726.97	787.115	1720.08	1387.54	1477.33	963.739	999.136	1493.99	1018.07	1846.51	2273.94	1492	903.349	740.113	862.932	676.939
10414.5	7506.13	4935.19	6486.26	1927.18	3795.13	2018.95	2179.63	1799.54	3242.97	1967.53	2621.29	3244.58	1782.99	663.016	1718.66	1705.37	2023.81	978.839	1926	2280.1	1047.02	2835.75	1620.38	879.721	378.239	1804.86	1055.32	1833.85	1025.52	1454.57	1244.41	970.626	1032.54	402.815	746.082	2102.39	1453.16	938.287	1017.62	746.215	1312.12	549.684	648.118	2303.7	534.687	1031.62	771.748	845.603
3279.27	1894.37	2063.09	1250.85	5228.45	1287.23	1549.81	3604.55	1854.25	3364.02	91.9005	2673.11	2529.77	831.163	1307.38	5787.77	938.193	858.692	2278.03	1813.91	1302.33	1678.9	2464.07	3793.2	1117.15	1154.69	904.709	1070	1521.69	1065.3	877.334	1245.94	1371.01	1401.04	836.843	2713.07	1369.26	670.157	1311.86	578.268	1121.91	488.055	790.205	475.962	1155.08	912.247	726.973	1157.5	753.554
2441.32	2701.42	4165.22	1731.44	1348.29	2682.63	1763.28	2702.41	2893.16	930.935	1353.26	1609.88	841.677	1650.53	5656.4	5872.71	1105.4	2146.36	3612.04	968.385	1442.22	2227.14	1576.21	1380.56	1184.45	1363.51	821.359	1683.69	4312.7	1289.16	1198.33	1027.58	1797.03	1193.17	1150.08	2569.12	1562.9	1433.5	985.504	587.527	728.355	991.705	1847.17	1795.48	1482.76	725.324	647.229	614.837	553.639
9068.35	8655.1	2791.93	2260.17	5041.36	3475.63	4097.35	3322.58	2064.97	645.46	2075.34	1426.47	778.821	2062.33	4838.19	1264.58	1253.45	1200.11	1831.8	1010.39	1171.59	2659.23	3271.32	1777.51	1113.76	881.301	746.458	790.053	3263.46	3536.94	2052.74	1130.9	834.289	1291.5	673.587	1236.67	1270.85	653.696	1095.05	786.428	702.655	740.875	1036.74	2200.41	960.479	1135.23	848.862	1404.29	1100.33
1796.83	2653.79	2090.22	3209.89	2068.6	2142.59	961.435	2270.68	4642.82	1051.22	1171.39	1697.74	1511.75	2877.97	2072.34	5372.92	2718.18	3663.22	1910.56	1659.03	1035.68	549.025	3460.61	2498.34	2997.7	741.958	2869.67	717.058	2041.47	1515.82	2231.7	1322.12	1310.03	850.419	718.587	1669.14	1957.75	1010.77	975.416	1092.81	847.996	527.457	1178.25	870.535	1111.33	2190.9	659.892	1077.16	900.065
4033.43	5272.48	1606.15	1109.03	1553.13	1460.44	2026.31	4660.42	4229.34	1169.14	1201.79	1287.59	1438.78	2000.08	2272.1	2891.99	2050.85	3887.13	1302.53	1056.7	1003.75	958.547	1652.05	1486.95	3794.15	1677.5	1173.36	1824.85	1575.14	1321.55	946.228	942.543	1272.93	1059.52	666.229	947.154	1478.74	1258.47	1980.22	1562.39	433.482	1275.64	1272.19	1400.47	1103.66	2250.59	889.708	589.011	557.445
2256.83	6189.67	2094.92	7721.55	1308.32	2286.58	1413.58	6076.39	2772.61	5745.08	1947.56	2305.47	1081.64	820.45	2495.44	2667.45	1749.97	822.862	1111.8	2821.38	868.447	1105.65	1359.99	1300.17	1290.46	1912.57	2195.27	779.225	1964.6	821.74	2042	1162.93	970.305	1697.3	598.452	1881.69	1167.59	1940.93	741.977	964.438	1907.98	992.298	1614.09	935.981	1421.35	781.298	734.157	835.849	1134.97
6432.45	16941.9	1233.84	2316.59	1277.63	1111.91	2309.31	7136.67	2897.64	7241.02	836.764	703.339	2381.24	804.52	3781.9	1962.6	1263.33	1470.98	2095.07	1318.21	1818.33	3997.22	2343.11	799.979	3499.57	799.279	1221.8	843.943	2106.25	1950.19	1837.47	1587.41	1231.83	1524.12	574.561	1715.99	1764.88	1311.04	1281.67	891.368	670.374	810.269	990.54	933.216	1187.86	873.822	791.629	1138.79	753.747
7223.34	2698.08	909.708	1367.84	2693.34	3651.57	3101.04	2941.62	1436.51	967.968	2425.96	1363.2	846.091	1016.77	4790.88	3924.25	1571.2	1997.1	2836.95	2379.51	739.6	1888.14	1274.94	1446.75	1016.68	1424.1	2109.83	2770.37	2408.52	817.183	1061.01	1055.89	983.635	868.089	533.706	1810.85	1923.89	48.7834	763.126	1019.25	1230.44	1154.41	1661.36	612.655	1247.03	1165.94	790.538	1009.42	1063.42
4660.38	10061.3	2121.84	2092.48	1404.84	1162.95	1470.19	5053.89	4140.48	881.632	1344.48	1568.49	1073.86	1716.79	4276.19	1472.78	1114.06	1107.61	7196.43	1371.42	1586.91	3882.77	1735.16	1091.94	868.741	750.305	1325.96	1208.57	2350.75	1020.17	1773.65	1002.96	770.643	1501.64	914.859	1400.51	1024.57	985.903	863.979	1173.99	1077.01	1000.98	2309.2	860.135	965.082	1246.75	1284.05	872.153	862.285
6834.54	4826.3	4399.31	2126.38	3212.21	1838.54	910.974	2913.9	4128.81	1548.97	1818.93	798.963	1645.47	945.777	4645.6	1656.44	4520.3	2298.3	2894.53	1507.14	1920.16	1797.88	1040.21	1620.62	1476.69	1087.97	726.406	923.687	2350.99	634.39	2471.21	956.538	1199.68	1174.89	627.427	1671.17	1027.05	1236.53	1005.79	768.029	918.54	5774.83	1988.36	506.585	842.702	761.821	724.333	1143.46	806.863
5014.84	2544.26	4796.49	813.379	1187.16	1453.54	2662.37	9834.82	2231.8	965.288	1727.05	714.441	2293.91	1148.95	3894.1	4541.09	1657.64	2036.69	683.522	1003.35	665.125	2073.34	1485.8	1226.13	1337.98	1295.92	802.158	567.067	2955.13	4787.18	2420.58	1431.21	1833.41	3581.62	1217.26	1697.74	1041.71	862.528	1333.39	706.587	590.356	947.779	1696.97	983.063	1145.82	988.608	648.681	645.039	740.362
2066.82	2886.6	2788.6	2665.74	2426.24	1632.64	968.808	1173.66	2595.62	2962.05	1455.25	2131.13	9095.72	884.629	858.004	9424.09	1641.9	2433.76	859.146	1484.1	1434.88	1911.9	2860.69	1847.19	2878.44	1490.89	1315.97	940.002	6428.37	2647.56	2180.14	1017.53	1101.03	1069.79	1182.63	1276.36	1296.65	851.397	578.663	918.643	705.048	1241.43	1689.36	1090.17	1177.56	799.712	1188.52	645.898	1455.52
3167.57	4993.55	5443.67	10242.1	2303.33	3461.18	902.375	1610.94	1149.19	1704.13	1678.07	2101.59	737.652	1270.88	4796.4	1340.33	2109.23	1207.48	1023.04	1149.85	1405.26	1895.13	1890.19	1064.49	1443.14	1175.55	818.363	1346.01	1969.3	1416.16	1012.99	899.834	942.319	1015.42	734.505	1684.23	954.563	1211.38	1236.94	852.719	818.605	513.225	1097.6	879.566	1030.79	1123.06	555.694	873.495	685.19
3104.68	2993.23	4879.87	4023.55	2270.32	1128.31	2066.37	2094.7	2962.15	1413.06	2916.24	646.445	502.278	774.471	1799.09	5495.24	1763.32	1183.21	1527.59	777.359	1069.03	2635.71	1225.86	1593.55	1621.97	1744.97	954.019	556.973	1106.36	1262.32	646.043	937.572	1020.61	786.67	561.217	920.55	1710.15	1014.99	1221.68	1302.72	903.136	874.76	1675.12	701.438	844.86	606.585	892.453	1244.29	950.249
822.701	157.233	5082.43	3958.53	2188.82	1643.07	1408.05	2570.82	440.504	1674.12	988.768	1849.23	1251.15	1243.1	1833.4	1957.1	3416.65	1047.39	1906.9	3372.81	1710.32	1438.74	2137.81	1550.43	2426.04	2038	1117.46	1808.87	1797.76	3060.59	1278.28	809.21	1089.41	1383.99	462.706	1292.33	4559.28	1101.1	1627.17	961.242	618.924	730.691	1554.89	1225.32	881.109	716.78	575.407	1219.43	809.276
2720.99	6361.1	1703.79	5171.86	1574.08	1203.53	2282.94	5769.84	5334.31	1643.82	1850.95	1239.53	1127.41	1702.41	2680.96	1121.5	1781.37	2910.72	1632.02	1341.75	1105.61	5096.32	2794.95	1632.6	1222.11	1042.59	1749.07	662.301	1260.41	744.313	2338.68	1222.98	734.192	923.341	669.272	2784.13	1132.19	2275.32	1177.47	636.506	833.413	833.149	2034.72	573.446	1502.2	877.785	644.945	1110.18	773.445
4612.7	3726.05	2599.24	2228.25	1241.03	1720.98	1395.72	3004.78	1339.41	2746.73	1262.39	795.343	1873.11	2185.14	3700.47	1487.49	1267.76	1493.59	1457.55	793.551	1539.26	3228.52	1611.23	4014.74	1579.35	2244.93	747.04	1588.93	2694.73	1124.8	1261.4	838.224	799.428	1455.96	882.496	959.678	1974.04	1730.6	2119.11	1605.96	1035.71	807.252	1521.83	893.295	1578.74	1161.77	755.849	1111.77	842.112
2424.17	9022.33	1444.28	1105.95	4408.03	4029.54	2282.56	3968.38	2613.5	2988.73	2037.83	1460.47	1036.97	1318.23	2134.03	1980.72	2882.06	1958.3	2088.42	1279.89	1087.3	1962.43	831.273	2353.19	1053.03	1255.75	1355	1614.61	1607.02	970.359	1522.79	1469.67	934.199	956.944	781.968	1717.77	1526.32	1811.59	1725.92	1327.53	1036.33	1312.04	1641.08	595.477	1273.7	1624.39	728.802	814.25	688.097
2195.48	2469.4	7148.6	7407.36	2389.61	1513.26	3005.3	4044.39	715.656	3229.25	1670.79	2235.17	1135.81	2380.8	3372.11	1363.99	5403.78	1003.21	1338.38	1596.22	2371.4	1747.6	1891.05	1543.14	1131.68	998.328	1628.14	1056.86	1128.1	1245.95	1235.91	1368.74	1043.87	845.281	1202.91	2080.3	1539.94	911.311	1256.86	845.819	1084.57	1164.18	2155.45	760.977	1980.08	1191.77	708.266	457.152	1322.2
10010.1	3115.82	4594.78	3363.17	4155.51	3307.15	1149.4	2415.58	1320.41	1690.47	1819.46	1335.59	3163.22	1296.51	1769.99	3375.44	1789.54	1131.11	834.814	1433.37	1180.91	1592.95	2462.58	1688.65	1434.83	930.22	843.128	1799.83	3075.15	895.513	1157.15	1354.15	2209.29	753.202	507.484	1427.71	2339.6	1162.55	823.786	1266.7	784.772	1103.46	1919.98	1112.69	858.325	1019.47	765.181	590.139	911.628
7921.61	6370.33	1364.33	3577.51	2074.83	2553.39	1479.04	3924.32	1291.07	2296.67	1407.76	1232.16	745.267	1228.39	2653.26	1156.08	1946.07	1201.58	1314.9	1037.93	1299.6	3184.65	1347.7	2633.09	1645.39	1135.09	894.654	1181.6	1818.6	1724.84	601.456	948.911	1778.17	809.508	803.759	1671.27	1819.19	1210.05	755.242	1709.08	424.927	893.716	1793.21	1258.52	1006.97	1117.28	1186.6	410.246	825.372
4646.78	1629.5	1330.56	1969.91	2546.52	2690.15	2167.49	3098.81	2637.44	1884.49	1366.04	593.362	1412.81	1451.95	2406.33	3960.68	2232.65	2080.11	1552.02	1260	612.597	3198.4	1597.07	1371.08	1887.94	1306.67	549.764	834.191	1226.07	1491.5	1046.66	1060.04	1490.95	919.732	838.626	1134.06	1592.08	2067.08	1126.75	521.035	984.482	1402.46	1594.57	1221.1	923.066	998.683	1146.88	963.511	1180.78
5396.77	8254.89	4308.26	850.73	4008.37	976.734	3516.47	2330.2	1205.14	3361.83	6147.71	1109.25	992.501	1700	884.084	1202.22	4780.78	2013.4	1743.9	1156.7	1541.87	1774.35	2566.62	1081.5	1477.94	996.079	987.193	1533.81	4990.35	1277.42	1097.65	1125.74	1161.33	1119.57	586.493	1149.5	1328.64	2210.77	3331.73	496.651	640.414	1055.84	1859.32	702.329	1090.48	1900.63	858.442	460.416	1003.88
1732.49	10530.8	2904.23	5494.07	2366.8	2063.75	2843.7	1980.05	2989.83	1257	1432.38	2024.65	1984.09	1179.46	2219.51	2211.68	1169.57	2539.55	1053.12	1158.87	1654.71	2182.5	2939.21	1903.31	1892	766.764	817.896	600.473	1080.87	1096.18	1295.86	1693.82	1039.05	660.952	630.265	1647.91	952.413	1143.13	1021.83	881.252	1015.42	1364.06	1645.27	957.106	1131.11	846.019	919.277	753.263	1123.57
6039.28	2737.61	1911.34	2670.42	2139.42	1519.07	1211.96	151.227	2762.32	2405.77	1132.01	895.593	971.006	884.729	2667.85	2864.34	5517.35	1623.54	943.881	2095.84	1171.89	1480.95	2003.01	1081.96	898.598	950.389	1256.54	1186.35	1424.89	2230.21	1250.42	1047.62	1139.46	1449.29	996.356	2011.49	2615.76	728.196	1275.11	711.831	683.043	764.458	1484.87	1158.16	1145.3	818.738	638.7	624.766	676.656
4110.99	1223.51	4993.83	1632.72	2787	1013.38	1254.12	3807.74	1173.07	935.149	801.869	7307.19	967.488	1418.21	3670.78	3897.26	1149.35	2492.48	3555.43	1807.01	2127.6	3594.5	1353.04	816.366	1757.84	1430.95	1141.12	570.326	2021.78	1611.44	1386.99	866.247	543.411	1015.74	701.607	1442.2	916.324	1862.45	1399.05	800.196	807.21	618.994	1144.07	864.169	1494.03	1017.79	602.128	942.093	1222.7
1574.33	4016.11	1727.75	1798.88	2483.73	1795.23	1412.94	2310.66	2357.26	1249.88	3392.54	1816.5	445.553	1672.57	1185.73	3832.53	2006.64	3521.18	5297.85	2061.28	1928.83	2162.84	4257.28	1471.49	1747.24	1061.66	855.291	815.035	2051.14	1931.42	1381.49	948.894	549.86	1088.88	674.887	954.275	1174.94	1734.14	1949.62	1160.09	1042.54	732.307	1103.55	1218.22	1384.62	1623.14	749.701	1010.95	706.723
3783.57	2097.86	1890.99	1615	1638.48	2188.79	1726.77	4487.78	1535.07	4699.06	2719.43	1352.44	1295.67	1872.37	2139.07	2793.38	3007.01	1968.2	1033.26	808.694	925.666	1081.12	1198.11	2187.51	1737.48	1480.95	971.735	1051.54	1445.83	1177.06	1331.04	1122.49	581.587	1529.81	1027.99	1274.49	145.76	1512.76	1294.47	1441.17	725.147	552.055	1017.32	740.849	1068.39	859.871	36.5402	1324.93	516.966
823.712	7697.66	2141.26	835.881	1175.21	1826.99	1638.08	4890.74	2244.88	2743.52	956.791	2024.01	1330.7	857.145	3478.96	2936.12	5398.16	2400.9	687.839	1165.76	1256.18	1586.78	1832.19	743.91	846.675	1062.35	1542.26	1069.69	949.247	2967.17	1602.22	1373.42	797.858	1419.99	470.138	1398.22	1123.07	1048	2052.23	1105.9	778.57	675.115	946.13	876.754	993.651	1155.08	725.043	1259.32	890.977
4499.2	3404.58	1953.96	1780.25	2021.33	3983.64	2982.64	5103.19	2454.13	3186.76	2121.53	1288.65	1679.91	1372.41	1362.7	1848.96	1465.5	1746.86	1755.82	1073.7	1456.25	5414.63	1991.17	1450.21	1326.67	722.361	556.734	1487.64	1770.98	1642.56	1576.17	1231.8	288.764	1030.68	911.858	1978.84	2482.21	1575.7	558.766	878.468	780.71	1171.56	1936.23	805.751	1003.42	1034.56	407.054	1067.23	711.136
5630.8	5255.8	2386.68	2527.33	3333.81	1068.63	1384.11	4295.06	6297.41	4584.54	905.305	1949.54	971.836	875.58	2001.21	1663.15	1895.24	1857.24	1131.26	1023.22	1472.97	3820.23	2503.58	1195.94	1380.81	664.229	1212.73	1734.91	3635.88	2539.88	1908.48	1245.66	981.976	888.525	575.272	721.976	935.229	1648.43	493.38	855.175	930.014	513.365	1242.84	928.706	1978.67	867.823	446.986	25.0252	841.748
2869.76	3116.92	2547.23	1071.7	2979.54	1048.47	833.365	2642.58	905.809	1013.78	1788.52	1149.26	3224.99	934.159	845.382	1819.45	883.767	516.9	871.324	784.763	1456.46	3161.54	1445.88	1136.65	2567.7	1192.67	794.258	1463.63	2312.1	1667.9	1093.41	1042.21	285.253	1093.38	825.199	1319.37	1971.53	2671.35	963.908	739.055	1403.53	709.096	1709.69	962.693	1465.72	1146.05	981.831	948.62	800.134
5100.07	2598.74	3618.53	5038.72	1868.89	1510.09	1523.21	6128.1	3314.16	1326.74	1593.56	1106.2	910.448	1146.24	3318.84	3855.64	1938.18	1260.44	988.289	1492.04	1123.64	721.016	2720.66	1621.33	2115.23	1207.31	1389.92	820.212	2112.18	1637.92	834.872	1757.44	1120.88	1045.86	451.568	2640.17	794.589	1678.81	644.896	2047.85	980.313	952.964	1367	1341.57	439.313	815.815	804.551	1996.5	513.613
3793.71	7108.75	5165.66	2672.28	1301.54	1009.02	1294.31	3335.77	5035.18	1364.81	1174.76	1216.72	2187.24	1250.98	1594.87	3464.34	3912.26	2235.8	538.371	904.858	1930.47	4165.89	1596.13	1100.89	1404.53	646.187	986.692	1610.83	2040.46	1495.59	1896.11	1606.21	986.274	1035.9	818.75	1504.36	727.32	929.438	1298.14	902.333	452.61	1361.85	2045.9	1204.24	508.288	884.818	1229.95	943.169	853.436
8036.25	8820.54	2999.66	1224.32	2074.35	842.214	1324.79	3632.84	760.067	2644.64	2194.3	2869.18	820.339	632.68	2986.99	2581.39	1510.67	1790.89	917.833	1505.77	1227.22	3109.14	1261.53	777.192	1210.92	313.944	1277.61	866.649	1755.66	2239.18	827.582	1221.46	640.753	736.275	684.334	1342.28	9435.46	1378.01	1621.43	683.502	1109.08	1020.76	1392.6	1110.08	1035.06	687.22	1280.16	665.722	600.995
2042.09	9941.32	11056.6	1889.69	1521.95	694.109	3159.63	3592.54	1727.8	1062.91	4117.91	2201.84	1346.39	664.839	10020.4	1920.4	3151.93	1866.47	1571.31	623.275	1581.29	1854.04	1096.15	1464.98	1461.57	2057.99	849.157	1780.46	1854.71	1686.38	1973.4	956.814	880.926	603.633	1030.24	1742.82	2076.99	934.521	652.744	680.396	1268.45	619.006	1731.63	780.074	965.802	937.185	758.777	744.451	1100.82
3508.19	10670.3	106.467	2564.21	1811.51	2483.05	647.763	2400.86	1089.65	4326.27	1685.59	3641.43	924.909	1513.38	5094.03	2768.01	1168.31	1235.98	1207.1	991.857	2090.11	3069.74	961.532	1681.21	897.503	944.317	936.399	766.645	1606.64	2291.88	985.159	942.539	484.378	1030.54	862.359	3571.4	1654.8	1499.41	830.368	1665.72	808.654	1065.03	982.047	776.63	577.63	910.566	690.594	908.082	1288.72
2777.53	7488.91	3703.55	3321.95	1746.01	1153.56	2571.12	2766.84	3543.47	1226.62	1129.32	1610.27	2286.92	1130.82	3800.73	1539.37	778.347	2043.96	1296.26	1834.14	2143.56	1253.98	2070.22	2050.39	1586.73	2009.81	1142.98	1467.58	2411.74	1692.36	1262.53	888.142	547.889	517.572	597.92	2121.51	837.106	1912.25	1212.18	1514.5	1165.95	613.007	1121.63	1480.05	108.023	875.72	605.62	432.42	1690.05
3730.45	3475.01	3395.5	3946.56	3007.05	1092.75	1564.19	2078.18	2588.24	1434.94	1136.56	919.381	2001.3	843.805	2181.03	2274.15	778.347	1521.08	1002.44	795.431	873.248	4865.41	1385.4	1626.44	1238.26	1443.27	1675.98	1486.87	3621.29	1270.51	1005.53	1056.67	452.416	917.386	840.369	1967.65	1689.55	1345.56	1620.82	524.87	702.597	1162.3	1034.06	1216.36	1084.82	904.072	644.151	438.666	934.659
2679.35	2870.36	4079.16	1814.7	1830.31	941.08	1510.36	4653.34	2020.38	1067.4	1894.46	2286.61	881.009	890.727	1963.28	571.639	1636.48	2091.57	1061.2	1327.21	1515.63	3195.71	3206.34	1461.74	1141.87	865.069	673.985	1954.43	3764.75	602.119	728.081	1189.77	1633.24	1178.77	923.038	2000.81	942.941	1106.11	1104.91	865.709	1263	737.484	1878.12	1832.43	1522.55	851.355	977.258	1342.39	548.932
2182.58	8553.14	2515.36	3404.98	1354.83	3232.16	1751.11	3918.39	2978.32	1927.43	3806.62	1354.15	1436.12	1483.39	4194.66	7809.14	1185.01	4023.14	1225.85	1585.04	869.832	2305.3	1621.74	1872.99	935.81	3880.36	1537.85	1246.56	3165.15	1808.1	425.093	718.218	1171.97	1020.92	767.557	2077.28	1246.17	1767.97	1324.4	4735.42	479.275	884.708	2044.51	1209.93	1691.16	937.072	846.881	968.493	1189.26
4778.55	2319.83	2368.11	2527.62	1232.31	892.485	1292.76	1088.62	710.149	3055.62	1098.92	2631.64	1840.36	981.117	6602.41	1845.93	1751.61	2558.38	732.781	1006.96	793.816	1536.12	4335.27	1945.41	1061.85	681.072	772.019	737.944	3981.18	686.365	1527.32	687.396	694.435	877.299	935.452	1864.51	1055.08	1107.27	1495.9	586.235	630.093	1094.26	921.403	2256.89	1241.92	647.539	836.442	567.516	2510.22
5010.57	3163.65	3740.04	1543.69	4533.3	3284.21	1971.47	1983.48	2375.5	2440.43	3407.35	794.185	2956.06	1458.87	2356.82	989.69	1310.91	3642.92	1330.05	1101.58	1048.45	2828.51	2235.37	1256.34	3131.32	843.079	1047.08	1837.95	2222.69	2272.17	998.88	1709.11	668.938	1335.97	1254.1	1226.3	869.451	1653.47	722.899	818.747	753.393	1411.6	1988.02	998.046	981.531	535.474	1158.08	541.912	-5.38201
2437.8	2497.8	2617.55	937.445	2101.72	4153.98	1289.27	2052.76	1919.87	1203.67	696.999	1637.32	1144.6	1039.6	4162.26	4155.72	1698.35	1348.81	902.849	1130.31	940.281	2689	1983.8	3219.01	1257.35	973.292	1169.1	861.097	1731.39	1242.42	1037	1406.35	1139.14	813.348	643.53	2560.34	1085.08	1073.09	1328.26	676.806	491.202	1199.14	1452.62	1020.41	1289.03	1165.24	966.098	898.428	697.794
[truncated: 274 more rows]

## Sheet: Sheet4
0 pM C8HSL, 0 nM 3OC6HSL	0 pM C8HSL, 7 nM 3OC6HSL	0 pM C8HSL, 15 nM 3OC6HSL	0 pM C8HSL, 20 nM 3OC6HSL	0 pM C8HSL, 50 nM 3OC6HSL	0 pM C8HSL, 100 nM 3OC6HSL	0 pM C8HSL, 500 nM 3OC6HSL	7 pM C8HSL, 0 nM 3OC6HSL	7 pM C8HSL, 7 nM 3OC6HSL	7 pM C8HSL, 15 nM 3OC6HSL	7 pM C8HSL, 20 nM 3OC6HSL	7 pM C8HSL, 50 nM 3OC6HSL	7 pM C8HSL, 100 nM 3OC6HSL	7 pM C8HSL, 500 nM 3OC6HSL	20 pM C8HSL, 0 nM 3OC6HSL	20 pM C8HSL, 7 nM 3OC6HSL	20 pM C8HSL, 15 nM 3OC6HSL	20 pM C8HSL, 20 nM 3OC6HSL	20 pM C8HSL, 50 nM 3OC6HSL	20 pM C8HSL, 100 nM 3OC6HSL	20 pM C8HSL, 500 nM 3OC6HSL	50 pM C8HSL, 0 nM 3OC6HSL	50 pM C8HSL, 7 nM 3OC6HSL	50 pM C8HSL, 15 nM 3OC6HSL	50 pM C8HSL, 20 nM 3OC6HSL	50 pM C8HSL, 50 nM 3OC6HSL	50 pM C8HSL, 100 nM 3OC6HSL	50 pM C8HSL, 500 nM 3OC6HSL	100 pM C8HSL, 0 nM 3OC6HSL	100 pM C8HSL, 7 nM 3OC6HSL	100 pM C8HSL, 15 nM 3OC6HSL	100 pM C8HSL, 20 nM 3OC6HSL	100 pM C8HSL, 50 nM 3OC6HSL	100 pM C8HSL, 100 nM 3OC6HSL	100 pM C8HSL, 500 nM 3OC6HSL	200 pM C8HSL, 0 nM 3OC6HSL	200 pM C8HSL, 7 nM 3OC6HSL	200 pM C8HSL, 15 nM 3OC6HSL	200 pM C8HSL, 20 nM 3OC6HSL	200 pM C8HSL, 50 nM 3OC6HSL	200 pM C8HSL, 100 nM 3OC6HSL	200 pM C8HSL, 500 nM 3OC6HSL	1000 pM C8HSL, 0 nM 3OC6HSL	1000 pM C8HSL, 7 nM 3OC6HSL	1000 pM C8HSL, 15 nM 3OC6HSL	1000 pM C8HSL, 20 nM 3OC6HSL	1000 pM C8HSL, 50 nM 3OC6HSL	1000 pM C8HSL, 100 nM 3OC6HSL	1000 pM C8HSL, 500 nM 3OC6HSL
[truncated: 469 more rows]
